# Supplementary material for: DNA metabarcoding and morphological macroinvertebrate metrics reveal the same changes in boreal watersheds across an environmental gradient
Source: Sci Rep. 2017 Oct 6;7:12777. doi: 10.1038/s41598-017-13157-x (PMC5630640; doi:10.1038/s41598-017-13157-x)
Supplement: Supplementary file 2 — File S1-S3 [file 41598_2017_13157_MOESM2_ESM.xlsx]

## Sheet: FileS1_Taxonomy
OTUid	Sample	OTUsize	Amplicon	Kingdom	KingdomBP	Phylum	PhylumBP	Class	ClassBP	Order	OrderBP	Family	FamilyBP	Genus	GenusBP		Rank	Bootstrap proportion (BP) cutoff
M00828_25_000000000-A7WCD_1_1101_13619_1617	WC_10	93735	BE	Metazoa	1	Arthropoda	1	Insecta	1	Diptera	1	Simuliidae	1	Simulium	1		Class	0.2
M00828_25_000000000-A7WCD_1_1101_16822_2148	WC_10	13879	BE	Metazoa	1	Arthropoda	1	Insecta	1	Ephemeroptera	1	Ephemerellidae	1	Eurylophella	1		Order	0.2
M00828_25_000000000-A7WCD_1_1101_15673_1545	WC_10	8227	BE	Metazoa	1	Arthropoda	1	Insecta	1	Diptera	1	Chironomidae	1	Micropsectra	1		Family	0.3
M00828_25_000000000-A7WCD_1_1101_14746_1932	WC_10	4846	BE	Metazoa	1	Arthropoda	1	Insecta	1	Diptera	1	Simuliidae	1	Simulium	1		Genus	0.5
M00828_25_000000000-A7WCD_1_1101_14211_1592	WC_10	3320	BE	Metazoa	1	Arthropoda	1	Insecta	1	Trichoptera	1	undef_Trichoptera	1	Ptilostomis	1
M00828_25_000000000-A7WCD_1_1101_11304_2757	WC_10	610	BE	Metazoa	1	Arthropoda	1	Insecta	1	Diptera	1	Chironomidae	1	Tvetenia	1
M00828_25_000000000-A7WCD_1_1101_24152_4903	WC_10	254	BE	Metazoa	1	Arthropoda	1	Insecta	1	Ephemeroptera	1	undef_Ephemeroptera	1	Leptophlebia	1
M00828_25_000000000-A7WCD_1_1101_19805_5940	WC_10	133	BE	Metazoa	1	Arthropoda	1	Insecta	1	Diptera	1	Simuliidae	1	Simulium	1
M00828_25_000000000-A7WCD_1_1101_12081_2216	WC_10	76	BE	Metazoa	1	Arthropoda	1	Insecta	1	Ephemeroptera	1	undef_Ephemeroptera	1	Leptophlebia	1
M00828_25_000000000-A7WCD_1_1106_18200_17896	WC_10	21	BE	Metazoa	1	Arthropoda	1	Insecta	1	Plecoptera_Insecta	1	Capniidae	1	Paracapnia	1
M00828_25_000000000-A7WCD_1_1105_28651_20366	WC_10	11	BE	Metazoa	1	Arthropoda	1	Insecta	1	Ephemeroptera	1	Ephemerellidae	1	Eurylophella	1
M00828_25_000000000-A7WCD_1_1106_5267_22283	WC_10	87	BE	Metazoa	1	Arthropoda	1	Insecta	1	Coleoptera	1	Elmidae	1	Optioservus	1
M00828_25_000000000-A7WCD_1_2104_19639_23464	WC_10	45	BE	Metazoa	1	Arthropoda	1	Insecta	1	Diptera	1	Simuliidae	1	Simulium	1
M00828_25_000000000-A7WCD_1_1107_10656_4876	WC_10	16	BE	Metazoa	1	Arthropoda	1	Insecta	1	Diptera	1	Simuliidae	1	Simulium	1
M00828_25_000000000-A7WCD_1_1104_16513_16543	WC_10	38	BE	Metazoa	1	Arthropoda	1	Insecta	1	Diptera	1	Simuliidae	1	Simulium	1
M00828_25_000000000-A7WCD_1_1101_13234_14219	WC_10	3	BE	Metazoa	1	Arthropoda	1	Insecta	1	Diptera	1	Simuliidae	1	Simulium	1
M00828_25_000000000-A7WCD_1_1101_23136_5668	WC_10	1272	BE	Metazoa	1	Arthropoda	1	Insecta	1	Diptera	1	Chironomidae	0.99	Orthocladius	0.99
M00828_25_000000000-A7WCD_1_1101_16786_3626	WC_10	1725	BE	Metazoa	1	Arthropoda	1	Insecta	1	Coleoptera	1	Elmidae	0.99	Optioservus	0.99
M00828_25_000000000-A7WCD_1_1103_19624_3161	WC_10	32	BE	Metazoa	1	Arthropoda	1	Insecta	1	Plecoptera_Insecta	0.99	Leuctridae	0.99	Leuctra	0.99
M00828_25_000000000-A7WCD_1_1102_21947_13601	WC_10	49	BE	Metazoa	1	Arthropoda	1	Insecta	1	Diptera	1	Simuliidae	0.99	Simulium	0.99
M00828_25_000000000-A7WCD_1_1103_18660_25651	WC_10	3	BE	Metazoa	1	Arthropoda	1	Insecta	1	Diptera	1	Simuliidae	0.98	Simulium	0.98
M00828_25_000000000-A7WCD_1_1101_7558_7754	WC_10	3	BE	Metazoa	1	Arthropoda	1	Insecta	1	Diptera	1	Simuliidae	0.97	Simulium	0.97
M00828_25_000000000-A7WCD_1_1101_19483_2077	WC_10	6062	BE	Metazoa	1	Arthropoda	1	Insecta	1	Plecoptera_Insecta	0.95	Leuctridae	0.95	Leuctra	0.95
M00828_25_000000000-A7WCD_1_1110_8678_16055	WC_10	3	BE	Metazoa	1	Arthropoda	1	Insecta	1	Diptera	0.97	Simuliidae	0.93	Simulium	0.93
M00828_25_000000000-A7WCD_1_1101_9388_4061	WC_10	1925	BE	Metazoa	1	Arthropoda	1	Insecta	1	Diptera	0.97	Simuliidae	0.9	Simulium	0.9
M00828_25_000000000-A7WCD_1_1101_8670_17458	WC_10	65	BE	Metazoa	1	Arthropoda	1	Insecta	1	Coleoptera	0.97	Elmidae	0.84	Optioservus	0.84
M00828_25_000000000-A7WCD_1_1101_14320_2251	WC_10	4766	BE	Metazoa	1	Arthropoda	1	Insecta	1	Diptera	0.93	Chironomidae	0.89	Tanytarsus	0.75
M00828_25_000000000-A7WCD_1_1101_18200_2099	WC_10	8260	BE	Metazoa	1	Arthropoda	1	Insecta	0.99	Diptera	0.87	Simuliidae	0.75	Simulium	0.75
M00828_25_000000000-A7WCD_1_1101_13921_4325	WC_10	2745	BE	Metazoa	1	Arthropoda	1	Insecta	1	Diptera	0.92	Chironomidae	0.84	Psectrocladius	0.74
M00828_25_000000000-A7WCD_1_2105_25123_19079	WC_10	3	BE	Metazoa	1	Arthropoda	1	Insecta	0.99	Diptera	0.75	Simuliidae	0.66	Simulium	0.65
M00828_25_000000000-A7WCD_1_2104_20985_20963	WC_10	6	BE	Metazoa	1	Arthropoda	1	Insecta	1	Diptera	0.92	Simuliidae	0.58	Simulium	0.57
M00828_25_000000000-A7WCD_1_1101_21311_5704	WC_10	27	BE	Metazoa	1	Arthropoda	1	Insecta	0.84	Ephemeroptera	0.58	undef_Ephemeroptera	0.42	Paraleptophlebia	0.42
M00828_25_000000000-A7WCD_1_1107_15987_12866	WC_10	10	BE	Metazoa	1	Arthropoda	1	Insecta	1	Coleoptera	0.93	Elmidae	0.33	Optioservus	0.33
M00828_25_000000000-A7WCD_1_1101_18848_1808	WC_10	1215	BE	Metazoa	1	Arthropoda	1	Insecta	0.99	Diptera	0.67	Chironomidae	0.47	Tanytarsus	0.29
M00828_25_000000000-A7WCD_1_1101_16160_1492	WC_10	590	BE	Metazoa	1	Arthropoda	1	Insecta	1	Diptera	0.67	Chironomidae	0.38	Tanytarsus	0.26
M00828_25_000000000-A7WCD_1_1103_12851_22052	WC_10	5	BE	Metazoa	1	Arthropoda	1	Arachnida	0.35	Astigmata	0.31	Myocoptidae	0.22	Myocoptes	0.22
M00828_25_000000000-A7WCD_1_1101_22903_7048	WC_10	211	BE	Metazoa	1	Arthropoda	1	Insecta	0.98	Diptera	0.83	Sphaeroceridae	0.19	Opacifrons	0.18
M00828_25_000000000-A7WCD_1_1112_11973_5035	WC_10	9	BE	Metazoa	1	Arthropoda	1	Malacostraca	0.32	Decapoda	0.28	Callianassidae	0.18	Necallianassa	0.18
M00828_25_000000000-A7WCD_1_1102_20973_14689	WC_10	7	BE	Metazoa	1	Arthropoda	1	Diplopoda	0.19	Polydesmida	0.19	Xystodesmidae	0.19	Sigmocheir	0.18
M00828_25_000000000-A7WCD_1_1108_4984_11899	WC_10	3	BE	Metazoa	1	Arthropoda	1	Maxillopoda	0.52	Harpacticoida	0.36	Miraciidae	0.32	Amonardia	0.15
M00828_25_000000000-A7WCD_1_1101_19623_2244	WC_10	7596	BE	Metazoa	1	Arthropoda	1	Malacostraca	0.3	Decapoda	0.25	Callianassidae	0.15	Necallianassa	0.15
M00828_25_000000000-A7WCD_1_1104_17640_25039	WC_10	4	BE	Metazoa	1	Arthropoda	1	Insecta	0.91	Coleoptera	0.49	Elmidae	0.13	Promoresia	0.13
M00828_25_000000000-A7WCD_1_1103_13024_17779	WC_10	3	BE	Metazoa	1	Arthropoda	1	Arachnida	0.42	Astigmata	0.17	Myocoptidae	0.12	Myocoptes	0.12
M00828_25_000000000-A7WCD_1_1112_7996_23867	WC_10	3	BE	Metazoa	1	Arthropoda	1	Chilopoda	0.13	Scolopendromorpha	0.11	Scolopendridae	0.11	Sterropristes	0.11
M00828_25_000000000-A7WCD_1_1103_28081_10162	WC_10	44	BE	Metazoa	1	Arthropoda	1	Insecta	0.98	Coleoptera	0.81	Elateridae	0.22	Oxynopterus	0.1
M00828_25_000000000-A7WCD_1_1101_17304_1666	WC_10	539	BE	Metazoa	1	Arthropoda	1	Malacostraca	0.25	Decapoda	0.22	Callianassidae	0.1	Necallianassa	0.1
M00828_25_000000000-A7WCD_1_1101_13248_2552	WC_10	211	BE	Metazoa	1	Arthropoda	1	Insecta	0.98	Diptera	0.76	Tachinidae	0.11	Lixophaga	0.09
M00828_25_000000000-A7WCD_1_1105_9426_21362	WC_10	11	BE	Metazoa	1	Arthropoda	1	Arachnida	0.6	Scorpiones	0.15	Bothriuridae	0.1	Bothriurus	0.09
M00828_25_000000000-A7WCD_1_1103_11139_9463	WC_10	6	BE	Metazoa	1	Arthropoda	1	Insecta	0.98	Diptera	0.73	Tachinidae	0.08	Lixophaga	0.08
M00828_25_000000000-A7WCD_1_1107_11839_11496	WC_10	10	BE	Metazoa	1	Arthropoda	1	Insecta	0.89	Coleoptera	0.63	Staphylinidae	0.16	Taxicera	0.08
M00828_25_000000000-A7WCD_1_1103_10678_19784	WC_10	4	BE	Metazoa	1	Arthropoda	1	Insecta	0.68	Coleoptera	0.35	Buprestidae	0.11	Trigonogenium	0.08
M00828_25_000000000-A7WCD_1_1105_13376_15767	WC_10	3	BE	Metazoa	1	Arthropoda	1	Insecta	1	Coleoptera	0.63	Cleridae	0.1	Tarsostenodes	0.07
M00828_25_000000000-A7WCD_1_1105_10339_16549	WC_10	3	BE	Metazoa	1	Arthropoda	1	Insecta	0.73	Mecoptera	0.07	Nannochoristidae	0.07	Nannochorista	0.07
M00828_25_000000000-A7WCD_1_1102_20994_23016	WC_10	26	BE	Metazoa	1	Arthropoda	1	Insecta	0.59	Blattodea	0.07	Blattidae	0.07	Scabina	0.07
M00828_25_000000000-A7WCD_1_1104_6577_6513	WC_10	5	BE	Metazoa	1	Arthropoda	1	Arachnida	0.28	Astigmata	0.15	Myocoptidae	0.07	Myocoptes	0.07
M00828_25_000000000-A7WCD_1_1108_6513_14323	WC_10	4	BE	Metazoa	1	Arthropoda	1	Arachnida	0.26	undef_Arachnida	0.07	Labidostommatidae	0.07	Labidostomma	0.07
M00828_25_000000000-A7WCD_1_1105_14205_12038	WC_10	6	BE	Metazoa	1	Arthropoda	1	Insecta	0.8	Hemiptera	0.14	Membracidae	0.07	Oxyrhachis	0.06
M00828_25_000000000-A7WCD_1_1104_24078_16111	WC_10	12	BE	Metazoa	1	Arthropoda	1	Insecta	0.72	Neuroptera	0.06	Chrysopidae	0.06	Nipponochrysa	0.06
M00828_25_000000000-A7WCD_1_1102_25888_6076	WC_10	3	BE	Metazoa	1	Arthropoda	1	Insecta	0.58	Mantodea	0.13	Hymenopodidae	0.07	Ceratomantis	0.06
M00828_25_000000000-A7WCD_1_1107_18455_21557	WC_10	16	BE	Metazoa	1	Arthropoda	1	Arachnida	0.55	Araneae	0.37	Salticidae	0.13	Ohilimia	0.06
M00828_25_000000000-A7WCD_1_1104_15817_21383	WC_10	8	BE	Metazoa	1	Arthropoda	1	Insecta	0.49	Siphonaptera	0.07	Hystrichopsyllidae	0.06	Adoratopsylla	0.06
M00828_25_000000000-A7WCD_1_1102_12896_23003	WC_10	57	BE	Metazoa	1	Arthropoda	1	Insecta	0.71	Siphonaptera	0.08	Stephanocircidae	0.05	Tiarapsylla	0.05
M00828_25_000000000-A7WCD_1_1101_15387_2719	WC_10	394	BE	Metazoa	1	Arthropoda	1	Insecta	0.98	Diptera	0.81	Culicidae	0.07	Limatus	0.04
M00828_25_000000000-A7WCD_1_1101_16796_1602	WC_10	4728	BE	Metazoa	1	Arthropoda	1	Insecta	0.96	Coleoptera	0.21	Cerambycidae	0.04	Astylidius	0.04
M00828_25_000000000-A7WCD_1_1101_23251_5521	WC_10	751	BE	Metazoa	1	Arthropoda	1	Insecta	0.94	Diptera	0.46	Culicidae	0.07	Hodgesia	0.04
M00828_25_000000000-A7WCD_1_1109_14307_12338	WC_10	5	BE	Metazoa	1	Arthropoda	1	Insecta	0.92	Diptera	0.12	Lonchaeidae	0.04	Silba	0.04
M00828_25_000000000-A7WCD_1_1101_17922_3446	WC_10	119	BE	Metazoa	1	Arthropoda	1	Insecta	0.75	Siphonaptera	0.07	Ischnopsyllidae	0.04	Sternopsylla	0.04
M00828_25_000000000-A7WCD_1_2104_16157_11483	WC_10	3	BE	Metazoa	1	Arthropoda	1	Maxillopoda	0.04	Cyclopoida	0.04	Notodelphyidae	0.04	Lonchidiopsis	0.04
M00828_25_000000000-A7WCD_1_1101_11348_3519	WC_10	410	BE	Metazoa	1	Arthropoda	1	Insecta	0.94	Diptera	0.64	Lonchaeidae	0.03	Silba	0.03
M00828_25_000000000-A7WCD_1_1101_12331_2568	WC_10	8097	BE	Metazoa	1	Arthropoda	1	Insecta	0.83	Coleoptera	0.23	Endomychidae	0.11	Amphisternus	0.03
M00828_25_000000000-A7WCD_1_1101_13211_5192	WC_10	340	BE	Metazoa	1	Arthropoda	1	Insecta	0.8	Orthoptera	0.08	Pamphagidae	0.02	Nocaracris	0.02
M00828_25_000000000-A7WCD_1_2102_23306_26763	WC_10	3	BE	Metazoa	1	Arthropoda	1	Insecta	0.62	Coleoptera	0.28	Eucnemidae	0.02	Nematodes	0.02
M00828_25_000000000-A7WCD_1_1101_14075_1932	WC_10	3095	BE	Metazoa	1	Arthropoda	1	Insecta	0.97	Lepidoptera	0.31	Hepialidae	0.01	Callipielus	0.01
M00828_25_000000000-A7WCD_1_1101_12485_12931	WC_10	103	BE	Metazoa	1	Arthropoda	1	Insecta	0.77	Hemiptera	0.21	Scutelleridae	0.01	Chrysocoris	0.01
M00828_25_000000000-A7WCD_1_1101_14426_1547	WC_13	149419	BE	Metazoa	1	Arthropoda	1	Insecta	1	Trichoptera	1	undef_Trichoptera	1	Ptilostomis	1
M00828_25_000000000-A7WCD_1_1101_13693_1828	WC_13	6717	BE	Metazoa	1	Arthropoda	1	Insecta	1	Trichoptera	1	Limnephilidae	1	Nemotaulius	1
M00828_25_000000000-A7WCD_1_1102_22863_5647	WC_13	4	BE	Metazoa	1	Arthropoda	1	Insecta	1	Hemiptera	1	Corixidae	1	Hesperocorixa	1
M00828_25_000000000-A7WCD_1_2101_17110_6587	WC_13	6	BE	Metazoa	1	Arthropoda	1	Insecta	1	Trichoptera	1	undef_Trichoptera	1	Ptilostomis	1
M00828_25_000000000-A7WCD_1_2104_23530_20031	WC_13	3	BE	Metazoa	1	Arthropoda	1	Insecta	1	Trichoptera	1	Limnephilidae	1	Nemotaulius	1
M00828_25_000000000-A7WCD_1_1101_14804_2470	WC_13	1541	BE	Metazoa	1	Arthropoda	1	Insecta	1	Diptera	0.99	Chironomidae	0.99	Procladius	0.99
M00828_25_000000000-A7WCD_1_1101_12746_2188	WC_13	3654	BE	Metazoa	1	Arthropoda	1	Insecta	1	Diptera	0.99	Chironomidae	0.99	Chironomus	0.93
M00828_25_000000000-A7WCD_1_2111_18308_11255	WC_13	3	BE	Metazoa	1	Arthropoda	1	Insecta	1	Diptera	0.97	Chironomidae	0.9	Chironomus	0.75
M00828_25_000000000-A7WCD_1_1111_22795_15410	WC_13	273	BE	Metazoa	1	Arthropoda	1	Insecta	1	Diptera	0.84	Chironomidae	0.79	Polypedilum	0.49
M00828_25_000000000-A7WCD_1_1101_17413_1978	WC_13	1970	BE	Metazoa	1	Arthropoda	1	Insecta	0.99	Diptera	0.78	Ceratopogonidae	0.36	Culicoides	0.35
M00828_25_000000000-A7WCD_1_2114_7293_12397	WC_13	3	BE	Metazoa	1	Arthropoda	1	Insecta	0.99	Diptera	0.84	Chironomidae	0.73	Cryptochironomus	0.29
M00828_25_000000000-A7WCD_1_1101_8834_4814	WC_13	378	BE	Metazoa	1	Arthropoda	1	Insecta	0.97	Diptera	0.9	Chironomidae	0.86	Glyptotendipes	0.29
M00828_25_000000000-A7WCD_1_2101_14686_10104	WC_13	18	BE	Metazoa	1	Arthropoda	1	Insecta	0.98	Diptera	0.6	Chironomidae	0.5	Goeldichironomus	0.21
M00828_25_000000000-A7WCD_1_1101_10315_5633	WC_13	270	BE	Metazoa	1	Arthropoda	1	Insecta	0.98	Diptera	0.62	Chironomidae	0.44	Tanytarsus	0.2
M00828_25_000000000-A7WCD_1_1105_5291_16999	WC_13	9	BE	Metazoa	1	Arthropoda	1	Insecta	0.97	Diptera	0.62	Chironomidae	0.56	Goeldichironomus	0.19
M00828_25_000000000-A7WCD_1_2110_20822_2332	WC_13	3	BE	Metazoa	1	Arthropoda	1	Insecta	0.98	Diptera	0.68	Chironomidae	0.53	Goeldichironomus	0.17
M00828_25_000000000-A7WCD_1_2107_21630_24480	WC_13	3	BE	Metazoa	1	Arthropoda	1	Insecta	1	Diptera	0.8	Chironomidae	0.66	Harnischia	0.13
M00828_25_000000000-A7WCD_1_1102_23214_22942	WC_13	96	BE	Metazoa	1	Arthropoda	1	Insecta	0.95	Diptera	0.65	Chironomidae	0.39	Nilodorum	0.12
M00828_25_000000000-A7WCD_1_1110_25346_23353	WC_13	6	BE	Metazoa	1	Arthropoda	1	Insecta	0.98	Diptera	0.7	Chironomidae	0.65	Ainuyusurika	0.1
M00828_25_000000000-A7WCD_1_2106_22586_14139	WC_13	3	BE	Metazoa	1	Arthropoda	1	Insecta	0.98	Diptera	0.61	Chironomidae	0.35	Synendotendipes	0.08
M00828_25_000000000-A7WCD_1_1101_13870_1650	WC_13	34103	BE	Metazoa	1	Arthropoda	1	Insecta	0.97	Diptera	0.73	Chironomidae	0.59	Goeldichironomus	0.08
M00828_25_000000000-A7WCD_1_1111_20915_19359	WC_13	3	BE	Metazoa	1	Arthropoda	1	Insecta	0.95	Diptera	0.56	Chironomidae	0.34	Ainuyusurika	0.06
M00828_25_000000000-A7WCD_1_1101_18402_2059	WC_13	34342	BE	Metazoa	1	Arthropoda	1	Insecta	0.98	Diptera	0.58	Chironomidae	0.49	Nilodorum	0.05
M00828_25_000000000-A7WCD_1_1105_5957_15049	WC_13	14	BE	Metazoa	1	Arthropoda	1	Insecta	0.55	Siphonaptera	0.1	Rhopalopsyllidae	0.05	Rhopalopsyllus	0.05
M00828_25_000000000-A7WCD_1_2103_11775_15248	WC_13	3	BE	Metazoa	1	Arthropoda	1	Insecta	0.96	Diptera	0.57	Syrphidae	0.14	Dideopsis	0.03
M00828_25_000000000-A7WCD_1_1110_7593_4361	WC_13	4	BE	Metazoa	1	Arthropoda	1	Insecta	0.76	Isoptera	0.2	Termitidae	0.09	Syntermes	0.03
M00828_25_000000000-A7WCD_1_1108_21702_24048	WC_13	3	BE	Metazoa	1	Arthropoda	1	Insecta	0.74	Diptera	0.1	Acroceridae	0.04	Eulonchus	0.03
M00828_25_000000000-A7WCD_1_1101_19008_3280	WC_13	196	BE	Metazoa	1	Arthropoda	1	Insecta	0.97	Diptera	0.66	Chironomidae	0.42	Synendotendipes	0.01
M00828_25_000000000-A7WCD_1_1101_12903_1774	WC_15	84857	BE	Metazoa	1	Arthropoda	1	Insecta	1	Ephemeroptera	1	Ephemerellidae	1	Eurylophella	1
M00828_25_000000000-A7WCD_1_1101_13805_1493	WC_15	53709	BE	Metazoa	1	Arthropoda	1	Insecta	1	Coleoptera	1	Elmidae	1	Stenelmis	1
M00828_25_000000000-A7WCD_1_1101_15632_1576	WC_15	15225	BE	Metazoa	1	Arthropoda	1	Insecta	1	Ephemeroptera	1	Heptageniidae	1	Leucrocuta	1
M00828_25_000000000-A7WCD_1_1101_17335_2171	WC_15	10578	BE	Metazoa	1	Arthropoda	1	Insecta	1	Ephemeroptera	1	Baetiscidae	1	Baetisca	1
M00828_25_000000000-A7WCD_1_1101_15169_2044	WC_15	21056	BE	Metazoa	1	Arthropoda	1	Insecta	1	Ephemeroptera	1	Heptageniidae	1	Maccaffertium	1
M00828_25_000000000-A7WCD_1_1101_17490_1954	WC_15	9273	BE	Metazoa	1	Arthropoda	1	Insecta	1	Ephemeroptera	1	undef_Ephemeroptera	1	Leptophlebia	1
M00828_25_000000000-A7WCD_1_1101_13352_3282	WC_15	3447	BE	Metazoa	1	Arthropoda	1	Insecta	1	Ephemeroptera	1	Heptageniidae	1	Maccaffertium	1
M00828_25_000000000-A7WCD_1_1101_12207_2972	WC_15	229	BE	Metazoa	1	Arthropoda	1	Insecta	1	Odonata	1	Aeshnidae	1	Boyeria	1
M00828_25_000000000-A7WCD_1_1101_23566_9001	WC_15	155	BE	Metazoa	1	Arthropoda	1	Insecta	1	Ephemeroptera	1	undef_Ephemeroptera	1	Leptophlebia	1
M00828_25_000000000-A7WCD_1_1101_9099_17952	WC_15	36	BE	Metazoa	1	Arthropoda	1	Insecta	1	Ephemeroptera	1	Heptageniidae	1	Leucrocuta	1
M00828_25_000000000-A7WCD_1_1101_9839_6949	WC_15	56	BE	Metazoa	1	Arthropoda	1	Insecta	1	Coleoptera	1	Elmidae	1	Stenelmis	1
M00828_25_000000000-A7WCD_1_1104_17507_20272	WC_15	143	BE	Metazoa	1	Arthropoda	1	Insecta	1	Ephemeroptera	1	Heptageniidae	1	Maccaffertium	1
M00828_25_000000000-A7WCD_1_1104_6597_21719	WC_15	7	BE	Metazoa	1	Arthropoda	1	Insecta	1	Odonata	1	Aeshnidae	1	Boyeria	1
M00828_25_000000000-A7WCD_1_1103_4682_10500	WC_15	12	BE	Metazoa	1	Arthropoda	1	Insecta	1	Coleoptera	1	Elmidae	1	Stenelmis	1
M00828_25_000000000-A7WCD_1_2101_24017_8473	WC_15	6	BE	Metazoa	1	Arthropoda	1	Insecta	1	Coleoptera	1	Elmidae	1	Stenelmis	1
M00828_25_000000000-A7WCD_1_1105_21629_19702	WC_15	9	BE	Metazoa	1	Arthropoda	1	Insecta	1	Odonata	0.9	Aeshnidae	0.82	Boyeria	0.79
M00828_25_000000000-A7WCD_1_1106_21107_14681	WC_15	7	BE	Metazoa	1	Arthropoda	1	Insecta	0.96	Odonata	0.93	Aeshnidae	0.69	Boyeria	0.48
M00828_25_000000000-A7WCD_1_1108_14568_16248	WC_15	4	BE	Metazoa	1	Arthropoda	1	Insecta	0.95	Odonata	0.82	Aeshnidae	0.53	Boyeria	0.48
M00828_25_000000000-A7WCD_1_1113_2742_10258	WC_15	13	BE	Metazoa	1	Arthropoda	1	Insecta	0.98	Odonata	0.87	Aeshnidae	0.54	Gynacantha	0.23
M00828_25_000000000-A7WCD_1_1101_26307_7105	WC_15	103	BE	Metazoa	1	Arthropoda	1	Insecta	0.9	Coleoptera	0.62	Elmidae	0.18	Stenelmis	0.18
M00828_25_000000000-A7WCD_1_1101_6644_6422	WC_15	985	BE	Metazoa	1	Arthropoda	1	Insecta	0.99	Diptera	0.73	Empididae	0.11	Hilarigona	0.1
M00828_25_000000000-A7WCD_1_1105_15629_16387	WC_15	8	BE	Metazoa	1	Arthropoda	1	Insecta	0.94	Coleoptera	0.16	Curculionidae	0.09	Wagnerinus	0.09
M00828_25_000000000-A7WCD_1_1101_15174_5049	WC_15	4	BE	Metazoa	1	Arthropoda	1	Insecta	0.9	Odonata	0.41	Aeshnidae	0.1	Polycanthagyna	0.09
M00828_25_000000000-A7WCD_1_1101_17586_4077	WC_15	357	BE	Metazoa	1	Arthropoda	1	Insecta	0.88	Diptera	0.61	Chironomidae	0.23	Ainuyusurika	0.09
M00828_25_000000000-A7WCD_1_1101_10716_3330	WC_15	3240	BE	Metazoa	1	Arthropoda	1	Insecta	0.92	Lepidoptera	0.29	Papilionidae	0.09	Pharmacophagus	0.08
M00828_25_000000000-A7WCD_1_1111_9744_9114	WC_15	3	BE	Metazoa	1	Arthropoda	1	Insecta	0.91	Odonata	0.37	Aeshnidae	0.19	Polycanthagyna	0.08
M00828_25_000000000-A7WCD_1_1101_7878_9063	WC_15	3	BE	Metazoa	1	Arthropoda	1	Insecta	0.94	Odonata	0.52	Aeshnidae	0.23	Polycanthagyna	0.05
M00828_25_000000000-A7WCD_1_1101_17064_2397	WC_15	9407	BE	Metazoa	1	Arthropoda	1	Insecta	0.85	Ephemeroptera	0.37	Caenidae	0.23	Irpacaenis	0.05
M00828_25_000000000-A7WCD_1_1109_14627_10112	WC_15	3	BE	Metazoa	1	Arthropoda	1	Arachnida	0.28	Araneae	0.13	Dipluridae	0	Euagrus	0
M00828_25_000000000-A7WCD_1_1101_16599_1483	WC_17	73019	BE	Metazoa	1	Arthropoda	1	Insecta	1	Hemiptera	1	Corixidae	1	Hesperocorixa	1
M00828_25_000000000-A7WCD_1_1101_16858_2191	WC_17	20186	BE	Metazoa	1	Arthropoda	1	Insecta	1	Hemiptera	1	Corixidae	1	Hesperocorixa	1
M00828_25_000000000-A7WCD_1_1106_11111_4231	WC_17	302	BE	Metazoa	1	Arthropoda	1	Insecta	1	Hemiptera	1	Corixidae	1	Hesperocorixa	1
M00828_25_000000000-A7WCD_1_1102_20345_7162	WC_17	14	BE	Metazoa	1	Arthropoda	1	Insecta	1	Ephemeroptera	1	Ephemerellidae	1	Eurylophella	1
M00828_25_000000000-A7WCD_1_1101_10535_14586	WC_17	497	BE	Metazoa	1	Arthropoda	1	Insecta	1	Hemiptera	1	Corixidae	1	Hesperocorixa	1
M00828_25_000000000-A7WCD_1_1103_23244_18145	WC_17	436	BE	Metazoa	1	Arthropoda	1	Insecta	1	Hemiptera	1	Corixidae	1	Hesperocorixa	1
M00828_25_000000000-A7WCD_1_1104_7263_18590	WC_17	114	BE	Metazoa	1	Arthropoda	1	Insecta	1	Hemiptera	1	Corixidae	1	Hesperocorixa	1
M00828_25_000000000-A7WCD_1_1111_13276_4735	WC_17	5	BE	Metazoa	1	Arthropoda	1	Insecta	1	Diptera	1	Chironomidae	1	Ablabesmyia	1
M00828_25_000000000-A7WCD_1_1102_15631_19390	WC_17	150	BE	Metazoa	1	Arthropoda	1	Insecta	1	Hemiptera	1	Corixidae	1	Hesperocorixa	1
M00828_25_000000000-A7WCD_1_1103_13476_3675	WC_17	4	BE	Metazoa	1	Arthropoda	1	Insecta	1	Trichoptera	1	undef_Trichoptera	1	Ptilostomis	1
M00828_25_000000000-A7WCD_1_1112_24874_20270	WC_17	3	BE	Metazoa	1	Arthropoda	1	Insecta	1	Hemiptera	1	Corixidae	1	Hesperocorixa	1
M00828_25_000000000-A7WCD_1_1112_5856_11682	WC_17	3	BE	Metazoa	1	Arthropoda	1	Insecta	1	Hemiptera	1	Corixidae	1	Hesperocorixa	1
M00828_25_000000000-A7WCD_1_1112_24871_13200	WC_17	15	BE	Metazoa	1	Arthropoda	1	Insecta	1	Hemiptera	1	Corixidae	1	Hesperocorixa	1
M00828_25_000000000-A7WCD_1_1109_23123_7339	WC_17	18	BE	Metazoa	1	Arthropoda	1	Insecta	1	Hemiptera	1	Corixidae	1	Hesperocorixa	1
M00828_25_000000000-A7WCD_1_1109_15116_15468	WC_17	3	BE	Metazoa	1	Arthropoda	1	Insecta	1	Diptera	1	Chironomidae	1	Pagastia	1
M00828_25_000000000-A7WCD_1_1104_15912_4116	WC_17	16	BE	Metazoa	1	Arthropoda	1	Insecta	1	Hemiptera	0.98	Corixidae	0.98	Hesperocorixa	0.96
M00828_25_000000000-A7WCD_1_1108_4422_12724	WC_17	3	BE	Metazoa	1	Arthropoda	1	Insecta	0.99	Ephemeroptera	0.96	Baetidae	0.96	Baetis	0.96
M00828_25_000000000-A7WCD_1_1101_14001_2599	WC_17	1030	BE	Metazoa	1	Arthropoda	1	Insecta	0.98	Hemiptera	0.78	Anthocoridae	0.35	Blaptostethoides	0.13
M00828_25_000000000-A7WCD_1_2112_20281_17884	WC_17	24	BE	Metazoa	1	Arthropoda	1	Insecta	0.98	Hemiptera	0.78	Anthocoridae	0.33	Blaptostethoides	0.08
M00828_25_000000000-A7WCD_1_1101_16640_1783	WC_17	64153	BE	Metazoa	1	Arthropoda	1	Insecta	1	Coleoptera	0.63	Cleridae	0.1	Tarsostenodes	0.07
M00828_25_000000000-A7WCD_1_2104_18080_18025	WC_17	3	BE	Metazoa	1	Arthropoda	1	Chilopoda	0.1	Geophilomorpha	0.1	Mecistocephalidae	0.06	Dicellophilus	0.06
M00828_25_000000000-A7WCD_1_1101_15844_1629	WC_17	7422	BE	Metazoa	1	Arthropoda	1	Insecta	0.55	Siphonaptera	0.1	Rhopalopsyllidae	0.05	Rhopalopsyllus	0.05
M00828_25_000000000-A7WCD_1_1101_26748_10536	WC_17	8	BE	Metazoa	1	Arthropoda	1	Insecta	0.77	Hemiptera	0.13	Largidae	0.04	Iphita	0.04
M00828_25_000000000-A7WCD_1_1104_7583_8423	WC_17	4	BE	Metazoa	1	Arthropoda	1	Insecta	0.76	Isoptera	0.2	Termitidae	0.09	Syntermes	0.03
M00828_25_000000000-A7WCD_1_1101_16625_1541	WC_24	55717	BE	Metazoa	1	Arthropoda	1	Insecta	1	Ephemeroptera	1	Baetidae	1	Baetis	1
M00828_25_000000000-A7WCD_1_1101_14594_2127	WC_24	17097	BE	Metazoa	1	Arthropoda	1	Insecta	1	Ephemeroptera	1	Heptageniidae	1	Heptagenia	1
M00828_25_000000000-A7WCD_1_1101_12494_1804	WC_24	17569	BE	Metazoa	1	Arthropoda	1	Insecta	1	Trichoptera	1	undef_Trichoptera	1	Ptilostomis	1
M00828_25_000000000-A7WCD_1_1101_15117_1933	WC_24	2339	BE	Metazoa	1	Arthropoda	1	Insecta	1	Trichoptera	1	Limnephilidae	1	Limnephilus	1
M00828_25_000000000-A7WCD_1_1101_11671_2585	WC_24	2227	BE	Metazoa	1	Arthropoda	1	Insecta	1	Diptera	1	Simuliidae	1	Simulium	1
M00828_25_000000000-A7WCD_1_1101_15539_5183	WC_24	1441	BE	Metazoa	1	Arthropoda	1	Insecta	1	Diptera	1	Simuliidae	1	Simulium	1
M00828_25_000000000-A7WCD_1_1101_15963_4270	WC_24	1290	BE	Metazoa	1	Arthropoda	1	Insecta	1	Odonata	1	Corduliidae	1	Somatochlora	1
M00828_25_000000000-A7WCD_1_1101_9215_5174	WC_24	1551	BE	Metazoa	1	Arthropoda	1	Insecta	1	Diptera	1	Simuliidae	1	Simulium	1
M00828_25_000000000-A7WCD_1_1101_16960_11507	WC_24	242	BE	Metazoa	1	Arthropoda	1	Arachnida	1	Araneae	1	Linyphiidae	1	Oedothorax	1
M00828_25_000000000-A7WCD_1_1101_21358_6688	WC_24	75	BE	Metazoa	1	Arthropoda	1	Insecta	1	Diptera	1	Simuliidae	1	Simulium	1
M00828_25_000000000-A7WCD_1_1101_18060_7186	WC_24	66	BE	Metazoa	1	Arthropoda	1	Insecta	1	Trichoptera	1	Hydropsychidae	1	Diplectrona	1
M00828_25_000000000-A7WCD_1_1104_7237_8654	WC_24	12	BE	Metazoa	1	Arthropoda	1	Insecta	1	Diptera	1	Chironomidae	1	Tvetenia	1
M00828_25_000000000-A7WCD_1_1101_8513_19254	WC_24	4	BE	Metazoa	1	Arthropoda	1	Insecta	1	Ephemeroptera	1	Ephemerellidae	1	Eurylophella	1
M00828_25_000000000-A7WCD_1_2114_13032_18486	WC_24	3	BE	Metazoa	1	Arthropoda	1	Insecta	1	Trichoptera	1	undef_Trichoptera	1	Ptilostomis	1
M00828_25_000000000-A7WCD_1_1108_24178_8155	WC_24	3	BE	Metazoa	1	Arthropoda	1	Insecta	1	Trichoptera	1	undef_Trichoptera	1	Ptilostomis	1
M00828_25_000000000-A7WCD_1_1102_24484_5506	WC_24	32	BE	Metazoa	1	Arthropoda	1	Insecta	1	Trichoptera	1	Polycentropodidae	1	Polycentropus	0.99
M00828_25_000000000-A7WCD_1_1101_9234_12648	WC_24	26	BE	Metazoa	1	Arthropoda	1	Insecta	1	Odonata	1	Corduliidae	1	Somatochlora	0.99
M00828_25_000000000-A7WCD_1_1101_18379_1765	WC_24	12141	BE	Metazoa	1	Arthropoda	1	Insecta	1	Trichoptera	0.99	Lepidostomatidae	0.98	Lepidostoma	0.98
M00828_25_000000000-A7WCD_1_1101_17177_17718	WC_24	20	BE	Metazoa	1	Arthropoda	1	Insecta	1	Hemiptera	1	Lachnidae	0.9	Cinara	0.85
M00828_25_000000000-A7WCD_1_1105_17346_8682	WC_24	21	BE	Metazoa	1	Arthropoda	1	Insecta	1	Diptera	0.97	Chironomidae	0.96	Polypedilum	0.84
M00828_25_000000000-A7WCD_1_1101_11054_3448	WC_24	3247	BE	Metazoa	1	Arthropoda	1	Insecta	1	Diptera	0.95	Simuliidae	0.81	Simulium	0.81
M00828_25_000000000-A7WCD_1_1101_24496_23261	WC_24	3	BE	Metazoa	1	Arthropoda	1	Insecta	1	Odonata	0.98	Corduliidae	0.97	Somatochlora	0.79
M00828_25_000000000-A7WCD_1_1101_18965_2314	WC_24	1839	BE	Metazoa	1	Arthropoda	1	Insecta	0.99	Diptera	0.87	Simuliidae	0.75	Simulium	0.75
M00828_25_000000000-A7WCD_1_1101_16463_1500	WC_24	198	BE	Metazoa	1	Arthropoda	1	Insecta	1	Diptera	0.96	Chironomidae	0.83	Polypedilum	0.66
M00828_25_000000000-A7WCD_1_1103_8696_5893	WC_24	3	BE	Metazoa	1	Arthropoda	1	Insecta	0.99	Diptera	0.89	Simuliidae	0.62	Simulium	0.62
M00828_25_000000000-A7WCD_1_2104_14344_3913	WC_24	3	BE	Metazoa	1	Arthropoda	1	Insecta	1	Diptera	0.78	Simuliidae	0.44	Simulium	0.43
M00828_25_000000000-A7WCD_1_2101_23403_19331	WC_24	6	BE	Metazoa	1	Arthropoda	1	Malacostraca	0.4	Decapoda	0.36	Callianassidae	0.23	Necallianassa	0.23
M00828_25_000000000-A7WCD_1_1101_19250_8930	WC_24	65	BE	Metazoa	1	Arthropoda	1	Malacostraca	0.27	Decapoda	0.25	Callianassidae	0.21	Necallianassa	0.21
M00828_25_000000000-A7WCD_1_1101_3869_17452	WC_24	63	BE	Metazoa	1	Arthropoda	1	Insecta	0.95	Lepidoptera	0.28	Tortricidae	0.2	Demeijerella	0.2
M00828_25_000000000-A7WCD_1_1101_4497_13031	WC_24	25	BE	Metazoa	1	Arthropoda	1	Insecta	0.99	Diptera	0.85	Calliphoridae	0.25	Cordylobia	0.19
M00828_25_000000000-A7WCD_1_1101_6422_21035	WC_24	75	BE	Metazoa	1	Arthropoda	1	Malacostraca	0.31	Decapoda	0.28	Callianassidae	0.21	Necallianassa	0.19
M00828_25_000000000-A7WCD_1_1101_22329_6889	WC_24	36	BE	Metazoa	1	Arthropoda	1	Insecta	0.99	Diptera	0.87	Chironomidae	0.65	Anatopynia	0.18
M00828_25_000000000-A7WCD_1_1101_10872_3260	WC_24	405	BE	Metazoa	1	Arthropoda	1	Malacostraca	0.35	Decapoda	0.29	Callianassidae	0.18	Necallianassa	0.18
M00828_25_000000000-A7WCD_1_1102_9767_16333	WC_24	3	BE	Metazoa	1	Arthropoda	1	Malacostraca	0.28	Decapoda	0.27	Callianassidae	0.17	Necallianassa	0.17
M00828_25_000000000-A7WCD_1_1101_19534_2210	WC_24	4980	BE	Metazoa	1	Arthropoda	1	Malacostraca	0.31	Decapoda	0.27	Callianassidae	0.16	Necallianassa	0.16
M00828_25_000000000-A7WCD_1_1101_11280_3094	WC_24	2776	BE	Metazoa	1	Arthropoda	1	Insecta	0.67	Diptera	0.24	Asilidae	0.17	Trichardis	0.15
M00828_25_000000000-A7WCD_1_1105_18878_20240	WC_24	19	BE	Metazoa	1	Arthropoda	1	Insecta	0.64	Coleoptera	0.2	Buprestidae	0.15	Euchroma	0.15
M00828_25_000000000-A7WCD_1_2105_17746_24487	WC_24	3	BE	Metazoa	1	Arthropoda	1	Insecta	0.99	Diptera	0.68	Lauxaniidae	0.15	Protrigonometopus	0.14
M00828_25_000000000-A7WCD_1_1101_12491_10452	WC_24	645	BE	Metazoa	1	Arthropoda	1	Malacostraca	0.3	Decapoda	0.25	Callianassidae	0.13	Necallianassa	0.13
M00828_25_000000000-A7WCD_1_1104_24153_7529	WC_24	29	BE	Metazoa	1	Arthropoda	1	Insecta	0.98	Diptera	0.84	Chironomidae	0.5	Anatopynia	0.12
M00828_25_000000000-A7WCD_1_1102_7057_6833	WC_24	33	BE	Metazoa	1	Arthropoda	1	Insecta	1	Diptera	0.76	Anthomyiidae	0.11	Adia	0.11
M00828_25_000000000-A7WCD_1_1101_14406_2071	WC_24	886	BE	Metazoa	1	Arthropoda	1	Insecta	0.9	Orthoptera	0.14	Trigonopterygidae	0.11	Trigonopteryx	0.11
M00828_25_000000000-A7WCD_1_1101_23041_4561	WC_24	1889	BE	Metazoa	1	Arthropoda	1	Malacostraca	0.25	Decapoda	0.22	Callianassidae	0.1	Necallianassa	0.1
M00828_25_000000000-A7WCD_1_1101_10768_7785	WC_24	39	BE	Metazoa	1	Arthropoda	1	Insecta	0.98	Diptera	0.81	Hybotidae	0.1	Allanthalia	0.09
M00828_25_000000000-A7WCD_1_1101_21401_6310	WC_24	127	BE	Metazoa	1	Arthropoda	1	Insecta	0.86	Diptera	0.19	Asilidae	0.1	Daspletis	0.09
M00828_25_000000000-A7WCD_1_1101_15789_5022	WC_24	1545	BE	Metazoa	1	Arthropoda	1	Insecta	0.88	Isoptera	0.27	Termitidae	0.27	Orthognathotermes	0.08
M00828_25_000000000-A7WCD_1_1101_26264_16073	WC_24	89	BE	Metazoa	1	Arthropoda	1	Insecta	0.87	Hemiptera	0.23	Micronectidae	0.07	Micronecta	0.07
M00828_25_000000000-A7WCD_1_1101_10644_4295	WC_24	253	BE	Metazoa	1	Arthropoda	1	Insecta	0.96	Diptera	0.71	Syrphidae	0.08	Nausigaster	0.06
M00828_25_000000000-A7WCD_1_1101_11420_2390	WC_24	4188	BE	Metazoa	1	Arthropoda	1	Insecta	1	Diptera	0.44	Syrphidae	0.07	Psarocheilosia	0.05
M00828_25_000000000-A7WCD_1_1101_13669_5790	WC_24	389	BE	Metazoa	1	Arthropoda	1	Insecta	0.64	Isoptera	0.21	Termitidae	0.19	Jugositermes	0.05
M00828_25_000000000-A7WCD_1_1101_17407_2162	WC_24	12886	BE	Metazoa	1	Arthropoda	1	Insecta	0.99	Diptera	0.75	Empididae	0.06	Oreothalia	0.04
M00828_25_000000000-A7WCD_1_1101_10570_6878	WC_24	202	BE	Metazoa	1	Arthropoda	1	Insecta	0.94	Diptera	0.68	Chironomidae	0.27	Anatopynia	0.03
M00828_25_000000000-A7WCD_1_1101_14010_2441	WC_24	2173	BE	Metazoa	1	Arthropoda	1	Insecta	0.7	Orthoptera	0.15	Tettigoniidae	0.12	Xestophrys	0.03
M00828_25_000000000-A7WCD_1_1101_21070_6167	WC_24	563	BE	Metazoa	1	Arthropoda	1	Insecta	0.97	Diptera	0.56	Empididae	0.04	Hilarigona	0.02
M00828_25_000000000-A7WCD_1_1101_9793_5688	WC_24	132	BE	Metazoa	1	Arthropoda	1	Insecta	0.8	Orthoptera	0.08	Pamphagidae	0.02	Nocaracris	0.02
M00828_25_000000000-A7WCD_1_1101_11426_2145	WC_24	2719	BE	Metazoa	1	Arthropoda	1	Insecta	0.72	Blattodea	0.02	Blattidae	0.02	Drymaplaneta	0.02
M00828_25_000000000-A7WCD_1_1101_20029_7205	WC_24	1064	BE	Metazoa	1	Arthropoda	1	Arachnida	0.07	Pseudoscorpiones	0.03	Olipiidae	0.02	Protogarypinus	0.02
M00828_25_000000000-A7WCD_1_1101_12196_16606	WC_24	38	BE	Metazoa	1	Arthropoda	1	Insecta	0.9	Diptera	0.29	Ulidiidae	0.01	Euxesta	0.01
M00828_25_000000000-A7WCD_1_1101_7529_5287	WC_24	289	BE	Metazoa	1	Arthropoda	1	Insecta	0.69	Isoptera	0.19	Termitidae	0.18	Leptomyxotermes	0.01
M00828_25_000000000-A7WCD_1_1109_18154_6794	WC_24	3	BE	Metazoa	1	Arthropoda	1	Chilopoda	0.02	Geophilomorpha	0.02	Dignathodontidae	0.01	Dignathodon	0.01
M00828_25_000000000-A7WCD_1_1101_14592_1752	WC_43	37044	BE	Metazoa	1	Arthropoda	1	Insecta	1	Diptera	1	Simuliidae	1	Simulium	1
M00828_25_000000000-A7WCD_1_1101_16357_1567	WC_43	27215	BE	Metazoa	1	Arthropoda	1	Malacostraca	1	Decapoda	1	Cambaridae	1	Orconectes	1
M00828_25_000000000-A7WCD_1_1101_15362_1839	WC_43	32699	BE	Metazoa	1	Arthropoda	1	Insecta	1	Ephemeroptera	1	Ephemerellidae	1	Eurylophella	1
M00828_25_000000000-A7WCD_1_1101_14897_1711	WC_43	10756	BE	Metazoa	1	Arthropoda	1	Insecta	1	Ephemeroptera	1	undef_Ephemeroptera	1	Leptophlebia	1
M00828_25_000000000-A7WCD_1_1101_17798_1623	WC_43	12444	BE	Metazoa	1	Arthropoda	1	Malacostraca	1	Amphipoda	1	Hyalellidae	1	Hyalella	1
M00828_25_000000000-A7WCD_1_1101_11045_2505	WC_43	7378	BE	Metazoa	1	Arthropoda	1	Insecta	1	Odonata	1	Corduliidae	1	Somatochlora	1
M00828_25_000000000-A7WCD_1_1101_11696_3394	WC_43	2528	BE	Metazoa	1	Arthropoda	1	Insecta	1	Ephemeroptera	1	Caenidae	1	Caenis	1
M00828_25_000000000-A7WCD_1_1101_17269_1508	WC_43	1736	BE	Metazoa	1	Arthropoda	1	Malacostraca	1	Decapoda	1	Cambaridae	1	Orconectes	1
M00828_25_000000000-A7WCD_1_1101_9484_2903	WC_43	1238	BE	Metazoa	1	Arthropoda	1	Insecta	1	Ephemeroptera	1	undef_Ephemeroptera	1	Leptophlebia	1
M00828_25_000000000-A7WCD_1_1101_16139_10113	WC_43	765	BE	Metazoa	1	Arthropoda	1	Insecta	1	Ephemeroptera	1	undef_Ephemeroptera	1	Leptophlebia	1
M00828_25_000000000-A7WCD_1_1101_26696_8694	WC_43	339	BE	Metazoa	1	Arthropoda	1	Insecta	1	Diptera	1	Chironomidae	1	Conchapelopia	1
M00828_25_000000000-A7WCD_1_1101_28394_11016	WC_43	76	BE	Metazoa	1	Arthropoda	1	Insecta	1	Diptera	1	Chironomidae	1	Heterotrissocladius	1
M00828_25_000000000-A7WCD_1_1101_22531_24521	WC_43	34	BE	Metazoa	1	Arthropoda	1	Insecta	1	Odonata	1	Corduliidae	1	Somatochlora	1
M00828_25_000000000-A7WCD_1_1103_12154_17500	WC_43	16	BE	Metazoa	1	Arthropoda	1	Insecta	1	Ephemeroptera	1	undef_Ephemeroptera	1	Leptophlebia	1
M00828_25_000000000-A7WCD_1_1101_11318_7112	WC_43	52	BE	Metazoa	1	Arthropoda	1	Insecta	1	Ephemeroptera	1	Caenidae	1	Caenis	1
M00828_25_000000000-A7WCD_1_2105_23192_18287	WC_43	16	BE	Metazoa	1	Arthropoda	1	Malacostraca	1	Decapoda	1	Cambaridae	1	Orconectes	1
M00828_25_000000000-A7WCD_1_1103_7722_22255	WC_43	4	BE	Metazoa	1	Arthropoda	1	Insecta	1	Odonata	1	Corduliidae	1	Somatochlora	1
M00828_25_000000000-A7WCD_1_1101_5680_18382	WC_43	3	BE	Metazoa	1	Arthropoda	1	Insecta	1	Hemiptera	1	Corixidae	1	Hesperocorixa	1
M00828_25_000000000-A7WCD_1_1106_20686_13029	WC_43	3	BE	Metazoa	1	Arthropoda	1	Insecta	1	Trichoptera	1	undef_Trichoptera	1	Ptilostomis	1
M00828_25_000000000-A7WCD_1_1110_16176_12642	WC_43	3	BE	Metazoa	1	Arthropoda	1	Insecta	1	Ephemeroptera	1	undef_Ephemeroptera	1	Leptophlebia	1
M00828_25_000000000-A7WCD_1_1110_16868_23121	WC_43	3	BE	Metazoa	1	Arthropoda	1	Insecta	1	Diptera	1	Simuliidae	1	Simulium	1
M00828_25_000000000-A7WCD_1_1109_7618_23806	WC_43	3	BE	Metazoa	1	Arthropoda	1	Insecta	1	Odonata	1	Corduliidae	1	Somatochlora	1
M00828_25_000000000-A7WCD_1_2106_18798_8513	WC_43	3	BE	Metazoa	1	Arthropoda	1	Insecta	1	Odonata	1	Corduliidae	1	Somatochlora	1
M00828_25_000000000-A7WCD_1_1105_8540_16650	WC_43	3	BE	Metazoa	1	Arthropoda	1	Insecta	1	Ephemeroptera	1	Ephemerellidae	1	Eurylophella	1
M00828_25_000000000-A7WCD_1_1101_23728_18238	WC_43	75	BE	Metazoa	1	Arthropoda	1	Malacostraca	0.99	Decapoda	0.99	Cambaridae	0.99	Orconectes	0.99
M00828_25_000000000-A7WCD_1_1104_25973_16363	WC_43	7	BE	Metazoa	1	Arthropoda	1	Insecta	0.99	Diptera	0.99	Mydidae	0.99	Apiophora	0.99
M00828_25_000000000-A7WCD_1_1101_27773_16268	WC_43	28	BE	Metazoa	1	Arthropoda	1	Insecta	0.98	Ephemeroptera	0.98	Ephemerellidae	0.98	Eurylophella	0.98
M00828_25_000000000-A7WCD_1_1101_17163_5612	WC_43	1028	BE	Metazoa	1	Arthropoda	1	Malacostraca	1	Decapoda	1	Cambaridae	1	Orconectes	0.97
M00828_25_000000000-A7WCD_1_1101_8282_11948	WC_43	784	BE	Metazoa	1	Arthropoda	1	Malacostraca	0.97	Decapoda	0.97	Cambaridae	0.97	Orconectes	0.97
M00828_25_000000000-A7WCD_1_1101_25339_18989	WC_43	11	BE	Metazoa	1	Arthropoda	1	Insecta	1	Odonata	0.98	Corduliidae	0.96	Somatochlora	0.96
M00828_25_000000000-A7WCD_1_1103_17567_16428	WC_43	23	BE	Metazoa	1	Arthropoda	1	Insecta	1	Coleoptera	0.95	Coccinellidae	0.95	Hippodamia	0.92
M00828_25_000000000-A7WCD_1_1101_4385_16953	WC_43	146	BE	Metazoa	1	Arthropoda	1	Insecta	0.97	Ephemeroptera	0.94	Baetidae	0.94	Procloeon	0.91
M00828_25_000000000-A7WCD_1_1101_11120_4939	WC_43	1777	BE	Metazoa	1	Arthropoda	1	Insecta	0.98	Diptera	0.85	Chironomidae	0.8	Tanytarsus	0.66
M00828_25_000000000-A7WCD_1_1105_4509_9820	WC_43	3	BE	Metazoa	1	Arthropoda	1	Insecta	0.95	Diptera	0.89	Chironomidae	0.83	Procladius	0.62
M00828_25_000000000-A7WCD_1_1102_27589_8286	WC_43	7	BE	Metazoa	1	Arthropoda	1	Insecta	0.98	Diptera	0.92	Chironomidae	0.92	Tanytarsus	0.58
M00828_25_000000000-A7WCD_1_1101_13856_4304	WC_43	791	BE	Metazoa	1	Arthropoda	1	Malacostraca	1	Decapoda	1	Cambaridae	0.99	Orconectes	0.53
M00828_25_000000000-A7WCD_1_1101_19940_4382	WC_43	62	BE	Metazoa	1	Arthropoda	1	Insecta	0.98	Diptera	0.79	Chironomidae	0.68	Tanytarsus	0.41
M00828_25_000000000-A7WCD_1_1101_10176_3818	WC_43	584	BE	Metazoa	1	Arthropoda	1	Insecta	0.97	Mecoptera	0.41	Nannochoristidae	0.41	Nannochorista	0.41
M00828_25_000000000-A7WCD_1_1101_10739_2395	WC_43	7065	BE	Metazoa	1	Arthropoda	1	Malacostraca	0.79	Decapoda	0.78	Cambaridae	0.68	Orconectes	0.3
M00828_25_000000000-A7WCD_1_1101_11286_2589	WC_43	564	BE	Metazoa	1	Arthropoda	1	Insecta	0.99	Hemiptera	0.86	Corixidae	0.52	Hesperocorixa	0.25
M00828_25_000000000-A7WCD_1_1101_16412_11692	WC_43	34	BE	Metazoa	1	Arthropoda	1	Insecta	0.94	Diptera	0.62	Chironomidae	0.53	Tanytarsus	0.25
M00828_25_000000000-A7WCD_1_1101_16681_5061	WC_43	183	BE	Metazoa	1	Arthropoda	1	Insecta	0.99	Diptera	0.79	Chironomidae	0.59	Parapsectra	0.22
M00828_25_000000000-A7WCD_1_1101_25016_18292	WC_43	7	BE	Metazoa	1	Arthropoda	1	Insecta	0.9	Blattodea	0.19	Blattidae	0.19	Drymaplaneta	0.19
M00828_25_000000000-A7WCD_1_1101_14708_1503	WC_43	9973	BE	Metazoa	1	Arthropoda	1	Insecta	0.96	Lepidoptera	0.47	Nymphalidae	0.3	Apexacuta	0.16
M00828_25_000000000-A7WCD_1_1106_5958_12145	WC_43	3	BE	Metazoa	1	Arthropoda	1	Insecta	0.7	Hemiptera	0.26	Membracidae	0.16	Metcalfiella	0.16
M00828_25_000000000-A7WCD_1_1106_21143_9385	WC_43	7	BE	Metazoa	1	Arthropoda	1	Arachnida	0.33	Opiliones	0.17	Sclerosomatidae	0.16	Togwoteeus	0.16
M00828_25_000000000-A7WCD_1_1103_15364_18451	WC_43	3	BE	Metazoa	1	Arthropoda	1	Insecta	0.93	Lepidoptera	0.44	Nymphalidae	0.23	Apexacuta	0.15
M00828_25_000000000-A7WCD_1_1108_16742_25361	WC_43	5	BE	Metazoa	1	Arthropoda	1	Insecta	0.85	Hemiptera	0.29	Anthocoridae	0.16	Montandoniola	0.15
M00828_25_000000000-A7WCD_1_1102_4926_23237	WC_43	3	BE	Metazoa	1	Arthropoda	1	Insecta	0.99	Neuroptera	0.17	Mantispidae	0.15	Nolima	0.14
M00828_25_000000000-A7WCD_1_1101_15796_12612	WC_43	96	BE	Metazoa	1	Arthropoda	1	Insecta	0.97	Diptera	0.85	Chironomidae	0.82	Krenopsectra	0.13
M00828_25_000000000-A7WCD_1_1101_20406_3844	WC_43	3347	BE	Metazoa	1	Arthropoda	1	Insecta	0.72	Embioptera	0.18	Clothodidae	0.13	Antipaluria	0.13
M00828_25_000000000-A7WCD_1_1107_6542_16357	WC_43	8	BE	Metazoa	1	Arthropoda	1	Insecta	0.5	Hymenoptera	0.18	Braconidae	0.17	Euurobracon	0.13
M00828_25_000000000-A7WCD_1_2102_7277_7939	WC_43	90	BE	Metazoa	1	Arthropoda	1	Insecta	0.98	Lepidoptera	0.31	Nymphalidae	0.18	Apexacuta	0.12
M00828_25_000000000-A7WCD_1_2108_15902_15697	WC_43	3	BE	Metazoa	1	Arthropoda	1	Arachnida	0.5	Astigmata	0.41	Listrophoridae	0.13	Lynxacarus	0.12
M00828_25_000000000-A7WCD_1_1102_21652_7474	WC_43	11	BE	Metazoa	1	Arthropoda	1	Insecta	0.98	Diptera	0.43	Pallopteridae	0.11	Palloptera	0.11
M00828_25_000000000-A7WCD_1_1105_26874_21183	WC_43	12	BE	Metazoa	1	Arthropoda	1	Insecta	0.94	Diptera	0.34	Syrphidae	0.14	Doros	0.11
M00828_25_000000000-A7WCD_1_1106_17706_19557	WC_43	8	BE	Metazoa	1	Arthropoda	1	Malacostraca	0.2	Isopoda	0.12	Amphisopodidae	0.11	Mesamphisopus	0.11
M00828_25_000000000-A7WCD_1_1101_14974_5753	WC_43	39	BE	Metazoa	1	Arthropoda	1	Insecta	0.96	Diptera	0.71	Empididae	0.11	Empidadelpha	0.1
M00828_25_000000000-A7WCD_1_1114_13273_19486	WC_43	8	BE	Metazoa	1	Arthropoda	1	Insecta	0.79	Diptera	0.49	Chironomidae	0.22	Synendotendipes	0.1
M00828_25_000000000-A7WCD_1_1101_10974_2481	WC_43	1476	BE	Metazoa	1	Arthropoda	1	Insecta	1	Diptera	0.79	Tachinidae	0.09	Lixophaga	0.09
M00828_25_000000000-A7WCD_1_1112_17132_4308	WC_43	3	BE	Metazoa	1	Arthropoda	1	Insecta	0.83	Isoptera	0.29	Termitidae	0.16	Promirotermes	0.09
M00828_25_000000000-A7WCD_1_1103_23100_5012	WC_43	6	BE	Metazoa	1	Arthropoda	1	Arachnida	0.36	Astigmata	0.15	Myocoptidae	0.09	Myocoptes	0.09
M00828_25_000000000-A7WCD_1_1108_9302_12065	WC_43	4	BE	Metazoa	1	Arthropoda	1	Malacostraca	0.19	Decapoda	0.13	Crangonidae	0.09	Parapontophilus	0.09
M00828_25_000000000-A7WCD_1_1104_14819_6720	WC_43	24	BE	Metazoa	1	Arthropoda	1	Insecta	0.67	Isoptera	0.09	Termitidae	0.09	Cephalotermes	0.08
M00828_25_000000000-A7WCD_1_1101_22492_4577	WC_43	9	BE	Metazoa	1	Arthropoda	1	Insecta	0.58	Hymenoptera	0.17	Braconidae	0.08	Euurobracon	0.08
M00828_25_000000000-A7WCD_1_1102_4734_21154	WC_43	8	BE	Metazoa	1	Arthropoda	1	Arachnida	0.46	Pseudoscorpiones	0.08	Chernetidae	0.08	Lamprochernes	0.08
M00828_25_000000000-A7WCD_1_1108_11169_21442	WC_43	6	BE	Metazoa	1	Arthropoda	1	Insecta	1	Coleoptera	0.63	Cleridae	0.1	Tarsostenodes	0.07
M00828_25_000000000-A7WCD_1_1102_19270_5252	WC_43	62	BE	Metazoa	1	Arthropoda	1	Insecta	0.95	Coleoptera	0.27	Staphylinidae	0.1	Taxicera	0.07
M00828_25_000000000-A7WCD_1_1103_10368_26582	WC_43	7	BE	Metazoa	1	Arthropoda	1	Insecta	0.83	Diptera	0.15	Acroceridae	0.09	Lasia	0.07
M00828_25_000000000-A7WCD_1_1101_25151_12853	WC_43	19	BE	Metazoa	1	Arthropoda	1	Insecta	0.79	Coleoptera	0.28	Staphylinidae	0.09	Tarphiota	0.07
M00828_25_000000000-A7WCD_1_1101_21038_2578	WC_43	1654	BE	Metazoa	1	Arthropoda	1	Insecta	0.64	Ephemeroptera	0.43	Baetidae	0.41	Chopralla	0.07
M00828_25_000000000-A7WCD_1_1102_6391_15813	WC_43	5	BE	Metazoa	1	Arthropoda	1	Insecta	0.59	Coleoptera	0.23	Elateridae	0.07	Pyrophorus	0.07
M00828_25_000000000-A7WCD_1_1104_17121_28387	WC_43	3	BE	Metazoa	1	Arthropoda	1	Insecta	0.57	Orthoptera	0.09	Gryllidae	0.07	Xenogryllus	0.07
M00828_25_000000000-A7WCD_1_1101_15899_11496	WC_43	16	BE	Metazoa	1	Arthropoda	1	Arachnida	0.4	Araneae	0.26	Salticidae	0.12	Corythalia	0.07
M00828_25_000000000-A7WCD_1_1101_13181_4534	WC_43	370	BE	Metazoa	1	Arthropoda	1	Arachnida	0.28	Astigmata	0.15	Myocoptidae	0.07	Myocoptes	0.07
M00828_25_000000000-A7WCD_1_1101_7533_11441	WC_43	5	BE	Metazoa	1	Arthropoda	1	Diplopoda	0.1	Polydesmida	0.1	Paradoxosomatidae	0.07	Riukiupeltis	0.07
M00828_25_000000000-A7WCD_1_1101_17263_2886	WC_43	2583	BE	Metazoa	1	Arthropoda	1	Insecta	0.9	Diptera	0.6	Sarcophagidae	0.07	Sphenometopa	0.06
M00828_25_000000000-A7WCD_1_1101_15000_1605	WC_43	36468	BE	Metazoa	1	Arthropoda	1	Insecta	0.87	Ephemeroptera	0.32	Baetidae	0.32	Cheleocloeon	0.06
M00828_25_000000000-A7WCD_1_1101_7189_15541	WC_43	126	BE	Metazoa	1	Arthropoda	1	Insecta	0.69	Lepidoptera	0.12	Nymphalidae	0.08	Vila	0.06
M00828_25_000000000-A7WCD_1_1102_13597_11459	WC_43	4	BE	Metazoa	1	Arthropoda	1	Insecta	0.55	Phthiraptera	0.06	Haematomyzidae	0.06	Haematomyzus	0.06
M00828_25_000000000-A7WCD_1_1108_9189_5590	WC_43	3	BE	Metazoa	1	Arthropoda	1	Malacostraca	0.32	Amphipoda	0.1	Typhlogammaridae	0.06	Typhlogammarus	0.06
M00828_25_000000000-A7WCD_1_1101_9926_3308	WC_43	347	BE	Metazoa	1	Arthropoda	1	Malacostraca	0.09	Decapoda	0.08	Scyllaridae	0.06	Evibacus	0.06
M00828_25_000000000-A7WCD_1_1104_19569_4891	WC_43	7	BE	Metazoa	1	Arthropoda	1	Insecta	0.81	Diptera	0.1	Acroceridae	0.06	Lasia	0.05
M00828_25_000000000-A7WCD_1_1109_21644_10016	WC_43	33	BE	Metazoa	1	Arthropoda	1	Insecta	0.55	Coleoptera	0.16	Buprestidae	0.09	Aaaba	0.05
M00828_25_000000000-A7WCD_1_1114_15379_21727	WC_43	3	BE	Metazoa	1	Arthropoda	1	Insecta	0.51	Hymenoptera	0.16	Braconidae	0.14	Euurobracon	0.05
M00828_25_000000000-A7WCD_1_1113_13371_6022	WC_43	3	BE	Metazoa	1	Arthropoda	1	Arachnida	0.31	Astigmata	0.09	Myocoptidae	0.05	Myocoptes	0.05
M00828_25_000000000-A7WCD_1_1101_12158_2082	WC_43	889	BE	Metazoa	1	Arthropoda	1	Insecta	0.98	Diptera	0.77	Agromyzidae	0.04	Tropicomyia	0.04
M00828_25_000000000-A7WCD_1_1112_27109_16110	WC_43	7	BE	Metazoa	1	Arthropoda	1	Insecta	0.61	Coleoptera	0.12	Coccinellidae	0.06	Bulaea	0.04
M00828_25_000000000-A7WCD_1_1102_22920_5534	WC_43	39	BE	Metazoa	1	Arthropoda	1	Arachnida	0.47	Araneae	0.36	Dictynidae	0.04	Mexitlia	0.04
M00828_25_000000000-A7WCD_1_1101_12192_25931	WC_43	30	BE	Metazoa	1	Arthropoda	1	Insecta	0.43	Diptera	0.04	Mydidae	0.04	Apiophora	0.04
M00828_25_000000000-A7WCD_1_2109_9393_14706	WC_43	3	BE	Metazoa	1	Arthropoda	1	Arachnida	0.43	Astigmata	0.15	Avenzoariidae	0.04	Laronyssus	0.04
M00828_25_000000000-A7WCD_1_1101_22582_3250	WC_43	12	BE	Metazoa	1	Arthropoda	1	Arachnida	0.28	Astigmata	0.07	Psoroptidae	0.04	Chorioptes	0.04
M00828_25_000000000-A7WCD_1_1101_8354_5019	WC_43	792	BE	Metazoa	1	Arthropoda	1	Insecta	0.91	Lepidoptera	0.25	Nymphalidae	0.06	Satyrotaygetis	0.03
M00828_25_000000000-A7WCD_1_1101_11911_1886	WC_43	3191	BE	Metazoa	1	Arthropoda	1	Insecta	0.74	Isoptera	0.19	Kalotermitidae	0.05	Comatermes	0.03
M00828_25_000000000-A7WCD_1_1102_7810_16367	WC_43	15	BE	Metazoa	1	Arthropoda	1	Insecta	0.73	Mantodea	0.07	Mantidae	0.04	Pseudomantis	0.03
M00828_25_000000000-A7WCD_1_1107_12848_3363	WC_43	13	BE	Metazoa	1	Arthropoda	1	Arachnida	0.4	Araneae	0.26	Gnaphosidae	0.04	Odontodrassus	0.03
M00828_25_000000000-A7WCD_1_1101_14539_1538	WC_43	5588	BE	Metazoa	1	Arthropoda	1	Insecta	0.27	Hymenoptera	0.16	Braconidae	0.09	Euurobracon	0.03
M00828_25_000000000-A7WCD_1_1107_10032_8339	WC_43	10	BE	Metazoa	1	Arthropoda	1	Insecta	0.78	Coleoptera	0.15	Tenebrionidae	0.02	Strongylium	0.02
M00828_25_000000000-A7WCD_1_1101_18232_1618	WC_43	4666	BE	Metazoa	1	Arthropoda	1	Insecta	0.75	Diptera	0.07	Ptychopteridae	0.02	Bittacomorphella	0.02
M00828_25_000000000-A7WCD_1_2103_20799_19925	WC_43	4	BE	Metazoa	1	Arthropoda	1	Insecta	0.61	Coleoptera	0.26	Coccinellidae	0.02	Sasajiscymnus	0.02
M00828_25_000000000-A7WCD_1_1101_19114_22170	WC_43	99	BE	Metazoa	1	Arthropoda	1	Insecta	0.86	Hemiptera	0.19	Anthocoridae	0.05	Almeida	0.01
M00828_25_000000000-A7WCD_1_1107_9958_9460	WC_43	9	BE	Metazoa	1	Arthropoda	1	Arachnida	0.46	undef_Arachnida	0.04	Phytoptidae	0.02	Loboquintus	0.01
M00828_25_000000000-A7WCD_1_1101_14606_1603	WC_49	57994	BE	Metazoa	1	Arthropoda	1	Insecta	1	Ephemeroptera	1	undef_Ephemeroptera	1	Leptophlebia	1
M00828_25_000000000-A7WCD_1_1101_8901_4124	WC_49	1043	BE	Metazoa	1	Arthropoda	1	Insecta	1	Diptera	1	Simuliidae	1	Simulium	1
M00828_25_000000000-A7WCD_1_1101_19518_4325	WC_49	763	BE	Metazoa	1	Arthropoda	1	Insecta	1	Diptera	1	Chironomidae	1	Rheocricotopus	1
M00828_25_000000000-A7WCD_1_1101_15937_2848	WC_49	348	BE	Metazoa	1	Arthropoda	1	Insecta	1	Ephemeroptera	1	undef_Ephemeroptera	1	Leptophlebia	1
M00828_25_000000000-A7WCD_1_1101_16184_12359	WC_49	113	BE	Metazoa	1	Arthropoda	1	Insecta	1	Diptera	1	Chironomidae	1	Chironomus	1
M00828_25_000000000-A7WCD_1_1101_23861_9482	WC_49	75	BE	Metazoa	1	Arthropoda	1	Insecta	1	Odonata	1	Cordulegastridae	1	Cordulegaster	1
M00828_25_000000000-A7WCD_1_1101_16189_3718	WC_49	33	BE	Metazoa	1	Arthropoda	1	Malacostraca	1	Amphipoda	1	Hyalellidae	1	Hyalella	1
M00828_25_000000000-A7WCD_1_1101_3911_18273	WC_49	20	BE	Metazoa	1	Arthropoda	1	Insecta	1	Diptera	1	Chironomidae	1	Eukiefferiella	1
M00828_25_000000000-A7WCD_1_1103_9283_4636	WC_49	11	BE	Metazoa	1	Arthropoda	1	Insecta	1	Ephemeroptera	1	undef_Ephemeroptera	1	Leptophlebia	1
M00828_25_000000000-A7WCD_1_1105_4960_8919	WC_49	6	BE	Metazoa	1	Arthropoda	1	Insecta	1	Ephemeroptera	1	Ephemerellidae	1	Eurylophella	1
M00828_25_000000000-A7WCD_1_1106_18699_5041	WC_49	117	BE	Metazoa	1	Arthropoda	1	Insecta	1	Ephemeroptera	1	undef_Ephemeroptera	1	Leptophlebia	1
M00828_25_000000000-A7WCD_1_1101_20658_7322	WC_49	4	BE	Metazoa	1	Arthropoda	1	Insecta	1	Ephemeroptera	1	undef_Ephemeroptera	1	Leptophlebia	1
M00828_25_000000000-A7WCD_1_1109_4312_19935	WC_49	3	BE	Metazoa	1	Arthropoda	1	Insecta	1	Ephemeroptera	1	undef_Ephemeroptera	1	Leptophlebia	1
M00828_25_000000000-A7WCD_1_1101_19809_13727	WC_49	3	BE	Metazoa	1	Arthropoda	1	Insecta	1	Ephemeroptera	1	undef_Ephemeroptera	0.99	Leptophlebia	0.99
M00828_25_000000000-A7WCD_1_1102_24445_12201	WC_49	32	BE	Metazoa	1	Arthropoda	1	Insecta	1	Odonata	0.93	Cordulegastridae	0.83	Cordulegaster	0.83
M00828_25_000000000-A7WCD_1_1102_8120_14583	WC_49	38	BE	Metazoa	1	Arthropoda	1	Insecta	1	Diptera	0.93	Simuliidae	0.75	Simulium	0.75
M00828_25_000000000-A7WCD_1_2105_6741_15842	WC_49	3	BE	Metazoa	1	Arthropoda	1	Insecta	0.95	Diptera	0.89	Chironomidae	0.83	Procladius	0.62
M00828_25_000000000-A7WCD_1_1102_25611_11840	WC_49	50	BE	Metazoa	1	Arthropoda	1	Insecta	0.99	Hymenoptera	0.92	Agaonidae	0.44	Apocryptophagus	0.44
M00828_25_000000000-A7WCD_1_1101_11438_16681	WC_49	88	BE	Metazoa	1	Arthropoda	1	Insecta	0.98	Diptera	0.73	Chironomidae	0.64	Chironomus	0.42
M00828_25_000000000-A7WCD_1_1102_20204_7513	WC_49	19	BE	Metazoa	1	Arthropoda	1	Insecta	1	Diptera	0.9	Chironomidae	0.62	Anatopynia	0.31
M00828_25_000000000-A7WCD_1_1103_22561_13671	WC_49	53	BE	Metazoa	1	Arthropoda	1	Insecta	0.71	Ephemeroptera	0.41	undef_Ephemeroptera	0.26	Paraleptophlebia	0.26
M00828_25_000000000-A7WCD_1_1107_20382_7373	WC_49	8	BE	Metazoa	1	Arthropoda	1	Insecta	0.98	Diptera	0.5	Pallopteridae	0.17	Palloptera	0.17
M00828_25_000000000-A7WCD_1_1101_14311_12147	WC_49	5	BE	Metazoa	1	Arthropoda	1	Arachnida	0.33	Astigmata	0.19	Myocoptidae	0.17	Myocoptes	0.17
M00828_25_000000000-A7WCD_1_1101_17488_1591	WC_49	34099	BE	Metazoa	1	Arthropoda	1	Malacostraca	0.31	Decapoda	0.27	Callianassidae	0.17	Necallianassa	0.17
M00828_25_000000000-A7WCD_1_1105_14304_27475	WC_49	15	BE	Metazoa	1	Arthropoda	1	Malacostraca	0.3	Decapoda	0.28	Callianassidae	0.17	Necallianassa	0.17
M00828_25_000000000-A7WCD_1_1110_8335_17075	WC_49	36	BE	Metazoa	1	Arthropoda	1	Malacostraca	0.27	Decapoda	0.25	Callianassidae	0.16	Necallianassa	0.16
M00828_25_000000000-A7WCD_1_1111_1954_15520	WC_49	3	BE	Metazoa	1	Arthropoda	1	Chilopoda	0.2	Scolopendromorpha	0.2	Scolopendridae	0.2	Ethmostigmus	0.15
M00828_25_000000000-A7WCD_1_1101_14273_13582	WC_49	55	BE	Metazoa	1	Arthropoda	1	Malacostraca	0.3	Decapoda	0.26	Callianassidae	0.14	Necallianassa	0.14
M00828_25_000000000-A7WCD_1_1101_14393_2600	WC_49	604	BE	Metazoa	1	Arthropoda	1	Insecta	0.98	Diptera	0.7	Chironomidae	0.25	Trissopelopia	0.13
M00828_25_000000000-A7WCD_1_1107_15807_7650	WC_49	6	BE	Metazoa	1	Arthropoda	1	Insecta	0.5	Diptera	0.15	Mydidae	0.12	Apiophora	0.12
M00828_25_000000000-A7WCD_1_1101_17119_5991	WC_49	8	BE	Metazoa	1	Arthropoda	1	Chilopoda	0.15	Geophilomorpha	0.15	Mecistocephalidae	0.12	Dicellophilus	0.12
M00828_25_000000000-A7WCD_1_1101_10975_2938	WC_49	1238	BE	Metazoa	1	Arthropoda	1	Malacostraca	0.25	Decapoda	0.22	Callianassidae	0.1	Necallianassa	0.1
M00828_25_000000000-A7WCD_1_1101_4087_14616	WC_49	176	BE	Metazoa	1	Arthropoda	1	Insecta	0.97	Diptera	0.62	Tachinidae	0.17	Chrysotachina	0.09
M00828_25_000000000-A7WCD_1_2106_15099_12620	WC_49	3	BE	Metazoa	1	Arthropoda	1	Malacostraca	0.33	Decapoda	0.2	Axiidae	0.09	Axius	0.09
M00828_25_000000000-A7WCD_1_1111_18983_26190	WC_49	3	BE	Metazoa	1	Arthropoda	1	Maxillopoda	0.1	Calanoida	0.09	Temoridae	0.09	Heterocope	0.09
M00828_25_000000000-A7WCD_1_1110_19687_24763	WC_49	4	BE	Metazoa	1	Arthropoda	1	Malacostraca	0.21	Decapoda	0.17	Axiidae	0.08	Axius	0.08
M00828_25_000000000-A7WCD_1_1101_7150_5348	WC_49	78	BE	Metazoa	1	Arthropoda	1	Insecta	0.95	Diptera	0.62	Anthomyiidae	0.07	Adia	0.07
M00828_25_000000000-A7WCD_1_1103_15874_12057	WC_49	4	BE	Metazoa	1	Arthropoda	1	Insecta	0.75	Phthiraptera	0.08	Philopteridae	0.07	Campanulotes	0.07
M00828_25_000000000-A7WCD_1_2102_21245_8512	WC_49	5	BE	Metazoa	1	Arthropoda	1	Insecta	0.5	Hymenoptera	0.1	Halictidae	0.07	Ruizanthedella	0.07
M00828_25_000000000-A7WCD_1_1101_10291_6467	WC_49	838	BE	Metazoa	1	Arthropoda	1	Insecta	1	Diptera	0.71	Anthomyiidae	0.06	Adia	0.06
M00828_25_000000000-A7WCD_1_1102_9117_24732	WC_49	6	BE	Metazoa	1	Arthropoda	1	Insecta	0.88	Isoptera	0.17	Termitidae	0.14	Sinocapritermes	0.06
M00828_25_000000000-A7WCD_1_1102_12079_20588	WC_49	13	BE	Metazoa	1	Arthropoda	1	Arachnida	0.55	Araneae	0.37	Salticidae	0.13	Ohilimia	0.06
M00828_25_000000000-A7WCD_1_1110_10223_24630	WC_49	4	BE	Metazoa	1	Arthropoda	1	Arachnida	0.4	Astigmata	0.08	Avenzoariidae	0.06	Laronyssus	0.06
M00828_25_000000000-A7WCD_1_1101_15230_13161	WC_49	69	BE	Metazoa	1	Arthropoda	1	Arachnida	0.22	Amblypygi	0.06	Phrynidae	0.06	Heterophrynus	0.06
M00828_25_000000000-A7WCD_1_1101_3010_12862	WC_49	248	BE	Metazoa	1	Arthropoda	1	Insecta	0.98	Diptera	0.69	Ptychopteridae	0.05	Bittacomorphella	0.05
M00828_25_000000000-A7WCD_1_1104_9462_4354	WC_49	32	BE	Metazoa	1	Arthropoda	1	Insecta	0.96	Diptera	0.73	Hybotidae	0.07	Allanthalia	0.05
M00828_25_000000000-A7WCD_1_1101_4584_8828	WC_49	448	BE	Metazoa	1	Arthropoda	1	Insecta	0.93	Diptera	0.67	Chironomidae	0.17	Monodiamesa	0.05
M00828_25_000000000-A7WCD_1_1101_15400_5984	WC_49	840	BE	Metazoa	1	Arthropoda	1	Insecta	0.71	Siphonaptera	0.08	Stephanocircidae	0.05	Tiarapsylla	0.05
M00828_25_000000000-A7WCD_1_1107_20919_17055	WC_49	4	BE	Metazoa	1	Arthropoda	1	Chilopoda	0.06	Geophilomorpha	0.06	Dignathodontidae	0.05	Dignathodon	0.05
M00828_25_000000000-A7WCD_1_1110_16556_6882	WC_49	3	BE	Metazoa	1	Arthropoda	1	Insecta	0.63	Coleoptera	0.26	Cerambycidae	0.09	Oxypeltus	0.04
M00828_25_000000000-A7WCD_1_1101_20011_4579	WC_49	786	BE	Metazoa	1	Arthropoda	1	Insecta	0.95	Coleoptera	0.19	Cerambycidae	0.03	Astylidius	0.03
M00828_25_000000000-A7WCD_1_1101_26700_8440	WC_49	62	BE	Metazoa	1	Arthropoda	1	Insecta	0.7	Coleoptera	0.12	Erotylidae	0.03	Iphiclus	0.03
M00828_25_000000000-A7WCD_1_1101_16885_1569	WC_49	27912	BE	Metazoa	1	Arthropoda	1	Insecta	0.64	Coleoptera	0.17	Bothrideridae	0.03	Ascetoderes	0.03
M00828_25_000000000-A7WCD_1_1107_16749_21737	WC_49	3	BE	Metazoa	1	Arthropoda	1	Insecta	0.57	Coleoptera	0.18	Cerambycidae	0.04	Paramenesia	0.03
M00828_25_000000000-A7WCD_1_1101_9133_3969	WC_49	417	BE	Metazoa	1	Arthropoda	1	Insecta	0.99	Diptera	0.71	Chironomidae	0.3	Anatopynia	0.02
M00828_25_000000000-A7WCD_1_1101_9961_8820	WC_49	159	BE	Metazoa	1	Arthropoda	1	Insecta	0.78	Hemiptera	0.11	Cercopidae	0.02	Huaina	0.02
M00828_25_000000000-A7WCD_1_1101_13118_1764	WC_49	56122	BE	Metazoa	1	Arthropoda	1	Insecta	0.72	Blattodea	0.02	Blattidae	0.02	Drymaplaneta	0.02
M00828_25_000000000-A7WCD_1_1107_21271_3042	WC_49	3	BE	Metazoa	1	Arthropoda	1	Insecta	0.63	Hymenoptera	0.06	Braconidae	0.03	Sigalphus	0.02
M00828_25_000000000-A7WCD_1_2102_23871_12934	WC_49	3	BE	Metazoa	1	Arthropoda	1	Malacostraca	0.2	Decapoda	0.14	Gecarcinidae	0.02	Gecarcoidea	0.02
M00828_25_000000000-A7WCD_1_1103_19985_6212	WC_49	9	BE	Metazoa	1	Arthropoda	1	Insecta	0.76	Odonata	0.06	Gomphidae	0.02	Nihonogomphus	0.01
M00828_25_000000000-A7WCD_1_2101_19127_24186	WC_49	3	BE	Metazoa	1	Arthropoda	1	Insecta	0.56	Diptera	0.04	Sarcophagidae	0.01	Sphenometopa	0.01
M00828_25_000000000-A7WCD_1_1101_16974_3378	WC_49	99	BE	Metazoa	1	Arthropoda	1	Insecta	0.53	Siphonaptera	0.02	Stephanocircidae	0.01	Tiarapsylla	0.01
M00828_25_000000000-A7WCD_1_1101_12245_2016	WC_50	31863	BE	Metazoa	1	Arthropoda	1	Insecta	1	Ephemeroptera	1	Ephemerellidae	1	Eurylophella	1
M00828_25_000000000-A7WCD_1_1101_18924_1808	WC_50	29224	BE	Metazoa	1	Arthropoda	1	Insecta	1	Trichoptera	1	Molannidae	1	Molanna	1
M00828_25_000000000-A7WCD_1_1101_18538_1886	WC_50	14526	BE	Metazoa	1	Arthropoda	1	Insecta	1	Diptera	1	Chironomidae	1	Pagastia	1
M00828_25_000000000-A7WCD_1_1101_17263_4518	WC_50	453	BE	Metazoa	1	Arthropoda	1	Insecta	1	Trichoptera	1	Philopotamidae	1	Dolophilodes	1
M00828_25_000000000-A7WCD_1_1101_24256_16490	WC_50	299	BE	Metazoa	1	Arthropoda	1	Insecta	1	Ephemeroptera	1	Ephemeridae	1	Litobrancha	1
M00828_25_000000000-A7WCD_1_1101_14579_14924	WC_50	259	BE	Metazoa	1	Arthropoda	1	Insecta	1	Ephemeroptera	1	Ephemeridae	1	Litobrancha	1
M00828_25_000000000-A7WCD_1_1101_27013_8718	WC_50	148	BE	Metazoa	1	Arthropoda	1	Insecta	1	Odonata	1	Cordulegastridae	1	Cordulegaster	1
M00828_25_000000000-A7WCD_1_1102_14331_14833	WC_50	103	BE	Metazoa	1	Arthropoda	1	Insecta	1	Ephemeroptera	1	Ephemeridae	1	Litobrancha	1
M00828_25_000000000-A7WCD_1_1104_9700_4670	WC_50	26	BE	Metazoa	1	Arthropoda	1	Insecta	1	Ephemeroptera	1	Ephemerellidae	1	Eurylophella	1
M00828_25_000000000-A7WCD_1_1102_27885_14388	WC_50	3	BE	Metazoa	1	Arthropoda	1	Insecta	1	Ephemeroptera	1	Ephemeridae	1	Litobrancha	1
M00828_25_000000000-A7WCD_1_2106_15564_10960	WC_50	3	BE	Metazoa	1	Arthropoda	1	Insecta	1	Ephemeroptera	1	Ephemerellidae	1	Eurylophella	1
M00828_25_000000000-A7WCD_1_1101_15802_2898	WC_50	2890	BE	Metazoa	1	Arthropoda	1	Insecta	1	Diptera	1	Simuliidae	0.99	Simulium	0.99
M00828_25_000000000-A7WCD_1_1101_16383_3792	WC_50	5070	BE	Metazoa	1	Arthropoda	1	Insecta	1	Odonata	0.99	Gomphidae	0.99	Ophiogomphus	0.99
M00828_25_000000000-A7WCD_1_1101_15646_1681	WC_50	16694	BE	Metazoa	1	Arthropoda	1	Insecta	0.99	Ephemeroptera	0.96	Baetidae	0.96	Baetis	0.96
M00828_25_000000000-A7WCD_1_1102_16173_20049	WC_50	6	BE	Metazoa	1	Arthropoda	1	Insecta	0.99	Trichoptera	0.93	Molannidae	0.93	Molanna	0.92
M00828_25_000000000-A7WCD_1_1101_26820_8740	WC_50	233	BE	Metazoa	1	Arthropoda	1	Insecta	1	Odonata	1	Gomphidae	1	Ophiogomphus	0.91
M00828_25_000000000-A7WCD_1_1112_9672_8811	WC_50	5	BE	Metazoa	1	Arthropoda	1	Insecta	0.99	Odonata	0.82	Cordulegastridae	0.78	Cordulegaster	0.78
M00828_25_000000000-A7WCD_1_1107_2362_16478	WC_50	10	BE	Metazoa	1	Arthropoda	1	Insecta	1	Odonata	0.96	Gomphidae	0.77	Ophiogomphus	0.5
M00828_25_000000000-A7WCD_1_1101_17337_12113	WC_50	332	BE	Metazoa	1	Arthropoda	1	Insecta	0.77	Ephemeroptera	0.52	undef_Ephemeroptera	0.39	Paraleptophlebia	0.39
M00828_25_000000000-A7WCD_1_2112_21322_24029	WC_50	3	BE	Metazoa	1	Arthropoda	1	Insecta	0.86	Ephemeroptera	0.33	Baetidae	0.33	Baetis	0.32
M00828_25_000000000-A7WCD_1_2101_9980_11540	WC_50	91	BE	Metazoa	1	Arthropoda	1	Malacostraca	0.29	Decapoda	0.27	Callianassidae	0.18	Necallianassa	0.18
M00828_25_000000000-A7WCD_1_1101_15296_1505	WC_50	19531	BE	Metazoa	1	Arthropoda	1	Malacostraca	0.31	Decapoda	0.27	Callianassidae	0.16	Necallianassa	0.16
M00828_25_000000000-A7WCD_1_1101_22664_11430	WC_50	434	BE	Metazoa	1	Arthropoda	1	Malacostraca	0.3	Decapoda	0.25	Callianassidae	0.13	Necallianassa	0.13
M00828_25_000000000-A7WCD_1_1101_22316_19736	WC_50	3	BE	Metazoa	1	Arthropoda	1	Arachnida	0.51	Araneae	0.32	Linyphiidae	0.16	Fusciphantes	0.12
M00828_25_000000000-A7WCD_1_1102_21594_25400	WC_50	10	BE	Metazoa	1	Arthropoda	1	Insecta	0.98	Coleoptera	0.79	Elateridae	0.24	Oxynopterus	0.11
M00828_25_000000000-A7WCD_1_1102_17949_3385	WC_50	34	BE	Metazoa	1	Arthropoda	1	Insecta	0.67	Diptera	0.2	Lauxaniidae	0.1	Protrigonometopus	0.1
M00828_25_000000000-A7WCD_1_1101_11446_2630	WC_50	6416	BE	Metazoa	1	Arthropoda	1	Malacostraca	0.25	Decapoda	0.22	Callianassidae	0.1	Necallianassa	0.1
M00828_25_000000000-A7WCD_1_1101_10998_5599	WC_50	89	BE	Metazoa	1	Arthropoda	1	Arachnida	0.25	Astigmata	0.1	Avenzoariidae	0.07	Laronyssus	0.07
M00828_25_000000000-A7WCD_1_1103_19719_12252	WC_50	14	BE	Metazoa	1	Arthropoda	1	Insecta	0.98	Diptera	0.86	Tachinidae	0.15	Minthoplagia	0.06
M00828_25_000000000-A7WCD_1_1108_6696_9997	WC_50	6	BE	Metazoa	1	Arthropoda	1	Arachnida	0.31	Astigmata	0.18	Lobalgidae	0.06	Echimytricalges	0.06
M00828_25_000000000-A7WCD_1_1110_19862_8893	WC_50	5	BE	Metazoa	1	Arthropoda	1	Insecta	0.94	Lepidoptera	0.18	Noctuidae	0.04	Apsaphida	0.02
M00828_25_000000000-A7WCD_1_1111_12784_12597	WC_50	4	BE	Metazoa	1	Arthropoda	1	Malacostraca	0.19	Decapoda	0.15	Gecarcinidae	0.02	Gecarcoidea	0.02
M00828_25_000000000-A7WCD_1_1101_18104_4944	WC_51	2087	BE	Metazoa	1	Arthropoda	1	Insecta	1	Diptera	1	Chironomidae	1	Chironomus	1
M00828_25_000000000-A7WCD_1_1101_22107_4000	WC_51	532	BE	Metazoa	1	Arthropoda	1	Insecta	1	Diptera	1	Chironomidae	1	Procladius	1
M00828_25_000000000-A7WCD_1_1101_23272_6052	WC_51	292	BE	Metazoa	1	Arthropoda	1	Insecta	1	Diptera	1	Chironomidae	1	Chironomus	1
M00828_25_000000000-A7WCD_1_1111_24925_15328	WC_51	4	BE	Metazoa	1	Arthropoda	1	Insecta	1	Ephemeroptera	1	Ephemerellidae	1	Eurylophella	1
M00828_25_000000000-A7WCD_1_1101_16839_1547	WC_51	36010	BE	Metazoa	1	Arthropoda	1	Insecta	1	Diptera	1	Chironomidae	1	Chironomus	0.92
M00828_25_000000000-A7WCD_1_1101_17526_1795	WC_51	4747	BE	Metazoa	1	Arthropoda	1	Insecta	1	Diptera	0.96	Chironomidae	0.95	Chironomus	0.9
M00828_25_000000000-A7WCD_1_1101_15405_1572	WC_51	8929	BE	Metazoa	1	Arthropoda	1	Insecta	1	Diptera	1	Chironomidae	0.99	Chironomus	0.87
M00828_25_000000000-A7WCD_1_1102_4025_17570	WC_51	34	BE	Metazoa	1	Arthropoda	1	Insecta	1	Diptera	0.97	Chironomidae	0.91	Procladius	0.87
M00828_25_000000000-A7WCD_1_1107_12080_8821	WC_51	3	BE	Metazoa	1	Arthropoda	1	Insecta	1	Diptera	0.95	Chironomidae	0.92	Chironomus	0.85
M00828_25_000000000-A7WCD_1_1101_11106_18656	WC_51	171	BE	Metazoa	1	Arthropoda	1	Insecta	1	Diptera	0.98	Chironomidae	0.96	Chironomus	0.84
M00828_25_000000000-A7WCD_1_1101_17458_1664	WC_51	58264	BE	Metazoa	1	Arthropoda	1	Insecta	1	Diptera	0.98	Chironomidae	0.94	Chironomus	0.81
M00828_25_000000000-A7WCD_1_1101_17913_1633	WC_51	15754	BE	Metazoa	1	Arthropoda	1	Insecta	1	Diptera	1	Chironomidae	0.99	Chironomus	0.8
M00828_25_000000000-A7WCD_1_2103_4871_9847	WC_51	3	BE	Metazoa	1	Arthropoda	1	Insecta	1	Diptera	0.97	Chironomidae	0.9	Chironomus	0.8
M00828_25_000000000-A7WCD_1_1103_22906_20518	WC_51	41	BE	Metazoa	1	Arthropoda	1	Insecta	0.99	Diptera	0.92	Chironomidae	0.87	Chironomus	0.76
M00828_25_000000000-A7WCD_1_2101_22296_7234	WC_51	3	BE	Metazoa	1	Arthropoda	1	Insecta	1	Diptera	0.99	Chironomidae	0.97	Chironomus	0.73
M00828_25_000000000-A7WCD_1_2105_7331_24155	WC_51	3	BE	Metazoa	1	Arthropoda	1	Insecta	0.98	Diptera	0.96	Chironomidae	0.94	Chironomus	0.71
M00828_25_000000000-A7WCD_1_1101_11679_2078	WC_51	29734	BE	Metazoa	1	Arthropoda	1	Insecta	0.95	Diptera	0.89	Chironomidae	0.83	Procladius	0.62
M00828_25_000000000-A7WCD_1_1112_19475_22828	WC_51	6	BE	Metazoa	1	Arthropoda	1	Insecta	1	Diptera	0.96	Chironomidae	0.9	Chironomus	0.58
M00828_25_000000000-A7WCD_1_1108_18938_4679	WC_51	232	BE	Metazoa	1	Arthropoda	1	Insecta	0.99	Diptera	0.88	Chironomidae	0.71	Chironomus	0.55
M00828_25_000000000-A7WCD_1_1104_8868_11374	WC_51	3	BE	Metazoa	1	Arthropoda	1	Insecta	0.97	Diptera	0.85	Chironomidae	0.68	Chironomus	0.51
M00828_25_000000000-A7WCD_1_1105_22738_15291	WC_51	21	BE	Metazoa	1	Arthropoda	1	Insecta	0.97	Diptera	0.8	Chironomidae	0.67	Chironomus	0.5
M00828_25_000000000-A7WCD_1_1101_13999_24276	WC_51	132	BE	Metazoa	1	Arthropoda	1	Insecta	0.95	Diptera	0.86	Chironomidae	0.72	Chironomus	0.5
M00828_25_000000000-A7WCD_1_1101_7115_8621	WC_51	294	BE	Metazoa	1	Arthropoda	1	Insecta	0.95	Diptera	0.83	Chironomidae	0.63	Procladius	0.43
M00828_25_000000000-A7WCD_1_1101_15737_2000	WC_51	16625	BE	Metazoa	1	Arthropoda	1	Insecta	0.98	Diptera	0.73	Chironomidae	0.64	Chironomus	0.42
M00828_25_000000000-A7WCD_1_1101_23977_4170	WC_51	513	BE	Metazoa	1	Arthropoda	1	Insecta	0.97	Diptera	0.79	Chironomidae	0.63	Polypedilum	0.39
M00828_25_000000000-A7WCD_1_1105_9073_15081	WC_51	3	BE	Metazoa	1	Arthropoda	1	Insecta	0.92	Diptera	0.79	Chironomidae	0.62	Potthastia	0.36
M00828_25_000000000-A7WCD_1_2107_19790_17761	WC_51	3	BE	Metazoa	1	Arthropoda	1	Insecta	0.97	Diptera	0.82	Chironomidae	0.69	Procladius	0.33
M00828_25_000000000-A7WCD_1_2106_7376_23886	WC_51	3	BE	Metazoa	1	Arthropoda	1	Insecta	0.95	Diptera	0.62	Chironomidae	0.49	Polypedilum	0.24
M00828_25_000000000-A7WCD_1_1102_3566_18699	WC_51	3	BE	Metazoa	1	Arthropoda	1	Insecta	0.91	Diptera	0.75	Chironomidae	0.46	Potthastia	0.24
M00828_25_000000000-A7WCD_1_1101_21685_3070	WC_51	641	BE	Metazoa	1	Arthropoda	1	Insecta	0.97	Diptera	0.65	Blephariceridae	0.21	Edwardsina	0.21
M00828_25_000000000-A7WCD_1_1101_13918_12078	WC_51	3	BE	Metazoa	1	Arthropoda	1	Insecta	0.89	Diptera	0.63	Chironomidae	0.4	Synendotendipes	0.18
M00828_25_000000000-A7WCD_1_1107_22890_7210	WC_51	6	BE	Metazoa	1	Arthropoda	1	Maxillopoda	0.38	Calanoida	0.2	Paracalanidae	0.18	Delibus	0.18
M00828_25_000000000-A7WCD_1_1101_18832_1705	WC_51	6845	BE	Metazoa	1	Arthropoda	1	Insecta	0.98	Diptera	0.77	Chironomidae	0.62	Goeldichironomus	0.17
M00828_25_000000000-A7WCD_1_1107_22450_17617	WC_51	3	BE	Metazoa	1	Arthropoda	1	Arachnida	0.34	Astigmata	0.27	Myocoptidae	0.17	Myocoptes	0.17
M00828_25_000000000-A7WCD_1_2106_17966_18596	WC_51	4	BE	Metazoa	1	Arthropoda	1	Insecta	0.62	Diptera	0.24	Sarcophagidae	0.16	Sphenometopa	0.16
M00828_25_000000000-A7WCD_1_1109_10101_24864	WC_51	3	BE	Metazoa	1	Arthropoda	1	Arachnida	0.44	Astigmata	0.24	Freyanidae	0.14	Freyana	0.14
M00828_25_000000000-A7WCD_1_1105_18688_22172	WC_51	3	BE	Metazoa	1	Arthropoda	1	Arachnida	0.47	Opiliones	0.13	Cladonychiidae	0.13	Erebomaster	0.13
M00828_25_000000000-A7WCD_1_1101_12460_2658	WC_51	5537	BE	Metazoa	1	Arthropoda	1	Insecta	0.98	Diptera	0.54	Chironomidae	0.46	Goeldichironomus	0.12
M00828_25_000000000-A7WCD_1_1101_12874_17230	WC_51	109	BE	Metazoa	1	Arthropoda	1	Insecta	0.99	Diptera	0.78	Chironomidae	0.57	Nilodorum	0.09
M00828_25_000000000-A7WCD_1_1101_4979_20555	WC_51	3	BE	Metazoa	1	Arthropoda	1	Arachnida	0.41	Astigmata	0.12	Myocoptidae	0.08	Myocoptes	0.08
M00828_25_000000000-A7WCD_1_1105_17573_25019	WC_51	3	BE	Metazoa	1	Arthropoda	1	Insecta	0.5	Hymenoptera	0.1	Halictidae	0.07	Ruizanthedella	0.07
M00828_25_000000000-A7WCD_1_1108_13167_19475	WC_51	10	BE	Metazoa	1	Arthropoda	1	Arachnida	0.28	Araneae	0.25	Nemesiidae	0.07	Iberesia	0.07
M00828_25_000000000-A7WCD_1_1104_14229_24562	WC_51	4	BE	Metazoa	1	Arthropoda	1	Malacostraca	0.16	Amphipoda	0.11	Micruropodidae	0.07	Linevichella	0.07
M00828_25_000000000-A7WCD_1_2101_9708_9220	WC_51	3	BE	Metazoa	1	Arthropoda	1	Arachnida	0.23	Amblypygi	0.06	Phrynidae	0.06	Heterophrynus	0.06
M00828_25_000000000-A7WCD_1_2108_22941_26370	WC_51	3	BE	Metazoa	1	Arthropoda	1	Insecta	0.84	Diptera	0.29	Chironomidae	0.08	Nilodorum	0.05
M00828_25_000000000-A7WCD_1_1105_25157_7519	WC_51	3	BE	Metazoa	1	Arthropoda	1	Insecta	0.62	Diptera	0.11	Clusiidae	0.05	Chaetoclusia	0.05
M00828_25_000000000-A7WCD_1_1101_20480_4079	WC_51	187	BE	Metazoa	1	Arthropoda	1	Insecta	0.98	Diptera	0.67	Clusiidae	0.04	Hendelia	0.03
M00828_25_000000000-A7WCD_1_1101_22870_15247	WC_51	3	BE	Metazoa	1	Arthropoda	1	Insecta	0.9	Lepidoptera	0.16	Nymphalidae	0.08	Punargentus	0.03
M00828_25_000000000-A7WCD_1_1103_24211_14904	WC_51	4	BE	Metazoa	1	Arthropoda	1	Arachnida	0.27	Oribatida	0.03	Punctoribatidae	0.03	Paralamellobates	0.03
M00828_25_000000000-A7WCD_1_1109_20666_21372	WC_51	3	BE	Metazoa	1	Arthropoda	1	Insecta	0.72	Diptera	0.05	Richardiidae	0.02	Automola	0.02
M00828_25_000000000-A7WCD_1_1101_13528_1574	WC_56	32657	BE	Metazoa	1	Arthropoda	1	Insecta	1	Diptera	1	Chironomidae	1	Procladius	1
M00828_25_000000000-A7WCD_1_1101_12601_2061	WC_56	5946	BE	Metazoa	1	Arthropoda	1	Insecta	1	Trichoptera	1	Limnephilidae	1	Platycentropus	1
M00828_25_000000000-A7WCD_1_1101_18241_2113	WC_56	8345	BE	Metazoa	1	Arthropoda	1	Insecta	1	Diptera	1	Chironomidae	1	Chironomus	1
M00828_25_000000000-A7WCD_1_1101_20978_3145	WC_56	3820	BE	Metazoa	1	Arthropoda	1	Insecta	1	Ephemeroptera	1	Baetidae	1	Callibaetis	1
M00828_25_000000000-A7WCD_1_1101_14085_1685	WC_56	3866	BE	Metazoa	1	Arthropoda	1	Insecta	1	Diptera	1	Chironomidae	1	Corynoneura	1
M00828_25_000000000-A7WCD_1_1101_14196_3225	WC_56	2338	BE	Metazoa	1	Arthropoda	1	Insecta	1	Diptera	1	Chironomidae	1	Cladopelma	1
M00828_25_000000000-A7WCD_1_1102_8822_19199	WC_56	3	BE	Metazoa	1	Arthropoda	1	Insecta	1	Trichoptera	1	undef_Trichoptera	1	Ptilostomis	1
M00828_25_000000000-A7WCD_1_2101_24403_13575	WC_56	3	BE	Metazoa	1	Arthropoda	1	Insecta	1	Ephemeroptera	1	undef_Ephemeroptera	1	Leptophlebia	1
M00828_25_000000000-A7WCD_1_1101_21600_6901	WC_56	6436	BE	Metazoa	1	Arthropoda	1	Insecta	1	Diptera	0.98	Chironomidae	0.98	Procladius	0.98
M00828_25_000000000-A7WCD_1_1103_7343_5030	WC_56	83	BE	Metazoa	1	Arthropoda	1	Insecta	1	Diptera	1	Chironomidae	0.98	Procladius	0.96
M00828_25_000000000-A7WCD_1_1101_25729_13066	WC_56	69	BE	Metazoa	1	Arthropoda	1	Insecta	0.98	Diptera	0.98	Chironomidae	0.94	Procladius	0.93
M00828_25_000000000-A7WCD_1_1101_19217_1893	WC_56	14824	BE	Metazoa	1	Arthropoda	1	Insecta	1	Diptera	1	Chironomidae	1	Chironomus	0.92
M00828_25_000000000-A7WCD_1_1101_23582_23616	WC_56	49	BE	Metazoa	1	Arthropoda	1	Insecta	1	Diptera	0.99	Chironomidae	0.96	Procladius	0.91
M00828_25_000000000-A7WCD_1_1112_5834_7074	WC_56	4	BE	Metazoa	1	Arthropoda	1	Insecta	1	Diptera	0.98	Chironomidae	0.91	Procladius	0.91
M00828_25_000000000-A7WCD_1_2103_26411_17765	WC_56	3	BE	Metazoa	1	Arthropoda	1	Insecta	0.96	Diptera	0.93	Chironomidae	0.92	Procladius	0.9
M00828_25_000000000-A7WCD_1_1101_19981_11672	WC_56	431	BE	Metazoa	1	Arthropoda	1	Insecta	1	Diptera	0.97	Chironomidae	0.91	Procladius	0.87
M00828_25_000000000-A7WCD_1_1102_13394_5030	WC_56	17	BE	Metazoa	1	Arthropoda	1	Insecta	0.98	Diptera	0.93	Chironomidae	0.89	Procladius	0.86
M00828_25_000000000-A7WCD_1_1101_15370_1515	WC_56	6254	BE	Metazoa	1	Arthropoda	1	Insecta	1	Diptera	0.98	Chironomidae	0.94	Chironomus	0.81
M00828_25_000000000-A7WCD_1_1103_27306_13639	WC_56	20	BE	Metazoa	1	Arthropoda	1	Insecta	1	Diptera	0.95	Chironomidae	0.9	Procladius	0.68
M00828_25_000000000-A7WCD_1_1105_8422_11452	WC_56	3	BE	Metazoa	1	Arthropoda	1	Insecta	1	Diptera	1	Chironomidae	1	Chironomus	0.68
M00828_25_000000000-A7WCD_1_1101_11518_11124	WC_56	137	BE	Metazoa	1	Arthropoda	1	Insecta	0.97	Diptera	0.86	Chironomidae	0.74	Procladius	0.63
M00828_25_000000000-A7WCD_1_1101_12614_1755	WC_56	28846	BE	Metazoa	1	Arthropoda	1	Insecta	0.95	Diptera	0.89	Chironomidae	0.83	Procladius	0.62
M00828_25_000000000-A7WCD_1_2114_12185_25794	WC_56	3	BE	Metazoa	1	Arthropoda	1	Insecta	0.99	Diptera	0.92	Chironomidae	0.8	Chironomus	0.57
M00828_25_000000000-A7WCD_1_1101_22370_4750	WC_56	1285	BE	Metazoa	1	Arthropoda	1	Insecta	1	Diptera	0.87	Chironomidae	0.76	Tanytarsus	0.51
M00828_25_000000000-A7WCD_1_1101_23677_15301	WC_56	3	BE	Metazoa	1	Arthropoda	1	Insecta	0.98	Diptera	0.79	Chironomidae	0.7	Procladius	0.45
M00828_25_000000000-A7WCD_1_1101_12457_2146	WC_56	19182	BE	Metazoa	1	Arthropoda	1	Insecta	0.98	Diptera	0.73	Chironomidae	0.64	Chironomus	0.42
M00828_25_000000000-A7WCD_1_1114_12843_24410	WC_56	3	BE	Metazoa	1	Arthropoda	1	Insecta	0.96	Diptera	0.88	Chironomidae	0.71	Procladius	0.31
M00828_25_000000000-A7WCD_1_1101_13680_1690	WC_56	16332	BE	Metazoa	1	Arthropoda	1	Insecta	0.99	Diptera	0.84	Chironomidae	0.52	Anatopynia	0.23
M00828_25_000000000-A7WCD_1_1101_11155_19002	WC_56	3	BE	Metazoa	1	Arthropoda	1	Insecta	0.74	Mantodea	0.24	Mantidae	0.21	Dystacta	0.16
M00828_25_000000000-A7WCD_1_1101_17919_1793	WC_56	25607	BE	Metazoa	1	Arthropoda	1	Insecta	0.99	Neuroptera	0.17	Mantispidae	0.15	Nolima	0.14
M00828_25_000000000-A7WCD_1_1112_16963_25832	WC_56	4	BE	Metazoa	1	Arthropoda	1	Insecta	0.72	Coleoptera	0.25	Cleridae	0.11	Phlogistomorpha	0.11
M00828_25_000000000-A7WCD_1_1111_9787_22387	WC_56	3	BE	Metazoa	1	Arthropoda	1	Insecta	0.78	Hymenoptera	0.32	Pteromalidae	0.1	Theocolax	0.09
M00828_25_000000000-A7WCD_1_1102_9374_16188	WC_56	8	BE	Metazoa	1	Arthropoda	1	Arachnida	0.23	Astigmata	0.13	Myocoptidae	0.08	Myocoptes	0.08
M00828_25_000000000-A7WCD_1_1101_23440_13036	WC_56	6	BE	Metazoa	1	Arthropoda	1	Diplopoda	0.09	Spirostreptida	0.08	Harpagophoridae	0.08	Heptischius	0.08
M00828_25_000000000-A7WCD_1_1101_16518_8416	WC_56	13	BE	Metazoa	1	Arthropoda	1	Insecta	0.69	Hymenoptera	0.16	Braconidae	0.1	Homolobus	0.07
M00828_25_000000000-A7WCD_1_1106_8567_8437	WC_56	3	BE	Metazoa	1	Arthropoda	1	Insecta	0.65	Coleoptera	0.26	Buprestidae	0.09	Trigonogenium	0.07
M00828_25_000000000-A7WCD_1_1101_10260_3462	WC_56	26	BE	Metazoa	1	Arthropoda	1	Insecta	0.97	Diptera	0.64	Chironomidae	0.16	Anatopynia	0.06
M00828_25_000000000-A7WCD_1_1113_10700_21941	WC_56	4	BE	Metazoa	1	Arthropoda	1	Insecta	0.91	Hemiptera	0.16	Aradidae	0.06	Aradacanthia	0.06
M00828_25_000000000-A7WCD_1_1104_5994_17617	WC_56	13	BE	Metazoa	1	Arthropoda	1	Insecta	0.69	Lepidoptera	0.12	Nymphalidae	0.08	Vila	0.06
M00828_25_000000000-A7WCD_1_1106_19964_16801	WC_56	3	BE	Metazoa	1	Arthropoda	1	Insecta	0.4	Phthiraptera	0.06	Haematomyzidae	0.06	Haematomyzus	0.06
M00828_25_000000000-A7WCD_1_1101_15449_7781	WC_56	5	BE	Metazoa	1	Arthropoda	1	Arachnida	0.39	Scorpiones	0.21	Buthidae	0.06	Parabuthus	0.06
M00828_25_000000000-A7WCD_1_1101_22637_3787	WC_56	724	BE	Metazoa	1	Arthropoda	1	Insecta	0.98	Hymenoptera	0.07	Rhopalosomatidae	0.05	Rhopalosoma	0.05
M00828_25_000000000-A7WCD_1_1101_12479_1989	WC_56	9735	BE	Metazoa	1	Arthropoda	1	Insecta	0.93	Coleoptera	0.28	Carabidae	0.08	Lesticus	0.05
M00828_25_000000000-A7WCD_1_2108_12533_6101	WC_56	4	BE	Metazoa	1	Arthropoda	1	Insecta	0.77	Lepidoptera	0.1	Papilionidae	0.05	Pharmacophagus	0.05
M00828_25_000000000-A7WCD_1_1108_16929_5159	WC_56	4	BE	Metazoa	1	Arthropoda	1	Insecta	0.66	Siphonaptera	0.06	Ischnopsyllidae	0.06	Dampfia	0.05
M00828_25_000000000-A7WCD_1_1107_15099_5411	WC_56	5	BE	Metazoa	1	Arthropoda	1	Arachnida	0.47	Araneae	0.32	Salticidae	0.13	Ohilimia	0.05
M00828_25_000000000-A7WCD_1_1101_27025_8675	WC_56	230	BE	Metazoa	1	Arthropoda	1	Insecta	0.45	Hymenoptera	0.25	Halictidae	0.06	Corynura	0.05
M00828_25_000000000-A7WCD_1_1110_20139_3775	WC_56	8	BE	Metazoa	1	Arthropoda	1	Arachnida	0.31	Araneae	0.15	Linyphiidae	0.1	Asperthorax	0.05
M00828_25_000000000-A7WCD_1_1103_14927_7258	WC_56	26	BE	Metazoa	1	Arthropoda	1	Insecta	0.54	Lepidoptera	0.08	Riodinidae	0.04	Syrmatia	0.04
M00828_25_000000000-A7WCD_1_1106_12577_11803	WC_56	3	BE	Metazoa	1	Arthropoda	1	Insecta	0.51	Lepidoptera	0.11	Tortricidae	0.04	Lorita	0.04
M00828_25_000000000-A7WCD_1_1111_23598_13134	WC_56	6	BE	Metazoa	1	Arthropoda	1	Arachnida	0.35	Astigmata	0.12	Psoroptidae	0.04	Chorioptes	0.04
M00828_25_000000000-A7WCD_1_2102_11681_15091	WC_56	3	BE	Metazoa	1	Arthropoda	1	Insecta	0.92	Hymenoptera	0.11	Scelionidae	0.02	Opisthacantha	0.02
M00828_25_000000000-A7WCD_1_1105_23314_18900	WC_56	16	BE	Metazoa	1	Arthropoda	1	Insecta	0.83	Hemiptera	0.25	Cicadellidae	0.07	Taharana	0.02
M00828_25_000000000-A7WCD_1_1112_25621_24957	WC_56	8	BE	Metazoa	1	Arthropoda	1	Insecta	0.7	Diptera	0.06	Acroceridae	0.03	Helle	0.02
M00828_25_000000000-A7WCD_1_1105_7684_5024	WC_56	8	BE	Metazoa	1	Arthropoda	1	Arachnida	0.34	Astigmata	0.06	Myocoptidae	0.01	Myocoptes	0.01
M00828_25_000000000-A7WCD_1_1101_20472_27706	WC_56	3	BE	Metazoa	1	Arthropoda	1	Insecta	0.84	Coleoptera	0.25	Coccinellidae	0	Sasajiscymnus	0
M00828_25_000000000-A7WCD_1_1101_18404_11315	WC_56	24	BE	Metazoa	1	Arthropoda	1	Malacostraca	0.1	Amphipoda	0.01	Pardaliscidae	0	Halice	0
M00828_25_000000000-A7WCD_1_1101_16249_1609	WC_58	37306	BE	Metazoa	1	Arthropoda	1	Insecta	1	Ephemeroptera	1	Ephemerellidae	1	Eurylophella	1
M00828_25_000000000-A7WCD_1_1101_16724_1595	WC_58	24425	BE	Metazoa	1	Arthropoda	1	Insecta	1	Trichoptera	1	Limnephilidae	1	Glyphopsyche	1
M00828_25_000000000-A7WCD_1_1101_14235_1905	WC_58	8577	BE	Metazoa	1	Arthropoda	1	Insecta	1	Ephemeroptera	1	Baetidae	1	Acerpenna	1
M00828_25_000000000-A7WCD_1_1101_15140_1720	WC_58	10953	BE	Metazoa	1	Arthropoda	1	Insecta	1	Ephemeroptera	1	Baetidae	1	Centroptilum	1
M00828_25_000000000-A7WCD_1_1101_18289_1932	WC_58	4124	BE	Metazoa	1	Arthropoda	1	Insecta	1	Plecoptera_Insecta	1	Nemouridae	1	Amphinemura	1
M00828_25_000000000-A7WCD_1_1101_20171_5925	WC_58	2232	BE	Metazoa	1	Arthropoda	1	Insecta	1	Ephemeroptera	1	undef_Ephemeroptera	1	Leptophlebia	1
M00828_25_000000000-A7WCD_1_1101_26914_9935	WC_58	394	BE	Metazoa	1	Arthropoda	1	Insecta	1	Plecoptera_Insecta	1	Capniidae	1	Paracapnia	1
M00828_25_000000000-A7WCD_1_1101_13057_3859	WC_58	371	BE	Metazoa	1	Arthropoda	1	Insecta	1	Odonata	1	Corduliidae	1	Somatochlora	1
M00828_25_000000000-A7WCD_1_1101_15967_1628	WC_58	334	BE	Metazoa	1	Arthropoda	1	Insecta	1	Ephemeroptera	1	Caenidae	1	Caenis	1
M00828_25_000000000-A7WCD_1_1101_19920_3748	WC_58	492	BE	Metazoa	1	Arthropoda	1	Insecta	1	Ephemeroptera	1	undef_Ephemeroptera	1	Leptophlebia	1
M00828_25_000000000-A7WCD_1_1101_13842_4632	WC_58	709	BE	Metazoa	1	Arthropoda	1	Insecta	1	Ephemeroptera	1	undef_Ephemeroptera	1	Leptophlebia	1
M00828_25_000000000-A7WCD_1_1101_19205_4283	WC_58	300	BE	Metazoa	1	Arthropoda	1	Malacostraca	1	Amphipoda	1	Hyalellidae	1	Hyalella	1
M00828_25_000000000-A7WCD_1_1102_12273_2845	WC_58	224	BE	Metazoa	1	Arthropoda	1	Insecta	1	Ephemeroptera	1	Ephemerellidae	1	Eurylophella	1
M00828_25_000000000-A7WCD_1_1101_22591_8759	WC_58	103	BE	Metazoa	1	Arthropoda	1	Insecta	1	Odonata	1	Cordulegastridae	1	Cordulegaster	1
M00828_25_000000000-A7WCD_1_1101_20807_10925	WC_58	121	BE	Metazoa	1	Arthropoda	1	Insecta	1	Ephemeroptera	1	undef_Ephemeroptera	1	Leptophlebia	1
M00828_25_000000000-A7WCD_1_1102_28550_15868	WC_58	50	BE	Metazoa	1	Arthropoda	1	Insecta	1	Ephemeroptera	1	Heptageniidae	1	Maccaffertium	1
M00828_25_000000000-A7WCD_1_1104_14521_2651	WC_58	38	BE	Metazoa	1	Arthropoda	1	Insecta	1	Ephemeroptera	1	Ephemerellidae	1	Eurylophella	1
M00828_25_000000000-A7WCD_1_1108_24165_6685	WC_58	12	BE	Metazoa	1	Arthropoda	1	Insecta	1	Ephemeroptera	1	undef_Ephemeroptera	1	Leptophlebia	1
M00828_25_000000000-A7WCD_1_1101_20098_8695	WC_58	28	BE	Metazoa	1	Arthropoda	1	Insecta	1	Trichoptera	1	Limnephilidae	1	Glyphopsyche	1
M00828_25_000000000-A7WCD_1_1103_21222_8425	WC_58	10	BE	Metazoa	1	Arthropoda	1	Insecta	1	Plecoptera_Insecta	1	Capniidae	1	Paracapnia	1
M00828_25_000000000-A7WCD_1_1107_17538_15445	WC_58	11	BE	Metazoa	1	Arthropoda	1	Insecta	1	Odonata	1	Corduliidae	1	Somatochlora	1
M00828_25_000000000-A7WCD_1_1104_18060_25349	WC_58	4	BE	Metazoa	1	Arthropoda	1	Insecta	1	Ephemeroptera	1	undef_Ephemeroptera	1	Leptophlebia	1
M00828_25_000000000-A7WCD_1_2106_12541_12580	WC_58	3	BE	Metazoa	1	Arthropoda	1	Insecta	1	Odonata	1	Corduliidae	1	Somatochlora	1
M00828_25_000000000-A7WCD_1_1114_16023_28941	WC_58	3	BE	Metazoa	1	Arthropoda	1	Insecta	1	Ephemeroptera	1	undef_Ephemeroptera	1	Leptophlebia	1
M00828_25_000000000-A7WCD_1_1106_21961_9071	WC_58	3	BE	Metazoa	1	Arthropoda	1	Insecta	1	Trichoptera	1	Limnephilidae	1	Glyphopsyche	1
M00828_25_000000000-A7WCD_1_2104_16006_7032	WC_58	9	BE	Metazoa	1	Arthropoda	1	Insecta	1	Ephemeroptera	1	Ephemerellidae	1	Eurylophella	1
M00828_25_000000000-A7WCD_1_2114_14100_18844	WC_58	3	BE	Metazoa	1	Arthropoda	1	Insecta	1	Plecoptera_Insecta	1	Nemouridae	1	Amphinemura	1
M00828_25_000000000-A7WCD_1_1111_5075_20304	WC_58	6	BE	Metazoa	1	Arthropoda	1	Insecta	1	Ephemeroptera	1	Baetidae	1	Acerpenna	1
M00828_25_000000000-A7WCD_1_2112_7222_8874	WC_58	3	BE	Metazoa	1	Arthropoda	1	Insecta	1	Ephemeroptera	1	undef_Ephemeroptera	1	Leptophlebia	1
M00828_25_000000000-A7WCD_1_1111_3750_13240	WC_58	3	BE	Metazoa	1	Arthropoda	1	Insecta	1	Ephemeroptera	1	Ephemerellidae	1	Eurylophella	1
M00828_25_000000000-A7WCD_1_2112_23170_4935	WC_58	3	BE	Metazoa	1	Arthropoda	1	Insecta	1	Trichoptera	1	Limnephilidae	1	Glyphopsyche	1
M00828_25_000000000-A7WCD_1_1102_9327_16414	WC_58	3	BE	Metazoa	1	Arthropoda	1	Insecta	1	Ephemeroptera	1	Ephemerellidae	1	Eurylophella	1
M00828_25_000000000-A7WCD_1_1101_21808_17691	WC_58	63	BE	Metazoa	1	Arthropoda	1	Insecta	1	Diptera	0.99	Chironomidae	0.99	Tvetenia	0.99
M00828_25_000000000-A7WCD_1_1101_23788_7756	WC_58	28	BE	Metazoa	1	Arthropoda	1	Insecta	1	Ephemeroptera	1	undef_Ephemeroptera	0.99	Leptophlebia	0.99
M00828_25_000000000-A7WCD_1_1103_3513_15727	WC_58	13	BE	Metazoa	1	Arthropoda	1	Insecta	1	Plecoptera_Insecta	0.99	Leuctridae	0.99	Leuctra	0.99
M00828_25_000000000-A7WCD_1_1101_21904_3827	WC_58	888	BE	Metazoa	1	Arthropoda	1	Insecta	1	Diptera	0.99	Chironomidae	0.98	Tanytarsus	0.97
M00828_25_000000000-A7WCD_1_1114_15262_11744	WC_58	4	BE	Metazoa	1	Arthropoda	1	Insecta	1	Odonata	0.98	Corduliidae	0.97	Somatochlora	0.97
M00828_25_000000000-A7WCD_1_1106_9553_18321	WC_58	3	BE	Metazoa	1	Arthropoda	1	Insecta	0.99	Ephemeroptera	0.97	undef_Ephemeroptera	0.97	Leptophlebia	0.97
M00828_25_000000000-A7WCD_1_2107_27408_14842	WC_58	3	BE	Metazoa	1	Arthropoda	1	Insecta	1	Plecoptera_Insecta	0.96	Capniidae	0.96	Paracapnia	0.96
M00828_25_000000000-A7WCD_1_1105_28490_12507	WC_58	4	BE	Metazoa	1	Arthropoda	1	Insecta	0.99	Ephemeroptera	0.98	Baetidae	0.98	Procloeon	0.96
M00828_25_000000000-A7WCD_1_1101_8946_3873	WC_58	790	BE	Metazoa	1	Arthropoda	1	Insecta	1	Plecoptera_Insecta	0.95	Leuctridae	0.95	Leuctra	0.95
M00828_25_000000000-A7WCD_1_1106_6775_10361	WC_58	11	BE	Metazoa	1	Arthropoda	1	Insecta	1	Diptera	0.96	Chironomidae	0.95	Tanytarsus	0.94
M00828_25_000000000-A7WCD_1_1102_6633_12056	WC_58	8	BE	Metazoa	1	Arthropoda	1	Insecta	1	Trichoptera	0.98	Leptoceridae	0.98	Mystacides	0.91
M00828_25_000000000-A7WCD_1_1101_9273_14970	WC_58	90	BE	Metazoa	1	Arthropoda	1	Insecta	1	Trichoptera	0.98	Polycentropodidae	0.98	Polycentropus	0.7
M00828_25_000000000-A7WCD_1_1101_16327_3311	WC_58	1266	BE	Metazoa	1	Arthropoda	1	Insecta	1	Diptera	0.81	Chironomidae	0.63	Potthastia	0.5
M00828_25_000000000-A7WCD_1_1101_15962_23009	WC_58	215	BE	Metazoa	1	Arthropoda	1	Insecta	0.81	Ephemeroptera	0.64	undef_Ephemeroptera	0.51	Paraleptophlebia	0.5
M00828_25_000000000-A7WCD_1_1101_13060_4424	WC_58	471	BE	Metazoa	1	Arthropoda	1	Insecta	0.94	Diptera	0.78	Chironomidae	0.64	Monodiamesa	0.46
M00828_25_000000000-A7WCD_1_2107_8276_14296	WC_58	3	BE	Metazoa	1	Arthropoda	1	Insecta	0.97	Trichoptera	0.36	Limnephilidae	0.36	Glyphopsyche	0.36
M00828_25_000000000-A7WCD_1_1106_20301_23611	WC_58	6	BE	Metazoa	1	Arthropoda	1	Insecta	0.96	Diptera	0.65	Chironomidae	0.59	Tanytarsus	0.3
M00828_25_000000000-A7WCD_1_1101_27541_17688	WC_58	42	BE	Metazoa	1	Arthropoda	1	Insecta	0.95	Diptera	0.69	Chironomidae	0.42	Tanytarsus	0.3
M00828_25_000000000-A7WCD_1_1103_14423_4124	WC_58	9	BE	Metazoa	1	Arthropoda	1	Insecta	0.75	Ephemeroptera	0.42	undef_Ephemeroptera	0.28	Paraleptophlebia	0.28
M00828_25_000000000-A7WCD_1_1101_16342_4412	WC_58	676	BE	Metazoa	1	Arthropoda	1	Insecta	0.99	Diptera	0.81	Ptychopteridae	0.27	Bittacomorphella	0.27
M00828_25_000000000-A7WCD_1_1101_22034_16188	WC_58	3	BE	Metazoa	1	Arthropoda	1	Insecta	0.99	Diptera	0.78	Ptychopteridae	0.24	Bittacomorphella	0.24
M00828_25_000000000-A7WCD_1_1101_12405_15724	WC_58	33	BE	Metazoa	1	Arthropoda	1	Malacostraca	0.27	Decapoda	0.25	Callianassidae	0.21	Necallianassa	0.21
M00828_25_000000000-A7WCD_1_2107_24660_7245	WC_58	3	BE	Metazoa	1	Arthropoda	1	Insecta	0.72	Ephemeroptera	0.39	Baetidae	0.36	Cheleocloeon	0.19
M00828_25_000000000-A7WCD_1_1103_28153_10761	WC_58	42	BE	Metazoa	1	Arthropoda	1	Malacostraca	0.33	Decapoda	0.28	Callianassidae	0.19	Necallianassa	0.19
M00828_25_000000000-A7WCD_1_1101_12583_2312	WC_58	15631	BE	Metazoa	1	Arthropoda	1	Malacostraca	0.31	Decapoda	0.27	Callianassidae	0.16	Necallianassa	0.16
M00828_25_000000000-A7WCD_1_1101_9981_3531	WC_58	17	BE	Metazoa	1	Arthropoda	1	Malacostraca	0.19	Decapoda	0.18	Callianassidae	0.15	Necallianassa	0.15
M00828_25_000000000-A7WCD_1_1101_18193_2905	WC_58	571	BE	Metazoa	1	Arthropoda	1	Insecta	0.69	Ephemeroptera	0.37	Baetidae	0.36	Cheleocloeon	0.14
M00828_25_000000000-A7WCD_1_1101_6605_12965	WC_58	111	BE	Metazoa	1	Arthropoda	1	Malacostraca	0.3	Decapoda	0.26	Callianassidae	0.14	Necallianassa	0.14
M00828_25_000000000-A7WCD_1_2112_14855_25383	WC_58	3	BE	Metazoa	1	Arthropoda	1	Insecta	1	Coleoptera	0.74	Staphylinidae	0.22	Micratheta	0.13
M00828_25_000000000-A7WCD_1_1101_5123_11071	WC_58	154	BE	Metazoa	1	Arthropoda	1	Insecta	0.98	Diptera	0.75	Chironomidae	0.43	Anatopynia	0.13
M00828_25_000000000-A7WCD_1_1101_17902_25638	WC_58	3	BE	Metazoa	1	Arthropoda	1	Insecta	0.78	Diptera	0.28	Asilidae	0.17	Ancylorhynchus	0.13
M00828_25_000000000-A7WCD_1_2103_10930_13161	WC_58	3	BE	Metazoa	1	Arthropoda	1	Malacostraca	0.32	Decapoda	0.3	Callianassidae	0.13	Necallianassa	0.13
M00828_25_000000000-A7WCD_1_2112_14556_18474	WC_58	3	BE	Metazoa	1	Arthropoda	1	Insecta	0.75	Ephemeroptera	0.14	Teloganodidae	0.12	Dudgeodes	0.12
M00828_25_000000000-A7WCD_1_2101_13092_12405	WC_58	3	BE	Metazoa	1	Arthropoda	1	Insecta	0.68	Ephemeroptera	0.21	Ephemerellidae	0.19	Vietnamella	0.12
M00828_25_000000000-A7WCD_1_1106_3358_16190	WC_58	12	BE	Metazoa	1	Arthropoda	1	Insecta	0.77	Orthoptera	0.13	Pamphagidae	0.11	Rhinotmethis	0.11
M00828_25_000000000-A7WCD_1_1101_16220_2537	WC_58	2920	BE	Metazoa	1	Arthropoda	1	Insecta	0.98	Coleoptera	0.81	Elateridae	0.22	Oxynopterus	0.1
M00828_25_000000000-A7WCD_1_1114_16928_16182	WC_58	3	BE	Metazoa	1	Arthropoda	1	Insecta	0.87	Hymenoptera	0.11	Formicidae	0.11	Atta	0.1
M00828_25_000000000-A7WCD_1_1101_11552_2913	WC_58	3	BE	Metazoa	1	Arthropoda	1	Insecta	0.65	Diptera	0.2	Mydidae	0.1	Parectyphus	0.1
M00828_25_000000000-A7WCD_1_1101_18062_2234	WC_58	2494	BE	Metazoa	1	Arthropoda	1	Malacostraca	0.25	Decapoda	0.22	Callianassidae	0.1	Necallianassa	0.1
M00828_25_000000000-A7WCD_1_1109_7256_21561	WC_58	3	BE	Metazoa	1	Arthropoda	1	Insecta	1	Diptera	0.56	Chironomidae	0.28	Harnischia	0.09
M00828_25_000000000-A7WCD_1_1101_29011_14441	WC_58	286	BE	Metazoa	1	Arthropoda	1	Insecta	0.83	Orthoptera	0.11	Gryllidae	0.09	Xenogryllus	0.09
M00828_25_000000000-A7WCD_1_1101_13168_1700	WC_58	31647	BE	Metazoa	1	Arthropoda	1	Insecta	0.79	Diptera	0.18	Asilidae	0.13	Ancylorhynchus	0.09
M00828_25_000000000-A7WCD_1_1101_24036_15463	WC_58	402	BE	Metazoa	1	Arthropoda	1	Insecta	0.79	Hemiptera	0.16	Aradidae	0.09	Aradacanthia	0.09
M00828_25_000000000-A7WCD_1_1101_22270_11822	WC_58	132	BE	Metazoa	1	Arthropoda	1	Insecta	0.77	Diptera	0.22	Asilidae	0.13	Ancylorhynchus	0.09
M00828_25_000000000-A7WCD_1_1104_18065_12891	WC_58	9	BE	Metazoa	1	Arthropoda	1	Malacostraca	0.2	Decapoda	0.16	Callianassidae	0.09	Necallianassa	0.09
M00828_25_000000000-A7WCD_1_2103_21392_13367	WC_58	3	BE	Metazoa	1	Arthropoda	1	Insecta	0.82	Diptera	0.17	Asilidae	0.12	Ancylorhynchus	0.08
M00828_25_000000000-A7WCD_1_1101_24841_10392	WC_58	14	BE	Metazoa	1	Arthropoda	1	Insecta	0.69	Orthoptera	0.09	Gryllidae	0.08	Xenogryllus	0.08
M00828_25_000000000-A7WCD_1_1102_11827_18057	WC_58	218	BE	Metazoa	1	Arthropoda	1	Arachnida	0.13	Opiliones	0.09	Phalangiidae	0.08	Amilenus	0.08
M00828_25_000000000-A7WCD_1_1101_10608_8902	WC_58	213	BE	Metazoa	1	Arthropoda	1	Insecta	0.85	Isoptera	0.15	Termitidae	0.12	Promirotermes	0.07
M00828_25_000000000-A7WCD_1_1105_10917_4112	WC_58	6	BE	Metazoa	1	Arthropoda	1	Insecta	0.78	Isoptera	0.22	Termitidae	0.09	Syntermes	0.07
M00828_25_000000000-A7WCD_1_2107_16076_14777	WC_58	3	BE	Metazoa	1	Arthropoda	1	Insecta	0.77	Diptera	0.25	Asilidae	0.07	Schildia	0.07
M00828_25_000000000-A7WCD_1_1103_14862_15255	WC_58	4	BE	Metazoa	1	Arthropoda	1	Insecta	0.75	Isoptera	0.12	Kalotermitidae	0.07	Glyptotermes	0.07
M00828_25_000000000-A7WCD_1_2111_19994_12318	WC_58	3	BE	Metazoa	1	Arthropoda	1	Insecta	0.75	Diptera	0.17	Asilidae	0.13	Ancylorhynchus	0.07
M00828_25_000000000-A7WCD_1_1101_12645_3365	WC_58	165	BE	Metazoa	1	Arthropoda	1	Insecta	0.74	Isoptera	0.07	Termitidae	0.07	Orthognathotermes	0.07
M00828_25_000000000-A7WCD_1_1109_17471_10285	WC_58	3	BE	Metazoa	1	Arthropoda	1	Insecta	0.71	Isoptera	0.21	Termitidae	0.19	Orthognathotermes	0.07
M00828_25_000000000-A7WCD_1_1101_6352_16143	WC_58	163	BE	Metazoa	1	Arthropoda	1	Chilopoda	0.14	Scolopendromorpha	0.1	Scolopendridae	0.1	Edentistoma	0.07
M00828_25_000000000-A7WCD_1_1101_18052_2171	WC_58	178	BE	Metazoa	1	Arthropoda	1	Insecta	1	Coleoptera	0.78	Carabidae	0.25	Acallistus	0.06
M00828_25_000000000-A7WCD_1_1101_18013_2062	WC_58	5499	BE	Metazoa	1	Arthropoda	1	Insecta	0.96	Diptera	0.45	Culicidae	0.06	Sabethes	0.06
M00828_25_000000000-A7WCD_1_1102_15645_19944	WC_58	3	BE	Metazoa	1	Arthropoda	1	Insecta	0.86	Isoptera	0.28	Termitidae	0.26	Orthognathotermes	0.06
M00828_25_000000000-A7WCD_1_1101_6634_8468	WC_58	94	BE	Metazoa	1	Arthropoda	1	Insecta	0.82	Coleoptera	0.26	Tenebrionidae	0.06	Strongylium	0.06
M00828_25_000000000-A7WCD_1_1111_22180_3748	WC_58	3	BE	Metazoa	1	Arthropoda	1	Insecta	0.8	Coleoptera	0.25	Tenebrionidae	0.07	Strongylium	0.06
M00828_25_000000000-A7WCD_1_1102_11191_14399	WC_58	10	BE	Metazoa	1	Arthropoda	1	Insecta	0.68	Isoptera	0.13	Termitidae	0.11	Orthognathotermes	0.06
M00828_25_000000000-A7WCD_1_1107_19336_10362	WC_58	4	BE	Metazoa	1	Arthropoda	1	Arachnida	0.28	Astigmata	0.07	Psoroptidae	0.06	Chorioptes	0.06
M00828_25_000000000-A7WCD_1_2103_5300_15356	WC_58	3	BE	Metazoa	1	Arthropoda	1	Malacostraca	0.23	Decapoda	0.17	Callianassidae	0.06	Necallianassa	0.06
M00828_25_000000000-A7WCD_1_1101_19792_8176	WC_58	351	BE	Metazoa	1	Arthropoda	1	Insecta	0.98	Diptera	0.69	Ptychopteridae	0.05	Bittacomorphella	0.05
M00828_25_000000000-A7WCD_1_1101_25385_9937	WC_58	408	BE	Metazoa	1	Arthropoda	1	Insecta	0.97	Diptera	0.55	Syrphidae	0.14	Dideoides	0.05
M00828_25_000000000-A7WCD_1_1111_22278_19744	WC_58	3	BE	Metazoa	1	Arthropoda	1	Insecta	0.91	Coleoptera	0.24	Chrysomelidae	0.05	Paleoacanthoscelides	0.05
M00828_25_000000000-A7WCD_1_1109_15192_10054	WC_58	3	BE	Metazoa	1	Arthropoda	1	Insecta	0.89	Diptera	0.29	Ulidiidae	0.05	Tritoxa	0.05
M00828_25_000000000-A7WCD_1_1103_11960_27612	WC_58	11	BE	Metazoa	1	Arthropoda	1	Insecta	0.82	Plecoptera_Insecta	0.05	Gripopterygidae	0.05	Megaleptoperla	0.05
M00828_25_000000000-A7WCD_1_1101_15718_10815	WC_58	4	BE	Metazoa	1	Arthropoda	1	Insecta	0.82	Coleoptera	0.33	Endomychidae	0.2	Danae	0.05
M00828_25_000000000-A7WCD_1_1101_21570_4151	WC_58	385	BE	Metazoa	1	Arthropoda	1	Insecta	0.81	Diptera	0.22	Asilidae	0.11	Ancylorhynchus	0.05
M00828_25_000000000-A7WCD_1_1101_19282_2795	WC_58	2789	BE	Metazoa	1	Arthropoda	1	Insecta	0.73	Ephemeroptera	0.08	Neoephemeridae	0.05	Potamanthellus	0.05
M00828_25_000000000-A7WCD_1_1103_27115_10174	WC_58	29	BE	Metazoa	1	Arthropoda	1	Insecta	0.72	Plecoptera_Insecta	0.06	Gripopterygidae	0.06	Megaleptoperla	0.05
M00828_25_000000000-A7WCD_1_1105_18329_6432	WC_58	10	BE	Metazoa	1	Arthropoda	1	Insecta	0.97	Diptera	0.54	Chironomidae	0.13	Potthastia	0.04
M00828_25_000000000-A7WCD_1_2107_27047_16126	WC_58	3	BE	Metazoa	1	Arthropoda	1	Insecta	0.91	Diptera	0.61	Ptychopteridae	0.04	Bittacomorphella	0.04
M00828_25_000000000-A7WCD_1_2103_21080_10169	WC_58	3	BE	Metazoa	1	Arthropoda	1	Insecta	0.83	Isoptera	0.18	Termitidae	0.14	Pericapritermes	0.04
M00828_25_000000000-A7WCD_1_1105_11528_13179	WC_58	8	BE	Metazoa	1	Arthropoda	1	Insecta	0.81	Coleoptera	0.28	Tenebrionidae	0.13	Strongylium	0.04
M00828_25_000000000-A7WCD_1_1102_16303_22828	WC_58	19	BE	Metazoa	1	Arthropoda	1	Insecta	0.77	Hemiptera	0.12	Aradidae	0.04	Aradacanthia	0.04
M00828_25_000000000-A7WCD_1_1101_14812_5664	WC_58	133	BE	Metazoa	1	Arthropoda	1	Insecta	0.73	Isoptera	0.08	Termitidae	0.07	Cephalotermes	0.04
M00828_25_000000000-A7WCD_1_1101_18333_14016	WC_58	89	BE	Metazoa	1	Arthropoda	1	Insecta	0.73	Diptera	0.15	Blephariceridae	0.04	Edwardsina	0.04
M00828_25_000000000-A7WCD_1_1101_19253_3826	WC_58	207	BE	Metazoa	1	Arthropoda	1	Insecta	0.71	Coleoptera	0.33	Elateridae	0.04	Pyrophorus	0.04
M00828_25_000000000-A7WCD_1_1109_17073_28362	WC_58	45	BE	Metazoa	1	Arthropoda	1	Insecta	0.7	Orthoptera	0.04	Gryllidae	0.04	Xenogryllus	0.04
M00828_25_000000000-A7WCD_1_2108_8507_3995	WC_58	3	BE	Metazoa	1	Arthropoda	1	Pycnogonida	0.04	Pantopoda	0.04	Austrodecidae	0.04	Austrodecus	0.04
M00828_25_000000000-A7WCD_1_1101_12763_1679	WC_58	5766	BE	Metazoa	1	Arthropoda	1	Insecta	0.95	Coleoptera	0.19	Cerambycidae	0.03	Astylidius	0.03
M00828_25_000000000-A7WCD_1_1101_12535_1804	WC_58	23039	BE	Metazoa	1	Arthropoda	1	Insecta	0.76	Isoptera	0.2	Termitidae	0.09	Syntermes	0.03
M00828_25_000000000-A7WCD_1_1101_16519_5062	WC_58	26	BE	Metazoa	1	Arthropoda	1	Insecta	0.75	Diptera	0.12	Clusiidae	0.03	Hendelia	0.03
M00828_25_000000000-A7WCD_1_1101_18631_12332	WC_58	70	BE	Metazoa	1	Arthropoda	1	Insecta	0.7	Coleoptera	0.12	Erotylidae	0.03	Iphiclus	0.03
M00828_25_000000000-A7WCD_1_1101_16382_16184	WC_58	153	BE	Metazoa	1	Arthropoda	1	Insecta	0.66	Isoptera	0.11	Termitidae	0.09	Orthognathotermes	0.03
M00828_25_000000000-A7WCD_1_1101_26438_10494	WC_58	71	BE	Metazoa	1	Arthropoda	1	Insecta	0.64	Siphonaptera	0.07	Leptopsyllidae	0.05	Pectinoctenus	0.03
M00828_25_000000000-A7WCD_1_1102_24105_12208	WC_58	33	BE	Metazoa	1	Arthropoda	1	Insecta	0.64	Coleoptera	0.21	Staphylinidae	0.05	Brachyusa	0.03
M00828_25_000000000-A7WCD_1_1101_14051_1830	WC_58	701	BE	Metazoa	1	Arthropoda	1	Insecta	0.99	Diptera	0.71	Chironomidae	0.3	Anatopynia	0.02
M00828_25_000000000-A7WCD_1_1101_17603_4564	WC_58	204	BE	Metazoa	1	Arthropoda	1	Insecta	0.97	Diptera	0.56	Empididae	0.04	Hilarigona	0.02
M00828_25_000000000-A7WCD_1_1102_23825_9476	WC_58	31	BE	Metazoa	1	Arthropoda	1	Insecta	0.84	Isoptera	0.06	Termitidae	0.05	Pericapritermes	0.02
M00828_25_000000000-A7WCD_1_1105_7410_16738	WC_58	3	BE	Metazoa	1	Arthropoda	1	Insecta	0.81	Diptera	0.08	Asilidae	0.05	Schildia	0.02
M00828_25_000000000-A7WCD_1_1101_18182_11508	WC_58	167	BE	Metazoa	1	Arthropoda	1	Insecta	0.78	Diptera	0.08	Acroceridae	0.02	Paracyrtus	0.02
M00828_25_000000000-A7WCD_1_1101_17847_1748	WC_58	1353	BE	Metazoa	1	Arthropoda	1	Insecta	0.77	Coleoptera	0.29	Tenebrionidae	0.03	Strongylium	0.02
M00828_25_000000000-A7WCD_1_1104_7711_7667	WC_58	148	BE	Metazoa	1	Arthropoda	1	Insecta	0.75	Blattodea	0.02	Blattidae	0.02	Drymaplaneta	0.02
M00828_25_000000000-A7WCD_1_1104_25775_21349	WC_58	3	BE	Metazoa	1	Arthropoda	1	Insecta	0.75	Coleoptera	0.15	Curculionidae	0.04	Artipus	0.02
M00828_25_000000000-A7WCD_1_1101_20555_9519	WC_58	199	BE	Metazoa	1	Arthropoda	1	Insecta	0.73	Orthoptera	0.05	Pamphagidae	0.02	Rhinotmethis	0.02
M00828_25_000000000-A7WCD_1_1101_20022_2863	WC_58	131	BE	Metazoa	1	Arthropoda	1	Insecta	0.72	Coleoptera	0.21	Tenebrionidae	0.04	Strongylium	0.02
M00828_25_000000000-A7WCD_1_1104_16383_24913	WC_58	3	BE	Metazoa	1	Arthropoda	1	Insecta	0.7	Isoptera	0.18	Termitidae	0.11	Syntermes	0.02
M00828_25_000000000-A7WCD_1_1103_13602_5035	WC_58	3	BE	Metazoa	1	Arthropoda	1	Insecta	0.62	Coleoptera	0.28	Staphylinidae	0.08	Brachyusa	0.02
M00828_25_000000000-A7WCD_1_2105_19787_26989	WC_58	3	BE	Metazoa	1	Arthropoda	1	Arachnida	0.62	Scorpiones	0.14	Hemiscorpiidae	0.04	Opisthacanthus	0.02
M00828_25_000000000-A7WCD_1_1114_5870_23071	WC_58	3	BE	Metazoa	1	Arthropoda	1	Arachnida	0.37	Astigmata	0.12	Myocoptidae	0.02	Myocoptes	0.02
M00828_25_000000000-A7WCD_1_1105_8296_15286	WC_58	7	BE	Metazoa	1	Arthropoda	1	Insecta	0.98	Lepidoptera	0.26	Hepialidae	0.01	Callipielus	0.01
M00828_25_000000000-A7WCD_1_1101_24207_4486	WC_58	303	BE	Metazoa	1	Arthropoda	1	Insecta	0.82	Coleoptera	0.22	Cerambycidae	0.02	Xenolea	0.01
M00828_25_000000000-A7WCD_1_1104_26675_17500	WC_58	3	BE	Metazoa	1	Arthropoda	1	Insecta	0.73	Isoptera	0.2	Termitidae	0.18	Leptomyxotermes	0.01
M00828_25_000000000-A7WCD_1_1101_12524_3768	WC_58	369	BE	Metazoa	1	Arthropoda	1	Insecta	0.69	Isoptera	0.19	Termitidae	0.18	Leptomyxotermes	0.01
M00828_25_000000000-A7WCD_1_1102_20347_14824	WC_58	3	BE	Metazoa	1	Arthropoda	1	Insecta	0.77	Orthoptera	0.06	Acrididae	0.05	Asonus	0
M00828_25_000000000-A7WCD_1_2111_27053_21836	WC_58	3	BE	Metazoa	1	Arthropoda	1	Malacostraca	0.1	Amphipoda	0.01	Pardaliscidae	0	Halice	0
M00828_26_000000000-A7UAN_1_1101_17906_1702	WC_60	41480	BE	Metazoa	1	Arthropoda	1	Insecta	1	Ephemeroptera	1	Caenidae	1	Caenis	1
M00828_26_000000000-A7UAN_1_1101_13151_1987	WC_60	17977	BE	Metazoa	1	Arthropoda	1	Insecta	1	Ephemeroptera	1	undef_Ephemeroptera	1	Leptophlebia	1
M00828_26_000000000-A7UAN_1_1101_15197_1705	WC_60	10803	BE	Metazoa	1	Arthropoda	1	Malacostraca	1	Amphipoda	1	Hyalellidae	1	Hyalella	1
M00828_26_000000000-A7UAN_1_1101_13844_1770	WC_60	9474	BE	Metazoa	1	Arthropoda	1	Malacostraca	1	Amphipoda	1	Gammaridae	1	Gammarus	1
M00828_26_000000000-A7UAN_1_1101_18715_1818	WC_60	8108	BE	Metazoa	1	Arthropoda	1	Insecta	1	Trichoptera	1	undef_Trichoptera	1	Ptilostomis	1
M00828_26_000000000-A7UAN_1_1101_14696_1772	WC_60	5413	BE	Metazoa	1	Arthropoda	1	Insecta	1	Odonata	1	Aeshnidae	1	Aeshna	1
M00828_26_000000000-A7UAN_1_1101_13546_2457	WC_60	1317	BE	Metazoa	1	Arthropoda	1	Insecta	1	Coleoptera	1	Elmidae	1	Stenelmis	1
M00828_26_000000000-A7UAN_1_1101_14602_3214	WC_60	1233	BE	Metazoa	1	Arthropoda	1	Insecta	1	Diptera	1	Chironomidae	1	Conchapelopia	1
M00828_26_000000000-A7UAN_1_1101_18171_2535	WC_60	1062	BE	Metazoa	1	Arthropoda	1	Insecta	1	Odonata	1	Corduliidae	1	Somatochlora	1
M00828_26_000000000-A7UAN_1_1101_18352_1978	WC_60	1883	BE	Metazoa	1	Arthropoda	1	Insecta	1	Odonata	1	Aeshnidae	1	Aeshna	1
M00828_26_000000000-A7UAN_1_1101_12774_8950	WC_60	197	BE	Metazoa	1	Arthropoda	1	Insecta	1	Ephemeroptera	1	Caenidae	1	Caenis	1
M00828_26_000000000-A7UAN_1_1101_14753_12004	WC_60	302	BE	Metazoa	1	Arthropoda	1	Insecta	1	Ephemeroptera	1	undef_Ephemeroptera	1	Leptophlebia	1
M00828_26_000000000-A7UAN_1_1101_25945_6988	WC_60	123	BE	Metazoa	1	Arthropoda	1	Insecta	1	Ephemeroptera	1	undef_Ephemeroptera	1	Leptophlebia	1
M00828_26_000000000-A7UAN_1_1101_12679_7692	WC_60	90	BE	Metazoa	1	Arthropoda	1	Insecta	1	Diptera	1	Simuliidae	1	Simulium	1
M00828_26_000000000-A7UAN_1_1101_21764_17428	WC_60	45	BE	Metazoa	1	Arthropoda	1	Insecta	1	Ephemeroptera	1	Ephemerellidae	1	Eurylophella	1
M00828_26_000000000-A7UAN_1_1101_27271_13209	WC_60	83	BE	Metazoa	1	Arthropoda	1	Insecta	1	Trichoptera	1	Polycentropodidae	1	Plectrocnemia	1
M00828_26_000000000-A7UAN_1_1101_19708_14522	WC_60	54	BE	Metazoa	1	Arthropoda	1	Insecta	1	Ephemeroptera	1	Caenidae	1	Caenis	1
M00828_26_000000000-A7UAN_1_1104_22701_4160	WC_60	88	BE	Metazoa	1	Arthropoda	1	Malacostraca	1	Amphipoda	1	Hyalellidae	1	Hyalella	1
M00828_26_000000000-A7UAN_1_1102_21138_15489	WC_60	38	BE	Metazoa	1	Arthropoda	1	Malacostraca	1	Amphipoda	1	Gammaridae	1	Gammarus	1
M00828_26_000000000-A7UAN_1_1102_22702_14452	WC_60	25	BE	Metazoa	1	Arthropoda	1	Malacostraca	1	Amphipoda	1	Hyalellidae	1	Hyalella	1
M00828_26_000000000-A7UAN_1_1103_23895_18154	WC_60	24	BE	Metazoa	1	Arthropoda	1	Insecta	1	Ephemeroptera	1	Baetidae	1	Centroptilum	1
M00828_26_000000000-A7UAN_1_1103_23450_15453	WC_60	10	BE	Metazoa	1	Arthropoda	1	Insecta	1	Ephemeroptera	1	Heptageniidae	1	Leucrocuta	1
M00828_26_000000000-A7UAN_1_1101_26389_17078	WC_60	19	BE	Metazoa	1	Arthropoda	1	Insecta	1	Ephemeroptera	1	Caenidae	1	Caenis	1
M00828_26_000000000-A7UAN_1_1101_20325_16115	WC_60	17	BE	Metazoa	1	Arthropoda	1	Malacostraca	1	Amphipoda	1	Hyalellidae	1	Hyalella	1
M00828_26_000000000-A7UAN_1_1102_22707_16958	WC_60	33	BE	Metazoa	1	Arthropoda	1	Insecta	1	Odonata	1	Aeshnidae	1	Aeshna	1
M00828_26_000000000-A7UAN_1_1103_17898_14275	WC_60	11	BE	Metazoa	1	Arthropoda	1	Malacostraca	1	Amphipoda	1	Hyalellidae	1	Hyalella	1
M00828_26_000000000-A7UAN_1_1105_24770_9775	WC_60	6	BE	Metazoa	1	Arthropoda	1	Insecta	1	Diptera	1	Chironomidae	1	Micropsectra	1
M00828_26_000000000-A7UAN_1_1108_11547_2468	WC_60	6	BE	Metazoa	1	Arthropoda	1	Insecta	1	Ephemeroptera	1	undef_Ephemeroptera	1	Leptophlebia	1
M00828_26_000000000-A7UAN_1_1110_22717_19585	WC_60	10	BE	Metazoa	1	Arthropoda	1	Insecta	1	Ephemeroptera	1	undef_Ephemeroptera	1	Leptophlebia	1
M00828_26_000000000-A7UAN_1_1105_7975_16352	WC_60	6	BE	Metazoa	1	Arthropoda	1	Insecta	1	Ephemeroptera	1	Caenidae	1	Caenis	1
M00828_26_000000000-A7UAN_1_1109_19598_13102	WC_60	65	BE	Metazoa	1	Arthropoda	1	Insecta	1	Ephemeroptera	1	undef_Ephemeroptera	1	Leptophlebia	1
M00828_26_000000000-A7UAN_1_2102_18425_8521	WC_60	104	BE	Metazoa	1	Arthropoda	1	Insecta	1	Odonata	1	Aeshnidae	1	Aeshna	1
M00828_26_000000000-A7UAN_1_1105_12691_4124	WC_60	5	BE	Metazoa	1	Arthropoda	1	Insecta	1	Ephemeroptera	1	Ephemeridae	1	Ephemera	1
M00828_26_000000000-A7UAN_1_1102_7802_23971	WC_60	8	BE	Metazoa	1	Arthropoda	1	Insecta	1	Ephemeroptera	1	Heptageniidae	1	Maccaffertium	1
M00828_26_000000000-A7UAN_1_1103_20088_22470	WC_60	4	BE	Metazoa	1	Arthropoda	1	Insecta	1	Ephemeroptera	1	undef_Ephemeroptera	1	Leptophlebia	1
M00828_26_000000000-A7UAN_1_1101_7978_7086	WC_60	4	BE	Metazoa	1	Arthropoda	1	Insecta	1	Coleoptera	1	Elmidae	1	Stenelmis	1
M00828_26_000000000-A7UAN_1_1106_23542_15907	WC_60	4	BE	Metazoa	1	Arthropoda	1	Insecta	1	Ephemeroptera	1	Ephemerellidae	1	Eurylophella	1
M00828_26_000000000-A7UAN_1_2107_20109_2784	WC_60	4	BE	Metazoa	1	Arthropoda	1	Insecta	1	Odonata	1	Coenagrionidae	1	Enallagma	1
M00828_26_000000000-A7UAN_1_1102_17927_7423	WC_60	7	BE	Metazoa	1	Arthropoda	1	Insecta	1	Ephemeroptera	1	Ephemeridae	1	Ephemera	1
M00828_26_000000000-A7UAN_1_1103_17106_7940	WC_60	18	BE	Metazoa	1	Arthropoda	1	Insecta	1	Ephemeroptera	1	undef_Ephemeroptera	1	Leptophlebia	1
M00828_26_000000000-A7UAN_1_1102_19870_28411	WC_60	18	BE	Metazoa	1	Arthropoda	1	Insecta	1	Odonata	1	Aeshnidae	1	Aeshna	1
M00828_26_000000000-A7UAN_1_1101_21613_13050	WC_60	12	BE	Metazoa	1	Arthropoda	1	Insecta	1	Ephemeroptera	1	undef_Ephemeroptera	1	Leptophlebia	1
M00828_26_000000000-A7UAN_1_1105_6082_18690	WC_60	3	BE	Metazoa	1	Arthropoda	1	Insecta	1	Ephemeroptera	1	Baetidae	1	Pseudocloeon	1
M00828_26_000000000-A7UAN_1_2106_15787_20808	WC_60	6	BE	Metazoa	1	Arthropoda	1	Malacostraca	1	Amphipoda	1	Hyalellidae	1	Hyalella	1
M00828_26_000000000-A7UAN_1_1103_23309_10759	WC_60	3	BE	Metazoa	1	Arthropoda	1	Insecta	1	Ephemeroptera	1	Baetidae	1	Acerpenna	1
M00828_26_000000000-A7UAN_1_1106_16548_2816	WC_60	3	BE	Metazoa	1	Arthropoda	1	Insecta	1	Ephemeroptera	1	undef_Ephemeroptera	1	Leptophlebia	1
M00828_26_000000000-A7UAN_1_1108_10533_5585	WC_60	3	BE	Metazoa	1	Arthropoda	1	Insecta	1	Ephemeroptera	1	Baetiscidae	1	Baetisca	1
M00828_26_000000000-A7UAN_1_1101_15517_7805	WC_60	3	BE	Metazoa	1	Arthropoda	1	Insecta	1	Ephemeroptera	1	Caenidae	1	Caenis	1
M00828_26_000000000-A7UAN_1_1101_5913_9102	WC_60	318	BE	Metazoa	1	Arthropoda	1	Insecta	1	Coleoptera	1	Elmidae	0.99	Optioservus	0.99
M00828_26_000000000-A7UAN_1_1103_28015_16223	WC_60	42	BE	Metazoa	1	Arthropoda	1	Insecta	1	Odonata	1	Aeshnidae	1	Aeshna	0.99
M00828_26_000000000-A7UAN_1_1101_20215_2809	WC_60	46	BE	Metazoa	1	Arthropoda	1	Insecta	1	Odonata	1	Aeshnidae	1	Aeshna	0.99
M00828_26_000000000-A7UAN_1_1104_21749_11528	WC_60	15	BE	Metazoa	1	Arthropoda	1	Insecta	1	Ephemeroptera	1	undef_Ephemeroptera	0.99	Leptophlebia	0.99
M00828_26_000000000-A7UAN_1_1105_17526_2339	WC_60	4	BE	Metazoa	1	Arthropoda	1	Insecta	1	Diptera	1	Simuliidae	0.99	Simulium	0.99
M00828_26_000000000-A7UAN_1_1103_16702_25383	WC_60	18	BE	Metazoa	1	Arthropoda	1	Malacostraca	0.99	Amphipoda	0.99	Gammaridae	0.99	Gammarus	0.99
M00828_26_000000000-A7UAN_1_1102_17932_10202	WC_60	37	BE	Metazoa	1	Arthropoda	1	Insecta	1	Trichoptera	0.97	Lepidostomatidae	0.97	Lepidostoma	0.97
M00828_26_000000000-A7UAN_1_1105_7109_17342	WC_60	3	BE	Metazoa	1	Arthropoda	1	Insecta	1	Odonata	0.99	Aeshnidae	0.99	Aeshna	0.97
M00828_26_000000000-A7UAN_1_1101_25327_16462	WC_60	46	BE	Metazoa	1	Arthropoda	1	Malacostraca	0.99	Amphipoda	0.98	Gammaridae	0.95	Gammarus	0.95
M00828_26_000000000-A7UAN_1_1103_18543_12648	WC_60	3	BE	Metazoa	1	Arthropoda	1	Insecta	1	Odonata	0.99	Aeshnidae	0.97	Aeshna	0.94
M00828_26_000000000-A7UAN_1_1101_17188_2648	WC_60	1374	BE	Metazoa	1	Arthropoda	1	Insecta	1	Hemiptera	1	Corixidae	1	Sigara	0.87
M00828_26_000000000-A7UAN_1_1103_13787_14225	WC_60	3	BE	Metazoa	1	Arthropoda	1	Insecta	1	Ephemeroptera	0.86	undef_Ephemeroptera	0.86	Leptophlebia	0.86
M00828_26_000000000-A7UAN_1_1101_25321_8255	WC_60	92	BE	Metazoa	1	Arthropoda	1	Insecta	0.99	Diptera	0.94	Chironomidae	0.87	Procladius	0.8
M00828_26_000000000-A7UAN_1_1101_25161_7861	WC_60	422	BE	Metazoa	1	Arthropoda	1	Insecta	0.98	Diptera	0.88	Chironomidae	0.83	Procladius	0.61
M00828_26_000000000-A7UAN_1_1101_28835_15222	WC_60	5	BE	Metazoa	1	Arthropoda	1	Insecta	1	Odonata	0.93	Aeshnidae	0.78	Aeshna	0.59
M00828_26_000000000-A7UAN_1_1101_11216_5133	WC_60	38	BE	Metazoa	1	Arthropoda	1	Insecta	1	Diptera	0.87	Chironomidae	0.76	Tanytarsus	0.51
M00828_26_000000000-A7UAN_1_1101_27254_8636	WC_60	6	BE	Metazoa	1	Arthropoda	1	Insecta	0.87	Ephemeroptera	0.56	Baetidae	0.56	Procloeon	0.4
M00828_26_000000000-A7UAN_1_1101_20326_10040	WC_60	128	BE	Metazoa	1	Arthropoda	1	Insecta	0.93	Diptera	0.82	Chironomidae	0.71	Ainuyusurika	0.33
M00828_26_000000000-A7UAN_1_1101_13872_1548	WC_60	15861	BE	Metazoa	1	Arthropoda	1	Arachnida	0.48	undef_Arachnida	0.32	Limnocharidae	0.31	Limnochares	0.31
M00828_26_000000000-A7UAN_1_1101_24117_22749	WC_60	65	BE	Metazoa	1	Arthropoda	1	Insecta	0.96	Diptera	0.65	Chironomidae	0.59	Tanytarsus	0.3
M00828_26_000000000-A7UAN_1_1101_13878_5184	WC_60	1270	BE	Metazoa	1	Arthropoda	1	Insecta	0.97	Diptera	0.85	Chironomidae	0.8	Cryptochironomus	0.25
M00828_26_000000000-A7UAN_1_1101_20466_19021	WC_60	41	BE	Metazoa	1	Arthropoda	1	Insecta	0.99	Diptera	0.75	Chironomidae	0.62	Polypedilum	0.24
M00828_26_000000000-A7UAN_1_1101_6047_17367	WC_60	3	BE	Metazoa	1	Arthropoda	1	Arachnida	0.39	undef_Arachnida	0.34	Unionicolidae	0.22	Unionicola	0.22
M00828_26_000000000-A7UAN_1_1108_9891_15356	WC_60	5	BE	Metazoa	1	Arthropoda	1	Insecta	0.9	Coleoptera	0.62	Elmidae	0.18	Stenelmis	0.18
M00828_26_000000000-A7UAN_1_1101_12812_7415	WC_60	42	BE	Metazoa	1	Arthropoda	1	Insecta	0.98	Diptera	0.7	Chironomidae	0.25	Trissopelopia	0.13
M00828_26_000000000-A7UAN_1_1102_16258_6644	WC_60	55	BE	Metazoa	1	Arthropoda	1	Insecta	0.97	Diptera	0.73	Chironomidae	0.21	Anatopynia	0.12
M00828_26_000000000-A7UAN_1_1104_25689_21159	WC_60	5	BE	Metazoa	1	Arthropoda	1	Insecta	0.95	Coleoptera	0.61	Buprestidae	0.2	Actenodes	0.12
M00828_26_000000000-A7UAN_1_1104_16730_20064	WC_60	25	BE	Metazoa	1	Arthropoda	1	Insecta	0.95	Coleoptera	0.83	Elateridae	0.27	Csikia	0.08
M00828_26_000000000-A7UAN_1_1101_11899_6595	WC_60	169	BE	Metazoa	1	Arthropoda	1	Insecta	0.69	Hemiptera	0.16	Plataspidae	0.07	Brachyplatys	0.07
M00828_26_000000000-A7UAN_1_1101_15440_14647	WC_60	163	BE	Metazoa	1	Arthropoda	1	Insecta	0.99	Diptera	0.59	Mycetophilidae	0.05	Leia	0.05
M00828_26_000000000-A7UAN_1_1101_18550_4022	WC_60	6	BE	Metazoa	1	Arthropoda	1	Insecta	0.85	Ephemeroptera	0.37	Caenidae	0.23	Irpacaenis	0.05
M00828_26_000000000-A7UAN_1_1104_19643_20820	WC_60	7	BE	Metazoa	1	Arthropoda	1	Insecta	0.83	Coleoptera	0.24	Curculionidae	0.05	Wagnerinus	0.05
M00828_26_000000000-A7UAN_1_1101_18598_2880	WC_60	1518	BE	Metazoa	1	Arthropoda	1	Insecta	0.75	Hemiptera	0.21	Cercopidae	0.05	Huaina	0.05
M00828_26_000000000-A7UAN_1_1103_9698_6652	WC_60	20	BE	Metazoa	1	Arthropoda	1	Insecta	0.71	Siphonaptera	0.08	Stephanocircidae	0.05	Tiarapsylla	0.05
M00828_26_000000000-A7UAN_1_1102_20610_11635	WC_60	18	BE	Metazoa	1	Arthropoda	1	Insecta	0.67	Coleoptera	0.22	Staphylinidae	0.05	Pronomaea	0.05
M00828_26_000000000-A7UAN_1_1101_11696_6433	WC_60	472	BE	Metazoa	1	Arthropoda	1	Insecta	0.63	Hemiptera	0.06	Membracidae	0.04	Stalotypa	0.04
M00828_26_000000000-A7UAN_1_1101_22598_3305	WC_60	770	BE	Metazoa	1	Arthropoda	1	Collembola	0.05	undef_Collembola	0.05	Entomobryidae	0.05	Entomobryoides	0.04
M00828_26_000000000-A7UAN_1_1105_21406_10333	WC_60	8	BE	Metazoa	1	Arthropoda	1	Insecta	0.92	Hemiptera	0.21	Cicadellidae	0.04	Austroagallia	0.03
M00828_26_000000000-A7UAN_1_1101_11573_26026	WC_60	70	BE	Metazoa	1	Arthropoda	1	Insecta	0.72	Blattodea	0.02	Blattidae	0.02	Drymaplaneta	0.02
M00828_26_000000000-A7UAN_1_1111_23645_4133	WC_60	3	BE	Metazoa	1	Arthropoda	1	Insecta	0.63	Dermaptera	0.02	Anisolabididae	0.02	Euborellia	0.02
M00828_26_000000000-A7UAN_1_1101_13821_1484	WC_63	93558	BE	Metazoa	1	Arthropoda	1	Insecta	1	Ephemeroptera	1	undef_Ephemeroptera	1	Leptophlebia	1
M00828_26_000000000-A7UAN_1_1101_14711_1471	WC_63	40349	BE	Metazoa	1	Arthropoda	1	Insecta	1	Diptera	1	Simuliidae	1	Simulium	1
M00828_26_000000000-A7UAN_1_1101_13086_1602	WC_63	12480	BE	Metazoa	1	Arthropoda	1	Insecta	1	Trichoptera	1	Hydropsychidae	1	Ceratopsyche	1
M00828_26_000000000-A7UAN_1_1101_17379_2154	WC_63	12896	BE	Metazoa	1	Arthropoda	1	Insecta	1	Trichoptera	1	Hydropsychidae	1	Cheumatopsyche	1
M00828_26_000000000-A7UAN_1_1101_14352_1685	WC_63	8311	BE	Metazoa	1	Arthropoda	1	Malacostraca	1	Amphipoda	1	Hyalellidae	1	Hyalella	1
M00828_26_000000000-A7UAN_1_1101_17519_1493	WC_63	3392	BE	Metazoa	1	Arthropoda	1	Insecta	1	Ephemeroptera	1	Baetidae	1	Baetis	1
M00828_26_000000000-A7UAN_1_1101_17488_1481	WC_63	6932	BE	Metazoa	1	Arthropoda	1	Insecta	1	Trichoptera	1	Hydropsychidae	1	Cheumatopsyche	1
M00828_26_000000000-A7UAN_1_1101_15625_2280	WC_63	2944	BE	Metazoa	1	Arthropoda	1	Insecta	1	Ephemeroptera	1	Baetidae	1	Pseudocloeon	1
M00828_26_000000000-A7UAN_1_1101_16685_2291	WC_63	3207	BE	Metazoa	1	Arthropoda	1	Insecta	1	Trichoptera	1	Hydropsychidae	1	Cheumatopsyche	1
M00828_26_000000000-A7UAN_1_1101_20869_3127	WC_63	1673	BE	Metazoa	1	Arthropoda	1	Insecta	1	Trichoptera	1	Hydropsychidae	1	Hydropsyche	1
M00828_26_000000000-A7UAN_1_1101_11870_2010	WC_63	1714	BE	Metazoa	1	Arthropoda	1	Insecta	1	Ephemeroptera	1	undef_Ephemeroptera	1	Paraleptophlebia	1
M00828_26_000000000-A7UAN_1_1101_14530_4559	WC_63	1459	BE	Metazoa	1	Arthropoda	1	Insecta	1	Diptera	1	Chironomidae	1	Polypedilum	1
M00828_26_000000000-A7UAN_1_1101_22974_6340	WC_63	2194	BE	Metazoa	1	Arthropoda	1	Insecta	1	Ephemeroptera	1	undef_Ephemeroptera	1	Leptophlebia	1
M00828_26_000000000-A7UAN_1_1101_15592_1499	WC_63	919	BE	Metazoa	1	Arthropoda	1	Insecta	1	Plecoptera_Insecta	1	Capniidae	1	Paracapnia	1
M00828_26_000000000-A7UAN_1_1101_7260_5451	WC_63	643	BE	Metazoa	1	Arthropoda	1	Malacostraca	1	Amphipoda	1	Hyalellidae	1	Hyalella	1
M00828_26_000000000-A7UAN_1_1101_18826_2050	WC_63	465	BE	Metazoa	1	Arthropoda	1	Insecta	1	Ephemeroptera	1	undef_Ephemeroptera	1	Leptophlebia	1
M00828_26_000000000-A7UAN_1_1101_22984_17955	WC_63	262	BE	Metazoa	1	Arthropoda	1	Insecta	1	Diptera	1	Chironomidae	1	Conchapelopia	1
M00828_26_000000000-A7UAN_1_1101_15210_7713	WC_63	99	BE	Metazoa	1	Arthropoda	1	Insecta	1	Diptera	1	Simuliidae	1	Simulium	1
M00828_26_000000000-A7UAN_1_1102_27600_17273	WC_63	119	BE	Metazoa	1	Arthropoda	1	Insecta	1	Ephemeroptera	1	undef_Ephemeroptera	1	Leptophlebia	1
M00828_26_000000000-A7UAN_1_1101_15495_11458	WC_63	61	BE	Metazoa	1	Arthropoda	1	Insecta	1	Ephemeroptera	1	undef_Ephemeroptera	1	Leptophlebia	1
M00828_26_000000000-A7UAN_1_1102_9755_8273	WC_63	387	BE	Metazoa	1	Arthropoda	1	Insecta	1	Ephemeroptera	1	undef_Ephemeroptera	1	Leptophlebia	1
M00828_26_000000000-A7UAN_1_1103_8032_13490	WC_63	13	BE	Metazoa	1	Arthropoda	1	Insecta	1	Diptera	1	Chironomidae	1	Tvetenia	1
M00828_26_000000000-A7UAN_1_1101_22010_5851	WC_63	13	BE	Metazoa	1	Arthropoda	1	Insecta	1	Ephemeroptera	1	undef_Ephemeroptera	1	Leptophlebia	1
M00828_26_000000000-A7UAN_1_1101_19888_2122	WC_63	6	BE	Metazoa	1	Arthropoda	1	Insecta	1	Plecoptera_Insecta	1	Capniidae	1	Paracapnia	1
M00828_26_000000000-A7UAN_1_1112_7394_19954	WC_63	3	BE	Metazoa	1	Arthropoda	1	Insecta	1	Ephemeroptera	1	Baetidae	1	Acerpenna	1
M00828_26_000000000-A7UAN_1_2106_29308_12848	WC_63	3	BE	Metazoa	1	Arthropoda	1	Insecta	1	Ephemeroptera	1	undef_Ephemeroptera	1	Leptophlebia	1
M00828_26_000000000-A7UAN_1_2103_28210_13574	WC_63	3	BE	Metazoa	1	Arthropoda	1	Insecta	1	Trichoptera	1	Hydropsychidae	1	Cheumatopsyche	1
M00828_26_000000000-A7UAN_1_1111_16214_3425	WC_63	6	BE	Metazoa	1	Arthropoda	1	Insecta	1	Ephemeroptera	1	undef_Ephemeroptera	1	Leptophlebia	1
M00828_26_000000000-A7UAN_1_1103_11275_22137	WC_63	3	BE	Metazoa	1	Arthropoda	1	Insecta	1	Diptera	1	Chironomidae	1	Stempellinella	1
M00828_26_000000000-A7UAN_1_1101_18933_9734	WC_63	15	BE	Metazoa	1	Arthropoda	1	Insecta	1	Ephemeroptera	1	undef_Ephemeroptera	1	Leptophlebia	1
M00828_26_000000000-A7UAN_1_2109_10632_6623	WC_63	9	BE	Metazoa	1	Arthropoda	1	Insecta	1	Ephemeroptera	1	undef_Ephemeroptera	1	Leptophlebia	1
M00828_26_000000000-A7UAN_1_1114_9097_25383	WC_63	3	BE	Metazoa	1	Arthropoda	1	Insecta	1	Ephemeroptera	1	undef_Ephemeroptera	1	Leptophlebia	1
M00828_26_000000000-A7UAN_1_1101_11192_19789	WC_63	3	BE	Metazoa	1	Arthropoda	1	Insecta	1	Trichoptera	1	Limnephilidae	1	Glyphopsyche	1
M00828_26_000000000-A7UAN_1_2102_14230_24726	WC_63	3	BE	Metazoa	1	Arthropoda	1	Insecta	1	Trichoptera	1	Hydropsychidae	1	Cheumatopsyche	1
M00828_26_000000000-A7UAN_1_1104_15027_11229	WC_63	3	BE	Metazoa	1	Arthropoda	1	Insecta	1	Ephemeroptera	1	undef_Ephemeroptera	1	Leptophlebia	1
M00828_26_000000000-A7UAN_1_1108_9359_19121	WC_63	3	BE	Metazoa	1	Arthropoda	1	Insecta	1	Ephemeroptera	1	undef_Ephemeroptera	1	Leptophlebia	1
M00828_26_000000000-A7UAN_1_1109_24164_25768	WC_63	3	BE	Metazoa	1	Arthropoda	1	Insecta	1	Ephemeroptera	1	undef_Ephemeroptera	1	Leptophlebia	1
M00828_26_000000000-A7UAN_1_2114_12087_14358	WC_63	3	BE	Metazoa	1	Arthropoda	1	Insecta	1	Ephemeroptera	1	undef_Ephemeroptera	1	Leptophlebia	1
M00828_26_000000000-A7UAN_1_2111_13093_23651	WC_63	3	BE	Metazoa	1	Arthropoda	1	Insecta	1	Ephemeroptera	1	undef_Ephemeroptera	1	Leptophlebia	1
M00828_26_000000000-A7UAN_1_2102_27082_17575	WC_63	3	BE	Metazoa	1	Arthropoda	1	Insecta	1	Ephemeroptera	1	undef_Ephemeroptera	1	Leptophlebia	1
M00828_26_000000000-A7UAN_1_1101_23039_19237	WC_63	85	BE	Metazoa	1	Arthropoda	1	Insecta	1	Ephemeroptera	1	undef_Ephemeroptera	0.99	Leptophlebia	0.99
M00828_26_000000000-A7UAN_1_1101_12349_1897	WC_63	762	BE	Metazoa	1	Arthropoda	1	Insecta	1	Diptera	0.99	Chironomidae	0.99	Microtendipes	0.98
M00828_26_000000000-A7UAN_1_1110_7410_14947	WC_63	10	BE	Metazoa	1	Arthropoda	1	Insecta	1	Trichoptera	1	Hydropsychidae	1	Ceratopsyche	0.98
M00828_26_000000000-A7UAN_1_1101_14642_7325	WC_63	199	BE	Metazoa	1	Arthropoda	1	Insecta	1	Trichoptera	0.97	Hydroptilidae	0.97	Oxyethira	0.97
M00828_26_000000000-A7UAN_1_1101_25009_15764	WC_63	16	BE	Metazoa	1	Arthropoda	1	Insecta	1	Odonata	1	Gomphidae	1	Ophiogomphus	0.91
M00828_26_000000000-A7UAN_1_1101_19377_4749	WC_63	103	BE	Metazoa	1	Arthropoda	1	Insecta	1	Diptera	0.95	Simuliidae	0.82	Simulium	0.82
M00828_26_000000000-A7UAN_1_1102_3120_14870	WC_63	32	BE	Metazoa	1	Arthropoda	1	Insecta	1	Diptera	0.94	Chironomidae	0.93	Micropsectra	0.79
M00828_26_000000000-A7UAN_1_1101_17741_3904	WC_63	602	BE	Metazoa	1	Arthropoda	1	Insecta	1	Diptera	0.93	Simuliidae	0.75	Simulium	0.75
M00828_26_000000000-A7UAN_1_1107_10717_11836	WC_63	115	BE	Metazoa	1	Arthropoda	1	Insecta	0.99	Odonata	0.91	Gomphidae	0.79	Ophiogomphus	0.75
M00828_26_000000000-A7UAN_1_1101_11551_2972	WC_63	865	BE	Metazoa	1	Arthropoda	1	Insecta	0.96	Diptera	0.93	Chironomidae	0.85	Rheocricotopus	0.73
M00828_26_000000000-A7UAN_1_1102_4767_22841	WC_63	3	BE	Metazoa	1	Arthropoda	1	Insecta	1	Diptera	0.9	Simuliidae	0.63	Simulium	0.62
M00828_26_000000000-A7UAN_1_1101_19913_11218	WC_63	300	BE	Metazoa	1	Arthropoda	1	Insecta	0.96	Diptera	0.82	Chironomidae	0.75	Monodiamesa	0.59
M00828_26_000000000-A7UAN_1_1107_28905_13998	WC_63	40	BE	Metazoa	1	Arthropoda	1	Insecta	1	Odonata	0.93	Gomphidae	0.64	Ophiogomphus	0.56
M00828_26_000000000-A7UAN_1_1101_28149_12410	WC_63	52	BE	Metazoa	1	Arthropoda	1	Insecta	0.99	Diptera	0.78	Chironomidae	0.62	Tanytarsus	0.51
M00828_26_000000000-A7UAN_1_1101_10974_13186	WC_63	236	BE	Metazoa	1	Arthropoda	1	Insecta	1	Diptera	0.81	Chironomidae	0.61	Potthastia	0.49
M00828_26_000000000-A7UAN_1_1102_20713_5675	WC_63	83	BE	Metazoa	1	Arthropoda	1	Insecta	0.98	Diptera	0.88	Chironomidae	0.78	Nilodorum	0.42
M00828_26_000000000-A7UAN_1_1101_16891_15136	WC_63	78	BE	Metazoa	1	Arthropoda	1	Insecta	0.96	Diptera	0.65	Chironomidae	0.59	Tanytarsus	0.3
M00828_26_000000000-A7UAN_1_1101_19082_4318	WC_63	1041	BE	Metazoa	1	Arthropoda	1	Insecta	0.98	Diptera	0.91	Chironomidae	0.59	Potthastia	0.25
M00828_26_000000000-A7UAN_1_1102_15107_7839	WC_63	8	BE	Metazoa	1	Arthropoda	1	Arachnida	0.53	Astigmata	0.31	Myocoptidae	0.24	Myocoptes	0.24
M00828_26_000000000-A7UAN_1_1103_2972_16353	WC_63	20	BE	Metazoa	1	Arthropoda	1	Insecta	0.99	Diptera	0.87	Chironomidae	0.65	Anatopynia	0.18
M00828_26_000000000-A7UAN_1_1101_15213_3341	WC_63	2657	BE	Metazoa	1	Arthropoda	1	Insecta	0.98	Diptera	0.75	Chironomidae	0.43	Anatopynia	0.13
M00828_26_000000000-A7UAN_1_1101_18755_3992	WC_63	977	BE	Metazoa	1	Arthropoda	1	Insecta	0.76	Embioptera	0.2	Clothodidae	0.13	Antipaluria	0.13
M00828_26_000000000-A7UAN_1_1102_16821_4851	WC_63	6	BE	Metazoa	1	Arthropoda	1	Arachnida	0.52	Scorpiones	0.3	Vaejovidae	0.16	Stahnkeus	0.13
M00828_26_000000000-A7UAN_1_1101_9614_2945	WC_63	180	BE	Metazoa	1	Arthropoda	1	Insecta	0.83	Diptera	0.48	Empididae	0.09	Empidadelpha	0.08
M00828_26_000000000-A7UAN_1_1101_17112_1939	WC_63	156	BE	Metazoa	1	Arthropoda	1	Insecta	0.77	Mantodea	0.21	Amorphoscelidae	0.08	Paraoxypilus	0.08
M00828_26_000000000-A7UAN_1_2112_19266_23498	WC_63	6	BE	Metazoa	1	Arthropoda	1	Arachnida	0.53	undef_Arachnida	0.07	Phytoptidae	0.07	Loboquintus	0.07
M00828_26_000000000-A7UAN_1_1101_13859_5830	WC_63	1814	BE	Metazoa	1	Arthropoda	1	Insecta	0.98	Diptera	0.86	Tachinidae	0.15	Minthoplagia	0.06
M00828_26_000000000-A7UAN_1_1101_9026_3325	WC_63	392	BE	Metazoa	1	Arthropoda	1	Insecta	0.94	Diptera	0.63	Ptychopteridae	0.06	Bittacomorphella	0.06
M00828_26_000000000-A7UAN_1_1101_15484_2085	WC_63	1835	BE	Metazoa	1	Arthropoda	1	Insecta	0.97	Diptera	0.71	Ptychopteridae	0.05	Bittacomorphella	0.05
M00828_26_000000000-A7UAN_1_1114_27157_11365	WC_63	3	BE	Metazoa	1	Arthropoda	1	Insecta	0.96	Diptera	0.53	Ptychopteridae	0.05	Bittacomorphella	0.05
M00828_26_000000000-A7UAN_1_1101_14785_16320	WC_63	286	BE	Metazoa	1	Arthropoda	1	Insecta	0.93	Diptera	0.67	Chironomidae	0.17	Monodiamesa	0.05
M00828_26_000000000-A7UAN_1_1106_12088_14054	WC_63	6	BE	Metazoa	1	Arthropoda	1	Insecta	0.73	Ephemeroptera	0.05	Ephemerellidae	0.05	Vietnamella	0.05
M00828_26_000000000-A7UAN_1_1102_19626_21100	WC_63	10	BE	Metazoa	1	Arthropoda	1	Collembola	0.05	undef_Collembola	0.05	Entomobryidae	0.05	Entomobryoides	0.04
M00828_26_000000000-A7UAN_1_1103_13480_10578	WC_63	3	BE	Metazoa	1	Arthropoda	1	Insecta	0.79	Isoptera	0.15	Termitidae	0.12	Pericapritermes	0.03
M00828_26_000000000-A7UAN_1_1101_14973_1964	WC_63	8447	BE	Metazoa	1	Arthropoda	1	Insecta	0.64	Coleoptera	0.17	Bothrideridae	0.03	Ascetoderes	0.03
M00828_26_000000000-A7UAN_1_1101_24942_15667	WC_63	52	BE	Metazoa	1	Arthropoda	1	Insecta	0.64	Coleoptera	0.21	Staphylinidae	0.05	Brachyusa	0.03
M00828_26_000000000-A7UAN_1_1102_21887_8050	WC_63	5	BE	Metazoa	1	Arthropoda	1	Insecta	0.46	Hemiptera	0.14	Cicadidae	0.03	Henicopsaltria	0.03
M00828_26_000000000-A7UAN_1_1102_19005_28744	WC_63	34	BE	Metazoa	1	Arthropoda	1	Insecta	0.7	Siphonaptera	0.03	Ceratophyllidae	0.02	Thrassis	0.02
M00828_26_000000000-A7UAN_1_1101_14549_1499	WC_66	42547	BE	Metazoa	1	Arthropoda	1	Insecta	1	Ephemeroptera	1	Ephemeridae	1	Ephemera	1
M00828_26_000000000-A7UAN_1_1101_17830_1522	WC_66	46323	BE	Metazoa	1	Arthropoda	1	Insecta	1	Ephemeroptera	1	undef_Ephemeroptera	1	Paraleptophlebia	1
M00828_26_000000000-A7UAN_1_1101_12917_1614	WC_66	39677	BE	Metazoa	1	Arthropoda	1	Insecta	1	Ephemeroptera	1	Heptageniidae	1	Leucrocuta	1
M00828_26_000000000-A7UAN_1_1101_18197_1697	WC_66	28847	BE	Metazoa	1	Arthropoda	1	Insecta	1	Trichoptera	1	Hydropsychidae	1	Ceratopsyche	1
M00828_26_000000000-A7UAN_1_1101_15978_1942	WC_66	25812	BE	Metazoa	1	Arthropoda	1	Insecta	1	Trichoptera	1	Odontoceridae	1	Psilotreta	1
M00828_26_000000000-A7UAN_1_1101_16426_1637	WC_66	9399	BE	Metazoa	1	Arthropoda	1	Insecta	1	Ephemeroptera	1	Ephemerellidae	1	Eurylophella	1
M00828_26_000000000-A7UAN_1_1101_15464_2053	WC_66	5698	BE	Metazoa	1	Arthropoda	1	Insecta	1	Ephemeroptera	1	Baetidae	1	Acerpenna	1
M00828_26_000000000-A7UAN_1_1101_18283_1722	WC_66	6639	BE	Metazoa	1	Arthropoda	1	Insecta	1	Coleoptera	1	Elmidae	1	Optioservus	1
M00828_26_000000000-A7UAN_1_1101_18017_2522	WC_66	1791	BE	Metazoa	1	Arthropoda	1	Insecta	1	Ephemeroptera	1	Heptageniidae	1	Maccaffertium	1
M00828_26_000000000-A7UAN_1_1101_13924_2797	WC_66	660	BE	Metazoa	1	Arthropoda	1	Insecta	1	Trichoptera	1	Rhyacophilidae	1	Rhyacophila	1
M00828_26_000000000-A7UAN_1_1101_14802_1785	WC_66	596	BE	Metazoa	1	Arthropoda	1	Insecta	1	Plecoptera_Insecta	1	Capniidae	1	Paracapnia	1
M00828_26_000000000-A7UAN_1_1101_23109_3957	WC_66	505	BE	Metazoa	1	Arthropoda	1	Insecta	1	Diptera	1	Tabanidae	1	Chrysops	1
M00828_26_000000000-A7UAN_1_1101_20803_6950	WC_66	189	BE	Metazoa	1	Arthropoda	1	Malacostraca	1	Amphipoda	1	Hyalellidae	1	Hyalella	1
M00828_26_000000000-A7UAN_1_1101_22872_27039	WC_66	192	BE	Metazoa	1	Arthropoda	1	Insecta	1	Diptera	1	Chironomidae	1	Microtendipes	1
M00828_26_000000000-A7UAN_1_1101_20729_19164	WC_66	96	BE	Metazoa	1	Arthropoda	1	Insecta	1	Ephemeroptera	1	Caenidae	1	Caenis	1
M00828_26_000000000-A7UAN_1_1101_21421_10471	WC_66	80	BE	Metazoa	1	Arthropoda	1	Insecta	1	Odonata	1	Aeshnidae	1	Boyeria	1
M00828_26_000000000-A7UAN_1_1101_9288_16583	WC_66	74	BE	Metazoa	1	Arthropoda	1	Insecta	1	Trichoptera	1	Hydropsychidae	1	Cheumatopsyche	1
M00828_26_000000000-A7UAN_1_1101_27732_14884	WC_66	68	BE	Metazoa	1	Arthropoda	1	Insecta	1	Ephemeroptera	1	Baetidae	1	Iswaeon	1
M00828_26_000000000-A7UAN_1_1101_21952_9506	WC_66	25	BE	Metazoa	1	Arthropoda	1	Malacostraca	1	Amphipoda	1	Hyalellidae	1	Hyalella	1
M00828_26_000000000-A7UAN_1_1101_24336_21543	WC_66	19	BE	Metazoa	1	Arthropoda	1	Insecta	1	Trichoptera	1	Glossosomatidae	1	Glossosoma	1
M00828_26_000000000-A7UAN_1_1101_27732_21147	WC_66	54	BE	Metazoa	1	Arthropoda	1	Insecta	1	Ephemeroptera	1	Ephemerellidae	1	Ephemerella	1
M00828_26_000000000-A7UAN_1_1102_22600_20042	WC_66	15	BE	Metazoa	1	Arthropoda	1	Insecta	1	Ephemeroptera	1	Heptageniidae	1	Leucrocuta	1
M00828_26_000000000-A7UAN_1_1102_11755_9167	WC_66	10	BE	Metazoa	1	Arthropoda	1	Insecta	1	Diptera	1	Mydidae	1	Apiophora	1
M00828_26_000000000-A7UAN_1_1102_6565_18948	WC_66	7	BE	Metazoa	1	Arthropoda	1	Insecta	1	Diptera	1	Simuliidae	1	Simulium	1
M00828_26_000000000-A7UAN_1_1104_26296_15655	WC_66	6	BE	Metazoa	1	Arthropoda	1	Insecta	1	Trichoptera	1	Hydropsychidae	1	Hydropsyche	1
M00828_26_000000000-A7UAN_1_1106_11139_11578	WC_66	5	BE	Metazoa	1	Arthropoda	1	Insecta	1	Odonata	1	Aeshnidae	1	Boyeria	1
M00828_26_000000000-A7UAN_1_1107_26574_22077	WC_66	13	BE	Metazoa	1	Arthropoda	1	Insecta	1	Ephemeroptera	1	Ephemerellidae	1	Ephemerella	1
M00828_26_000000000-A7UAN_1_2108_10784_12838	WC_66	3	BE	Metazoa	1	Arthropoda	1	Insecta	1	Ephemeroptera	1	Ephemeridae	1	Ephemera	1
M00828_26_000000000-A7UAN_1_2110_23183_18868	WC_66	18	BE	Metazoa	1	Arthropoda	1	Insecta	1	Ephemeroptera	1	Ephemeridae	1	Ephemera	1
M00828_26_000000000-A7UAN_1_1104_5374_16803	WC_66	3	BE	Metazoa	1	Arthropoda	1	Insecta	1	Plecoptera_Insecta	1	Capniidae	1	Paracapnia	1
M00828_26_000000000-A7UAN_1_2107_21348_26167	WC_66	3	BE	Metazoa	1	Arthropoda	1	Insecta	1	Ephemeroptera	1	Ephemeridae	1	Ephemera	1
M00828_26_000000000-A7UAN_1_1101_26187_18979	WC_66	3	BE	Metazoa	1	Arthropoda	1	Insecta	1	Ephemeroptera	1	Ephemeridae	1	Ephemera	1
M00828_26_000000000-A7UAN_1_2110_20427_19199	WC_66	3	BE	Metazoa	1	Arthropoda	1	Insecta	1	Ephemeroptera	1	Heptageniidae	1	Leucrocuta	1
M00828_26_000000000-A7UAN_1_1102_7560_11828	WC_66	3	BE	Metazoa	1	Arthropoda	1	Insecta	1	Ephemeroptera	1	undef_Ephemeroptera	1	Paraleptophlebia	1
M00828_26_000000000-A7UAN_1_1104_24610_7105	WC_66	3	BE	Metazoa	1	Arthropoda	1	Insecta	1	Ephemeroptera	1	Heptageniidae	1	Leucrocuta	1
M00828_26_000000000-A7UAN_1_1101_13040_14394	WC_66	3	BE	Metazoa	1	Arthropoda	1	Insecta	1	Ephemeroptera	1	Ephemerellidae	1	Eurylophella	1
M00828_26_000000000-A7UAN_1_1112_21001_8547	WC_66	3	BE	Metazoa	1	Arthropoda	1	Insecta	1	Plecoptera_Insecta	1	Capniidae	1	Paracapnia	1
M00828_26_000000000-A7UAN_1_2106_11948_22541	WC_66	3	BE	Metazoa	1	Arthropoda	1	Insecta	1	Ephemeroptera	1	Ephemeridae	1	Ephemera	1
M00828_26_000000000-A7UAN_1_1101_25778_6469	WC_66	3	BE	Metazoa	1	Arthropoda	1	Insecta	1	Ephemeroptera	1	Ephemeridae	1	Ephemera	1
M00828_26_000000000-A7UAN_1_1111_13075_9142	WC_66	3	BE	Metazoa	1	Arthropoda	1	Insecta	1	Ephemeroptera	1	Ephemeridae	1	Ephemera	1
M00828_26_000000000-A7UAN_1_2102_13231_23656	WC_66	3	BE	Metazoa	1	Arthropoda	1	Insecta	1	Plecoptera_Insecta	1	Capniidae	1	Paracapnia	1
M00828_26_000000000-A7UAN_1_1108_11165_2474	WC_66	3	BE	Metazoa	1	Arthropoda	1	Insecta	1	Trichoptera	1	Odontoceridae	1	Psilotreta	1
M00828_26_000000000-A7UAN_1_1111_8998_19421	WC_66	3	BE	Metazoa	1	Arthropoda	1	Insecta	1	Ephemeroptera	1	Baetidae	1	Acerpenna	1
M00828_26_000000000-A7UAN_1_1109_17921_27535	WC_66	3	BE	Metazoa	1	Arthropoda	1	Insecta	1	Plecoptera_Insecta	1	Capniidae	1	Paracapnia	1
M00828_26_000000000-A7UAN_1_1111_23093_5808	WC_66	3	BE	Metazoa	1	Arthropoda	1	Insecta	1	Ephemeroptera	1	Ephemeridae	1	Ephemera	1
M00828_26_000000000-A7UAN_1_1102_6492_11687	WC_66	72	BE	Metazoa	1	Arthropoda	1	Insecta	1	Ephemeroptera	1	Ephemeridae	0.99	Ephemera	0.99
M00828_26_000000000-A7UAN_1_1101_17039_19523	WC_66	9	BE	Metazoa	1	Arthropoda	1	Insecta	1	Plecoptera_Insecta	0.99	Leuctridae	0.99	Leuctra	0.99
M00828_26_000000000-A7UAN_1_1114_14332_25996	WC_66	9	BE	Metazoa	1	Arthropoda	1	Insecta	1	Coleoptera	1	Elmidae	0.99	Optioservus	0.99
M00828_26_000000000-A7UAN_1_1101_25371_22772	WC_66	3	BE	Metazoa	1	Arthropoda	1	Insecta	1	Trichoptera	0.99	Hydropsychidae	0.99	Ceratopsyche	0.99
M00828_26_000000000-A7UAN_1_1103_5062_11523	WC_66	6	BE	Metazoa	1	Arthropoda	1	Insecta	1	Coleoptera	0.99	Elmidae	0.99	Optioservus	0.99
M00828_26_000000000-A7UAN_1_1109_20402_19508	WC_66	13	BE	Metazoa	1	Arthropoda	1	Insecta	0.99	Ephemeroptera	0.99	undef_Ephemeroptera	0.99	Paraleptophlebia	0.99
M00828_26_000000000-A7UAN_1_2106_8276_8109	WC_66	3	BE	Metazoa	1	Arthropoda	1	Insecta	0.99	Trichoptera	0.99	Hydropsychidae	0.99	Ceratopsyche	0.99
M00828_26_000000000-A7UAN_1_1112_15632_3444	WC_66	3	BE	Metazoa	1	Arthropoda	1	Insecta	0.99	Ephemeroptera	0.99	undef_Ephemeroptera	0.99	Paraleptophlebia	0.99
M00828_26_000000000-A7UAN_1_1101_7299_16002	WC_66	118	BE	Metazoa	1	Arthropoda	1	Insecta	1	Ephemeroptera	0.98	Ephemeridae	0.98	Ephemera	0.98
M00828_26_000000000-A7UAN_1_2112_18421_5862	WC_66	3	BE	Metazoa	1	Arthropoda	1	Insecta	1	Ephemeroptera	0.98	undef_Ephemeroptera	0.98	Paraleptophlebia	0.98
M00828_26_000000000-A7UAN_1_1104_22681_7513	WC_66	6	BE	Metazoa	1	Arthropoda	1	Insecta	1	Ephemeroptera	0.99	undef_Ephemeroptera	0.98	Paraleptophlebia	0.98
M00828_26_000000000-A7UAN_1_1108_13846_19815	WC_66	3	BE	Metazoa	1	Arthropoda	1	Insecta	1	Diptera	0.99	Tabanidae	0.98	Chrysops	0.98
M00828_26_000000000-A7UAN_1_2114_23790_21844	WC_66	3	BE	Metazoa	1	Arthropoda	1	Insecta	0.98	Ephemeroptera	0.98	undef_Ephemeroptera	0.98	Paraleptophlebia	0.98
M00828_26_000000000-A7UAN_1_1101_11327_5551	WC_66	11381	BE	Metazoa	1	Arthropoda	1	Insecta	1	Odonata	0.98	Gomphidae	0.98	Ophiogomphus	0.97
M00828_26_000000000-A7UAN_1_2102_13390_12584	WC_66	36	BE	Metazoa	1	Arthropoda	1	Insecta	1	Coleoptera	0.99	Elmidae	0.97	Optioservus	0.97
M00828_26_000000000-A7UAN_1_1101_13673_3320	WC_66	2475	BE	Metazoa	1	Arthropoda	1	Insecta	0.99	Ephemeroptera	0.97	Baetidae	0.97	Baetis	0.97
M00828_26_000000000-A7UAN_1_1101_8537_3462	WC_66	1662	BE	Metazoa	1	Arthropoda	1	Insecta	0.99	Ephemeroptera	0.96	Baetidae	0.96	Baetis	0.96
M00828_26_000000000-A7UAN_1_1101_11353_3965	WC_66	526	BE	Metazoa	1	Arthropoda	1	Insecta	1	Plecoptera_Insecta	0.95	Leuctridae	0.95	Leuctra	0.95
M00828_26_000000000-A7UAN_1_1101_16624_11027	WC_66	100	BE	Metazoa	1	Arthropoda	1	Insecta	0.98	Ephemeroptera	0.97	Ephemeridae	0.95	Ephemera	0.95
M00828_26_000000000-A7UAN_1_1101_4979_10020	WC_66	7	BE	Metazoa	1	Arthropoda	1	Insecta	1	Ephemeroptera	0.94	Baetidae	0.94	Baetis	0.94
M00828_26_000000000-A7UAN_1_1101_15880_2833	WC_66	848	BE	Metazoa	1	Arthropoda	1	Insecta	1	Odonata	1	Gomphidae	1	Ophiogomphus	0.91
M00828_26_000000000-A7UAN_1_1114_5773_15270	WC_66	3	BE	Metazoa	1	Arthropoda	1	Insecta	1	Odonata	0.96	Aeshnidae	0.9	Boyeria	0.9
M00828_26_000000000-A7UAN_1_1111_9971_25123	WC_66	3	BE	Metazoa	1	Arthropoda	1	Insecta	0.99	Ephemeroptera	0.94	Ephemeridae	0.9	Ephemera	0.9
M00828_26_000000000-A7UAN_1_1101_14129_12691	WC_66	59	BE	Metazoa	1	Arthropoda	1	Insecta	1	Coleoptera	0.98	Elmidae	0.88	Optioservus	0.88
M00828_26_000000000-A7UAN_1_1101_19237_1944	WC_66	2246	BE	Metazoa	1	Arthropoda	1	Insecta	1	Diptera	0.98	Chironomidae	0.95	Micropsectra	0.85
M00828_26_000000000-A7UAN_1_1102_17913_24139	WC_66	329	BE	Metazoa	1	Arthropoda	1	Insecta	1	Coleoptera	0.97	Elmidae	0.85	Optioservus	0.85
M00828_26_000000000-A7UAN_1_2106_15712_7889	WC_66	3	BE	Metazoa	1	Arthropoda	1	Insecta	0.95	Ephemeroptera	0.85	Baetidae	0.85	Baetis	0.85
M00828_26_000000000-A7UAN_1_1101_23707_7989	WC_66	244	BE	Metazoa	1	Arthropoda	1	Insecta	1	Coleoptera	0.97	Elmidae	0.84	Optioservus	0.84
M00828_26_000000000-A7UAN_1_1101_17669_2071	WC_66	3167	BE	Metazoa	1	Arthropoda	1	Insecta	0.98	Plecoptera_Insecta	0.84	Perlodidae	0.84	Isoperla	0.82
M00828_26_000000000-A7UAN_1_2108_17749_26790	WC_66	3	BE	Metazoa	1	Arthropoda	1	Insecta	0.97	Trichoptera	0.84	Hydropsychidae	0.83	Ceratopsyche	0.82
M00828_26_000000000-A7UAN_1_1104_12827_15884	WC_66	4	BE	Metazoa	1	Arthropoda	1	Insecta	1	Odonata	0.9	Aeshnidae	0.82	Boyeria	0.79
M00828_26_000000000-A7UAN_1_1109_14086_6682	WC_66	3	BE	Metazoa	1	Arthropoda	1	Insecta	1	Odonata	0.94	Gomphidae	0.82	Ophiogomphus	0.77
M00828_26_000000000-A7UAN_1_1103_15384_3655	WC_66	91	BE	Metazoa	1	Arthropoda	1	Insecta	0.99	Diptera	0.91	Chironomidae	0.86	Micropsectra	0.77
M00828_26_000000000-A7UAN_1_1102_5065_14573	WC_66	444	BE	Metazoa	1	Arthropoda	1	Insecta	0.98	Odonata	0.91	Gomphidae	0.75	Ophiogomphus	0.71
M00828_26_000000000-A7UAN_1_1101_6917_5551	WC_66	41	BE	Metazoa	1	Arthropoda	1	Insecta	1	Diptera	0.86	Chironomidae	0.82	Micropsectra	0.69
M00828_26_000000000-A7UAN_1_1102_19826_26434	WC_66	10	BE	Metazoa	1	Arthropoda	1	Insecta	0.98	Diptera	0.82	Chironomidae	0.65	Ubatubaneura	0.6
M00828_26_000000000-A7UAN_1_1102_6192_15476	WC_66	3	BE	Metazoa	1	Arthropoda	1	Insecta	1	Odonata	1	Gomphidae	1	Ophiogomphus	0.58
M00828_26_000000000-A7UAN_1_1102_11686_7132	WC_66	24	BE	Metazoa	1	Arthropoda	1	Insecta	0.97	Plecoptera_Insecta	0.74	Perlidae	0.55	Acroneuria	0.54
M00828_26_000000000-A7UAN_1_1111_24755_10734	WC_66	63	BE	Metazoa	1	Arthropoda	1	Insecta	0.96	Odonata	0.83	Gomphidae	0.65	Ophiogomphus	0.54
M00828_26_000000000-A7UAN_1_1101_25257_11880	WC_66	362	BE	Metazoa	1	Arthropoda	1	Insecta	0.99	Diptera	0.83	Chironomidae	0.76	Tanytarsus	0.49
M00828_26_000000000-A7UAN_1_1103_13422_9040	WC_66	4	BE	Metazoa	1	Arthropoda	1	Insecta	0.96	Odonata	0.93	Aeshnidae	0.69	Boyeria	0.48
M00828_26_000000000-A7UAN_1_1101_4809_8541	WC_66	99	BE	Metazoa	1	Arthropoda	1	Insecta	0.94	Diptera	0.78	Chironomidae	0.64	Monodiamesa	0.46
M00828_26_000000000-A7UAN_1_1102_12535_2191	WC_66	3288	BE	Metazoa	1	Arthropoda	1	Insecta	0.94	Odonata	0.79	Gomphidae	0.57	Ophiogomphus	0.46
M00828_26_000000000-A7UAN_1_1102_7107_9303	WC_66	5	BE	Metazoa	1	Arthropoda	1	Insecta	0.96	Odonata	0.8	Aeshnidae	0.52	Boyeria	0.42
M00828_26_000000000-A7UAN_1_1101_22374_5085	WC_66	93	BE	Metazoa	1	Arthropoda	1	Insecta	0.95	Odonata	0.79	Gomphidae	0.53	Ophiogomphus	0.42
M00828_26_000000000-A7UAN_1_1101_5863_22542	WC_66	3	BE	Metazoa	1	Arthropoda	1	Insecta	0.84	Ephemeroptera	0.67	undef_Ephemeroptera	0.4	Paraleptophlebia	0.4
M00828_26_000000000-A7UAN_1_1101_23566_5762	WC_66	76	BE	Metazoa	1	Arthropoda	1	Insecta	0.93	Plecoptera_Insecta	0.59	Perlodidae	0.43	Isoperla	0.39
M00828_26_000000000-A7UAN_1_1101_4575_15309	WC_66	89	BE	Metazoa	1	Arthropoda	1	Insecta	0.94	Plecoptera_Insecta	0.57	Perlodidae	0.4	Isoperla	0.38
M00828_26_000000000-A7UAN_1_1101_24064_24547	WC_66	77	BE	Metazoa	1	Arthropoda	1	Insecta	0.93	Plecoptera_Insecta	0.53	Perlodidae	0.44	Isoperla	0.38
M00828_26_000000000-A7UAN_1_1101_21449_5684	WC_66	94	BE	Metazoa	1	Arthropoda	1	Insecta	0.98	Diptera	0.7	Chironomidae	0.47	Orthocladius	0.37
M00828_26_000000000-A7UAN_1_1101_18133_27928	WC_66	46	BE	Metazoa	1	Arthropoda	1	Insecta	0.94	Plecoptera_Insecta	0.47	Perlodidae	0.37	Isoperla	0.36
M00828_26_000000000-A7UAN_1_1101_14767_19106	WC_66	68	BE	Metazoa	1	Arthropoda	1	Insecta	1	Diptera	0.81	Chironomidae	0.68	Pontomyia	0.35
M00828_26_000000000-A7UAN_1_1102_25917_15564	WC_66	27	BE	Metazoa	1	Arthropoda	1	Insecta	0.95	Plecoptera_Insecta	0.54	Perlodidae	0.37	Isoperla	0.32
M00828_26_000000000-A7UAN_1_1101_14027_8262	WC_66	178	BE	Metazoa	1	Arthropoda	1	Insecta	0.89	Plecoptera_Insecta	0.48	Perlodidae	0.31	Isoperla	0.28
M00828_26_000000000-A7UAN_1_1111_11417_2471	WC_66	3	BE	Metazoa	1	Arthropoda	1	Insecta	0.88	Ephemeroptera	0.5	Palingeniidae	0.26	Anagenesia	0.26
M00828_26_000000000-A7UAN_1_1101_27797_18995	WC_66	18	BE	Metazoa	1	Arthropoda	1	Insecta	0.97	Diptera	0.87	Chironomidae	0.67	Polypedilum	0.23
M00828_26_000000000-A7UAN_1_1101_15772_3678	WC_66	1469	BE	Metazoa	1	Arthropoda	1	Insecta	0.99	Diptera	0.93	Chironomidae	0.88	Cryptochironomus	0.22
M00828_26_000000000-A7UAN_1_1108_29398_14476	WC_66	9	BE	Metazoa	1	Arthropoda	1	Insecta	0.97	Odonata	0.92	Aeshnidae	0.59	Gynacantha	0.2
M00828_26_000000000-A7UAN_1_1102_23453_9524	WC_66	9	BE	Metazoa	1	Arthropoda	1	Insecta	0.96	Coleoptera	0.28	Carabidae	0.23	Nirmala	0.17
M00828_26_000000000-A7UAN_1_1102_11386_8427	WC_66	54	BE	Metazoa	1	Arthropoda	1	Insecta	0.99	Coleoptera	0.77	Staphylinidae	0.24	Taxicera	0.15
M00828_26_000000000-A7UAN_1_1102_26954_18370	WC_66	3	BE	Metazoa	1	Arthropoda	1	Insecta	0.96	Odonata	0.47	Aeshnidae	0.31	Polycanthagyna	0.15
M00828_26_000000000-A7UAN_1_1101_22447_25988	WC_66	7	BE	Metazoa	1	Arthropoda	1	Insecta	0.91	Coleoptera	0.23	Carabidae	0.18	Nirmala	0.15
M00828_26_000000000-A7UAN_1_1103_12241_24492	WC_66	3	BE	Metazoa	1	Arthropoda	1	Insecta	0.86	Odonata	0.35	Aeshnidae	0.15	Asiagomphus	0.15
M00828_26_000000000-A7UAN_1_1101_23818_11032	WC_66	197	BE	Metazoa	1	Arthropoda	1	Insecta	0.97	Diptera	0.76	Chironomidae	0.47	Anatopynia	0.14
M00828_26_000000000-A7UAN_1_1101_5227_20512	WC_66	27	BE	Metazoa	1	Arthropoda	1	Insecta	0.83	Plecoptera_Insecta	0.36	Capniidae	0.14	Mesocapnia	0.14
M00828_26_000000000-A7UAN_1_1103_9989_13259	WC_66	6	BE	Metazoa	1	Arthropoda	1	Arachnida	0.44	Astigmata	0.22	Myocoptidae	0.13	Myocoptes	0.13
M00828_26_000000000-A7UAN_1_1107_9538_14037	WC_66	4	BE	Metazoa	1	Arthropoda	1	Insecta	0.9	Coleoptera	0.64	Elateridae	0.14	Rismethus	0.12
M00828_26_000000000-A7UAN_1_1101_13441_2848	WC_66	556	BE	Metazoa	1	Arthropoda	1	Insecta	0.98	Coleoptera	0.79	Elateridae	0.24	Oxynopterus	0.11
M00828_26_000000000-A7UAN_1_1102_4557_14461	WC_66	4	BE	Metazoa	1	Arthropoda	1	Insecta	0.94	Coleoptera	0.63	Cleridae	0.11	Phlogistomorpha	0.11
M00828_26_000000000-A7UAN_1_2106_25175_9943	WC_66	3	BE	Metazoa	1	Arthropoda	1	Insecta	0.76	Isoptera	0.19	Termitidae	0.15	Basidentitermes	0.11
M00828_26_000000000-A7UAN_1_1101_13233_21371	WC_66	9	BE	Metazoa	1	Arthropoda	1	Insecta	0.92	Coleoptera	0.57	Elmidae	0.1	Promoresia	0.1
M00828_26_000000000-A7UAN_1_1104_16503_23253	WC_66	11	BE	Metazoa	1	Arthropoda	1	Insecta	0.9	Coleoptera	0.7	Elateridae	0.13	Rismethus	0.1
M00828_26_000000000-A7UAN_1_1101_4825_19682	WC_66	127	BE	Metazoa	1	Arthropoda	1	Insecta	0.88	Plecoptera_Insecta	0.32	Capniidae	0.1	Mesocapnia	0.1
M00828_26_000000000-A7UAN_1_2106_21670_10620	WC_66	3	BE	Metazoa	1	Arthropoda	1	Arachnida	0.58	Araneae	0.31	Theridiidae	0.11	Spintharus	0.1
M00828_26_000000000-A7UAN_1_1109_11654_10200	WC_66	33	BE	Metazoa	1	Arthropoda	1	Insecta	0.92	Ephemeroptera	0.36	Caenidae	0.23	Irpacaenis	0.09
M00828_26_000000000-A7UAN_1_2105_13429_10799	WC_66	4	BE	Metazoa	1	Arthropoda	1	Insecta	0.9	Odonata	0.41	Aeshnidae	0.1	Polycanthagyna	0.09
M00828_26_000000000-A7UAN_1_2105_8116_14851	WC_66	3	BE	Metazoa	1	Arthropoda	1	Insecta	0.87	Blattodea	0.09	Tryonicidae	0.09	Tryonicus	0.09
M00828_26_000000000-A7UAN_1_1101_16417_6006	WC_66	1651	BE	Metazoa	1	Arthropoda	1	Insecta	0.95	Coleoptera	0.83	Elateridae	0.27	Csikia	0.08
M00828_26_000000000-A7UAN_1_1101_23310_4471	WC_66	65	BE	Metazoa	1	Arthropoda	1	Insecta	0.89	Coleoptera	0.63	Staphylinidae	0.16	Taxicera	0.08
M00828_26_000000000-A7UAN_1_1101_5140_17024	WC_66	3	BE	Metazoa	1	Arthropoda	1	Arachnida	0.16	Mesostigmata	0.08	Ameroseiidae	0.08	Neocypholaelaps	0.08
M00828_26_000000000-A7UAN_1_1101_25484_6127	WC_66	30	BE	Metazoa	1	Arthropoda	1	Insecta	0.92	Plecoptera_Insecta	0.35	Capniidae	0.08	Mesocapnia	0.07
M00828_26_000000000-A7UAN_1_2114_12776_12453	WC_66	7	BE	Metazoa	1	Arthropoda	1	Insecta	0.9	Plecoptera_Insecta	0.32	Capniidae	0.07	Mesocapnia	0.07
M00828_26_000000000-A7UAN_1_1107_5662_12735	WC_66	15	BE	Metazoa	1	Arthropoda	1	Insecta	0.89	Isoptera	0.12	Termitidae	0.08	Postsubulitermes	0.07
M00828_26_000000000-A7UAN_1_1103_6828_22066	WC_66	9	BE	Metazoa	1	Arthropoda	1	Insecta	0.78	Plecoptera_Insecta	0.42	Capniidae	0.08	Mesocapnia	0.07
M00828_26_000000000-A7UAN_1_2105_12746_22336	WC_66	3	BE	Metazoa	1	Arthropoda	1	Arachnida	0.41	Astigmata	0.12	Myocoptidae	0.07	Myocoptes	0.07
M00828_26_000000000-A7UAN_1_1103_22327_26890	WC_66	77	BE	Metazoa	1	Arthropoda	1	Insecta	0.91	Plecoptera_Insecta	0.41	Capniidae	0.06	Mesocapnia	0.06
M00828_26_000000000-A7UAN_1_2111_20378_3347	WC_66	3	BE	Metazoa	1	Arthropoda	1	Insecta	0.93	Trichoptera	0.47	Hydropsychidae	0.42	Hydatopsyche	0.05
M00828_26_000000000-A7UAN_1_1102_21291_2961	WC_66	40	BE	Metazoa	1	Arthropoda	1	Insecta	0.92	Diptera	0.14	Lonchaeidae	0.05	Silba	0.05
M00828_26_000000000-A7UAN_1_1101_16987_3809	WC_66	6682	BE	Metazoa	1	Arthropoda	1	Insecta	0.85	Ephemeroptera	0.37	Caenidae	0.23	Irpacaenis	0.05
M00828_26_000000000-A7UAN_1_1103_11870_6890	WC_66	6	BE	Metazoa	1	Arthropoda	1	Insecta	0.95	Coleoptera	0.62	Elateridae	0.07	Elathous	0.04
M00828_26_000000000-A7UAN_1_1101_9715_2978	WC_66	37	BE	Metazoa	1	Arthropoda	1	Insecta	0.9	Diptera	0.71	Empididae	0.09	Oreothalia	0.04
M00828_26_000000000-A7UAN_1_2101_6246_15451	WC_66	5	BE	Metazoa	1	Arthropoda	1	Insecta	0.79	Diptera	0.2	Platystomatidae	0.05	Lamprophthalma	0.04
M00828_26_000000000-A7UAN_1_1102_21944_22606	WC_66	8	BE	Metazoa	1	Arthropoda	1	Insecta	0.94	Lepidoptera	0.12	Nymphalidae	0.05	Lucinia	0.02
M00828_26_000000000-A7UAN_1_1101_7510_5329	WC_66	8	BE	Metazoa	1	Arthropoda	1	Insecta	0.84	Coleoptera	0.2	Tenebrionidae	0.08	Renatiella	0.02
M00828_26_000000000-A7UAN_1_2107_9958_19318	WC_66	3	BE	Metazoa	1	Arthropoda	1	Insecta	0.83	Ephemeroptera	0.49	Heptageniidae	0.34	Rhithrogeniella	0.02
M00828_26_000000000-A7UAN_1_1102_11782_4987	WC_66	87	BE	Metazoa	1	Arthropoda	1	Insecta	0.71	Isoptera	0.18	Termitidae	0.07	Sinocapritermes	0.02
M00828_26_000000000-A7UAN_1_1101_13079_3645	WC_66	490	BE	Metazoa	1	Arthropoda	1	Insecta	0.66	Lepidoptera	0.16	Noctuidae	0.02	Erythroecia	0.02
M00828_26_000000000-A7UAN_1_1113_19681_21498	WC_66	3	BE	Metazoa	1	Arthropoda	1	Insecta	0.82	Phasmatodea	0.02	Diapheromeridae	0.01	Neohirasea	0.01
M00828_26_000000000-A7UAN_1_1101_16166_1500	WC_77	129081	BE	Metazoa	1	Arthropoda	1	Insecta	1	Ephemeroptera	1	Heptageniidae	1	Leucrocuta	1
M00828_26_000000000-A7UAN_1_1101_15700_1527	WC_77	98944	BE	Metazoa	1	Arthropoda	1	Insecta	1	Ephemeroptera	1	Baetidae	1	Acerpenna	1
M00828_26_000000000-A7UAN_1_1101_14817_1949	WC_77	14980	BE	Metazoa	1	Arthropoda	1	Insecta	1	Ephemeroptera	1	Heptageniidae	1	Maccaffertium	1
M00828_26_000000000-A7UAN_1_1102_18777_20021	WC_77	102	BE	Metazoa	1	Arthropoda	1	Insecta	1	Trichoptera	1	Psychomyiidae	1	Psychomyia	1
M00828_26_000000000-A7UAN_1_1101_2704_13584	WC_77	35	BE	Metazoa	1	Arthropoda	1	Insecta	1	Hemiptera	1	Corixidae	1	Hesperocorixa	1
M00828_26_000000000-A7UAN_1_1101_21950_5660	WC_77	855	BE	Metazoa	1	Arthropoda	1	Insecta	1	Coleoptera	1	Elmidae	1	Optioservus	1
M00828_26_000000000-A7UAN_1_1102_26036_10957	WC_77	32	BE	Metazoa	1	Arthropoda	1	Insecta	1	Diptera	1	Chironomidae	1	Micropsectra	1
M00828_26_000000000-A7UAN_1_1103_12779_1746	WC_77	18	BE	Metazoa	1	Arthropoda	1	Insecta	1	Trichoptera	1	Hydropsychidae	1	Cheumatopsyche	1
M00828_26_000000000-A7UAN_1_1111_20272_15661	WC_77	11	BE	Metazoa	1	Arthropoda	1	Insecta	1	Ephemeroptera	1	undef_Ephemeroptera	1	Paraleptophlebia	1
M00828_26_000000000-A7UAN_1_1107_22451_17392	WC_77	89	BE	Metazoa	1	Arthropoda	1	Insecta	1	Coleoptera	1	Elmidae	1	Optioservus	1
M00828_26_000000000-A7UAN_1_1101_17950_6073	WC_77	13	BE	Metazoa	1	Arthropoda	1	Insecta	1	Ephemeroptera	1	Heptageniidae	1	Leucrocuta	1
M00828_26_000000000-A7UAN_1_1101_13275_5212	WC_77	3	BE	Metazoa	1	Arthropoda	1	Insecta	1	Ephemeroptera	1	Baetidae	1	Baetis	1
M00828_26_000000000-A7UAN_1_1101_12904_10980	WC_77	3	BE	Metazoa	1	Arthropoda	1	Insecta	1	Hemiptera	1	Corixidae	1	Hesperocorixa	1
M00828_26_000000000-A7UAN_1_1101_18687_1663	WC_77	2846	BE	Metazoa	1	Arthropoda	1	Insecta	1	Coleoptera	1	Elmidae	0.97	Optioservus	0.97
M00828_26_000000000-A7UAN_1_1101_25260_5249	WC_77	258	BE	Metazoa	1	Arthropoda	1	Insecta	0.99	Ephemeroptera	0.97	Baetidae	0.97	Baetis	0.97
M00828_26_000000000-A7UAN_1_1102_21645_12544	WC_77	226	BE	Metazoa	1	Arthropoda	1	Insecta	1	Coleoptera	0.99	Elmidae	0.93	Optioservus	0.93
M00828_26_000000000-A7UAN_1_1101_15442_2008	WC_77	28644	BE	Metazoa	1	Arthropoda	1	Insecta	1	Coleoptera	0.98	Elmidae	0.89	Optioservus	0.89
M00828_26_000000000-A7UAN_1_1104_6588_8105	WC_77	70	BE	Metazoa	1	Arthropoda	1	Insecta	1	Coleoptera	0.98	Elmidae	0.89	Optioservus	0.89
M00828_26_000000000-A7UAN_1_1101_17565_1605	WC_77	1415	BE	Metazoa	1	Arthropoda	1	Insecta	1	Coleoptera	0.97	Elmidae	0.84	Optioservus	0.84
M00828_26_000000000-A7UAN_1_2111_27529_13862	WC_77	3	BE	Metazoa	1	Arthropoda	1	Insecta	1	Coleoptera	0.97	Elmidae	0.83	Optioservus	0.83
M00828_26_000000000-A7UAN_1_1106_4098_8131	WC_77	3	BE	Metazoa	1	Arthropoda	1	Insecta	1	Coleoptera	1	Elmidae	0.81	Optioservus	0.81
M00828_26_000000000-A7UAN_1_1101_17724_2143	WC_77	1575	BE	Metazoa	1	Arthropoda	1	Insecta	0.96	Ephemeroptera	0.88	Baetidae	0.87	Acentrella	0.76
M00828_26_000000000-A7UAN_1_1104_7495_11754	WC_77	42	BE	Metazoa	1	Arthropoda	1	Insecta	1	Coleoptera	0.93	Elmidae	0.75	Optioservus	0.75
M00828_26_000000000-A7UAN_1_1103_9018_7809	WC_77	15	BE	Metazoa	1	Arthropoda	1	Insecta	0.99	Coleoptera	0.83	Elmidae	0.3	Optioservus	0.3
M00828_26_000000000-A7UAN_1_1101_12198_3419	WC_77	221	BE	Metazoa	1	Arthropoda	1	Insecta	0.99	Coleoptera	0.77	Staphylinidae	0.24	Taxicera	0.15
M00828_26_000000000-A7UAN_1_1101_13569_5453	WC_77	146	BE	Metazoa	1	Arthropoda	1	Insecta	0.89	Coleoptera	0.63	Staphylinidae	0.16	Taxicera	0.08
M00828_26_000000000-A7UAN_1_1102_26697_13394	WC_77	14	BE	Metazoa	1	Arthropoda	1	Insecta	1	Coleoptera	0.63	Cleridae	0.1	Tarsostenodes	0.07
M00828_26_000000000-A7UAN_1_1101_20739_3118	WC_77	43	BE	Metazoa	1	Arthropoda	1	Insecta	0.89	Isoptera	0.12	Termitidae	0.08	Postsubulitermes	0.07
M00828_26_000000000-A7UAN_1_1107_23425_14263	WC_77	3	BE	Metazoa	1	Arthropoda	1	Arachnida	0.41	Araneae	0.12	Theraphosidae	0.06	Coremiocnemis	0.06
M00828_26_000000000-A7UAN_1_1101_11858_20117	WC_77	6	BE	Metazoa	1	Arthropoda	1	Insecta	0.92	Diptera	0.14	Lonchaeidae	0.05	Silba	0.05
M00828_26_000000000-A7UAN_1_1103_8334_7172	WC_77	16	BE	Metazoa	1	Arthropoda	1	Insecta	0.95	Coleoptera	0.62	Elateridae	0.07	Elathous	0.04
M00828_26_000000000-A7UAN_1_1103_19710_19183	WC_77	6	BE	Metazoa	1	Arthropoda	1	Insecta	0.53	Siphonaptera	0.08	Rhopalopsyllidae	0.04	Rhopalopsyllus	0.04
M00828_26_000000000-A7UAN_1_1106_15537_28660	WC_77	3	BE	Metazoa	1	Arthropoda	1	Insecta	0.7	Coleoptera	0.12	Erotylidae	0.03	Iphiclus	0.03
M00828_26_000000000-A7UAN_1_1101_18640_1878	WC_77	21594	BE	Metazoa	1	Arthropoda	1	Insecta	0.76	Isoptera	0.17	Termitidae	0.08	Syntermes	0.02
M00828_26_000000000-A7UAN_1_1101_16755_1625	WC_78	152471	BE	Metazoa	1	Arthropoda	1	Insecta	1	Coleoptera	1	Elmidae	1	Optioservus	1
M00828_26_000000000-A7UAN_1_1101_18244_1560	WC_78	33161	BE	Metazoa	1	Arthropoda	1	Insecta	1	Trichoptera	1	Philopotamidae	1	Chimarra	1
M00828_26_000000000-A7UAN_1_1101_15144_2029	WC_78	12811	BE	Metazoa	1	Arthropoda	1	Insecta	1	Trichoptera	1	Hydropsychidae	1	Ceratopsyche	1
M00828_26_000000000-A7UAN_1_1101_16284_2104	WC_78	10107	BE	Metazoa	1	Arthropoda	1	Insecta	1	Trichoptera	1	Hydropsychidae	1	Ceratopsyche	1
M00828_26_000000000-A7UAN_1_1101_13206_3612	WC_78	627	BE	Metazoa	1	Arthropoda	1	Insecta	1	Trichoptera	1	Rhyacophilidae	1	Rhyacophila	1
M00828_26_000000000-A7UAN_1_1101_12563_5128	WC_78	504	BE	Metazoa	1	Arthropoda	1	Insecta	1	Trichoptera	1	Hydropsychidae	1	Ceratopsyche	1
M00828_26_000000000-A7UAN_1_1101_15650_2650	WC_78	158	BE	Metazoa	1	Arthropoda	1	Insecta	1	Diptera	1	Chironomidae	1	Tvetenia	1
M00828_26_000000000-A7UAN_1_1101_17467_2306	WC_78	194	BE	Metazoa	1	Arthropoda	1	Insecta	1	Trichoptera	1	Glossosomatidae	1	Glossosoma	1
M00828_26_000000000-A7UAN_1_1102_16486_17097	WC_78	56	BE	Metazoa	1	Arthropoda	1	Insecta	1	Ephemeroptera	1	Heptageniidae	1	Leucrocuta	1
M00828_26_000000000-A7UAN_1_1103_14632_26087	WC_78	74	BE	Metazoa	1	Arthropoda	1	Insecta	1	Trichoptera	1	Glossosomatidae	1	Glossosoma	1
M00828_26_000000000-A7UAN_1_1104_12865_25085	WC_78	10	BE	Metazoa	1	Arthropoda	1	Insecta	1	Ephemeroptera	1	Ephemerellidae	1	Eurylophella	1
M00828_26_000000000-A7UAN_1_1104_14011_28361	WC_78	442	BE	Metazoa	1	Arthropoda	1	Insecta	1	Coleoptera	1	Elmidae	1	Optioservus	1
M00828_26_000000000-A7UAN_1_1102_16627_23917	WC_78	93	BE	Metazoa	1	Arthropoda	1	Insecta	1	Coleoptera	1	Elmidae	1	Optioservus	1
M00828_26_000000000-A7UAN_1_1101_26936_21583	WC_78	3	BE	Metazoa	1	Arthropoda	1	Insecta	1	Ephemeroptera	1	undef_Ephemeroptera	1	Paraleptophlebia	1
M00828_26_000000000-A7UAN_1_2110_10739_21995	WC_78	3	BE	Metazoa	1	Arthropoda	1	Insecta	1	Ephemeroptera	1	Ephemeridae	1	Ephemera	1
M00828_26_000000000-A7UAN_1_1112_25617_17615	WC_78	3	BE	Metazoa	1	Arthropoda	1	Insecta	1	Ephemeroptera	1	undef_Ephemeroptera	1	Leptophlebia	1
M00828_26_000000000-A7UAN_1_2113_18705_11192	WC_78	9	BE	Metazoa	1	Arthropoda	1	Insecta	1	Coleoptera	1	Elmidae	0.99	Optioservus	0.99
M00828_26_000000000-A7UAN_1_1101_8855_3269	WC_78	5868	BE	Metazoa	1	Arthropoda	1	Insecta	1	Coleoptera	1	Elmidae	0.98	Optioservus	0.98
M00828_26_000000000-A7UAN_1_1104_12220_25735	WC_78	6	BE	Metazoa	1	Arthropoda	1	Insecta	1	Coleoptera	0.99	Elmidae	0.98	Optioservus	0.98
M00828_26_000000000-A7UAN_1_1101_18997_4548	WC_78	273	BE	Metazoa	1	Arthropoda	1	Insecta	1	Trichoptera	1	Hydropsychidae	1	Ceratopsyche	0.97
M00828_26_000000000-A7UAN_1_1102_3832_19727	WC_78	62	BE	Metazoa	1	Arthropoda	1	Insecta	1	Odonata	0.98	Gomphidae	0.98	Ophiogomphus	0.97
M00828_26_000000000-A7UAN_1_1113_25579_19902	WC_78	1938	BE	Metazoa	1	Arthropoda	1	Insecta	1	Coleoptera	0.99	Elmidae	0.96	Optioservus	0.96
M00828_26_000000000-A7UAN_1_1110_28524_10846	WC_78	18	BE	Metazoa	1	Arthropoda	1	Insecta	1	Coleoptera	0.98	Elmidae	0.96	Optioservus	0.96
M00828_26_000000000-A7UAN_1_2107_8954_11999	WC_78	6	BE	Metazoa	1	Arthropoda	1	Insecta	0.98	Coleoptera	0.97	Elmidae	0.95	Optioservus	0.95
M00828_26_000000000-A7UAN_1_1101_27365_8658	WC_78	107	BE	Metazoa	1	Arthropoda	1	Insecta	0.99	Coleoptera	0.97	Elmidae	0.93	Optioservus	0.93
M00828_26_000000000-A7UAN_1_2107_11595_21495	WC_78	9	BE	Metazoa	1	Arthropoda	1	Insecta	1	Coleoptera	0.98	Elmidae	0.91	Optioservus	0.91
M00828_26_000000000-A7UAN_1_1101_7354_8115	WC_78	1125	BE	Metazoa	1	Arthropoda	1	Insecta	1	Coleoptera	0.97	Elmidae	0.9	Optioservus	0.9
M00828_26_000000000-A7UAN_1_1105_21960_6165	WC_78	29	BE	Metazoa	1	Arthropoda	1	Insecta	1	Coleoptera	0.99	Elmidae	0.91	Optioservus	0.9
M00828_26_000000000-A7UAN_1_1101_20030_2188	WC_78	37018	BE	Metazoa	1	Arthropoda	1	Insecta	1	Coleoptera	0.98	Elmidae	0.89	Optioservus	0.89
M00828_26_000000000-A7UAN_1_1101_18936_1729	WC_78	12896	BE	Metazoa	1	Arthropoda	1	Insecta	1	Coleoptera	0.97	Elmidae	0.84	Optioservus	0.84
M00828_26_000000000-A7UAN_1_1112_14127_24450	WC_78	3	BE	Metazoa	1	Arthropoda	1	Insecta	1	Coleoptera	0.99	Elmidae	0.84	Optioservus	0.84
M00828_26_000000000-A7UAN_1_1107_15473_14623	WC_78	12	BE	Metazoa	1	Arthropoda	1	Insecta	0.99	Coleoptera	0.95	Elmidae	0.82	Optioservus	0.82
M00828_26_000000000-A7UAN_1_1105_22462_7270	WC_78	24	BE	Metazoa	1	Arthropoda	1	Insecta	1	Coleoptera	0.97	Elmidae	0.76	Optioservus	0.76
M00828_26_000000000-A7UAN_1_2109_23790_21108	WC_78	6	BE	Metazoa	1	Arthropoda	1	Insecta	1	Coleoptera	0.95	Elmidae	0.73	Optioservus	0.72
M00828_26_000000000-A7UAN_1_2110_8389_14530	WC_78	3	BE	Metazoa	1	Arthropoda	1	Insecta	0.99	Coleoptera	0.95	Elmidae	0.65	Optioservus	0.65
M00828_26_000000000-A7UAN_1_1101_25438_6589	WC_78	151	BE	Metazoa	1	Arthropoda	1	Insecta	1	Odonata	0.92	Gomphidae	0.72	Ophiogomphus	0.64
M00828_26_000000000-A7UAN_1_1107_15883_21063	WC_78	6	BE	Metazoa	1	Arthropoda	1	Insecta	0.98	Coleoptera	0.91	Elmidae	0.6	Optioservus	0.59
M00828_26_000000000-A7UAN_1_1106_19298_11171	WC_78	6	BE	Metazoa	1	Arthropoda	1	Insecta	0.94	Odonata	0.79	Gomphidae	0.57	Ophiogomphus	0.46
M00828_26_000000000-A7UAN_1_1101_20812_27260	WC_78	3	BE	Metazoa	1	Arthropoda	1	Insecta	0.93	Coleoptera	0.71	Tenebrionidae	0.26	Stips	0.18
M00828_26_000000000-A7UAN_1_1103_20939_12659	WC_78	8	BE	Metazoa	1	Arthropoda	1	Insecta	0.9	Coleoptera	0.64	Elateridae	0.14	Rismethus	0.12
M00828_26_000000000-A7UAN_1_1101_7730_6878	WC_78	728	BE	Metazoa	1	Arthropoda	1	Insecta	0.96	Coleoptera	0.76	Staphylinidae	0.19	Taxicera	0.11
M00828_26_000000000-A7UAN_1_1101_9744_7801	WC_78	352	BE	Metazoa	1	Arthropoda	1	Insecta	0.89	Coleoptera	0.63	Staphylinidae	0.16	Taxicera	0.08
M00828_26_000000000-A7UAN_1_1101_8794_6815	WC_78	177	BE	Metazoa	1	Arthropoda	1	Insecta	0.89	Isoptera	0.12	Termitidae	0.08	Postsubulitermes	0.07
M00828_26_000000000-A7UAN_1_1110_16511_20131	WC_78	4	BE	Metazoa	1	Arthropoda	1	Maxillopoda	0.12	Harpacticoida	0.07	Longipediidae	0.07	Longipedia	0.07
M00828_26_000000000-A7UAN_1_1104_14794_3935	WC_78	3	BE	Metazoa	1	Arthropoda	1	Maxillopoda	0.09	Calanoida	0.06	Diaptomidae	0.06	Aglaodiaptomus	0.06
M00828_26_000000000-A7UAN_1_1101_12901_1762	WC_78	1947	BE	Metazoa	1	Arthropoda	1	Insecta	0.92	Diptera	0.14	Lonchaeidae	0.05	Silba	0.05
M00828_26_000000000-A7UAN_1_2102_28950_15951	WC_78	3	BE	Metazoa	1	Arthropoda	1	Insecta	0.71	Siphonaptera	0.08	Stephanocircidae	0.05	Tiarapsylla	0.05
M00828_26_000000000-A7UAN_1_1101_16849_7952	WC_78	253	BE	Metazoa	1	Arthropoda	1	Insecta	0.95	Coleoptera	0.62	Elateridae	0.07	Elathous	0.04
M00828_26_000000000-A7UAN_1_1101_16245_1562	WC_79	166908	BE	Metazoa	1	Arthropoda	1	Insecta	1	Plecoptera_Insecta	1	Pteronarcyidae	1	Pteronarcys	1
M00828_26_000000000-A7UAN_1_1101_16819_1549	WC_79	102326	BE	Metazoa	1	Arthropoda	1	Insecta	1	Odonata	1	Aeshnidae	1	Boyeria	1
M00828_26_000000000-A7UAN_1_1101_17475_1934	WC_79	10705	BE	Metazoa	1	Arthropoda	1	Insecta	1	Ephemeroptera	1	Ephemerellidae	1	Ephemerella	1
M00828_26_000000000-A7UAN_1_1101_20294_4474	WC_79	2396	BE	Metazoa	1	Arthropoda	1	Insecta	1	Odonata	1	Aeshnidae	1	Boyeria	1
M00828_26_000000000-A7UAN_1_1101_19399_3069	WC_79	1500	BE	Metazoa	1	Arthropoda	1	Insecta	1	Odonata	1	Aeshnidae	1	Boyeria	1
M00828_26_000000000-A7UAN_1_1101_14817_2157	WC_79	627	BE	Metazoa	1	Arthropoda	1	Insecta	1	Plecoptera_Insecta	1	Pteronarcyidae	1	Pteronarcys	1
M00828_26_000000000-A7UAN_1_1101_25044_6622	WC_79	86	BE	Metazoa	1	Arthropoda	1	Insecta	1	Plecoptera_Insecta	1	Pteronarcyidae	1	Pteronarcys	1
M00828_26_000000000-A7UAN_1_1103_21803_11697	WC_79	13	BE	Metazoa	1	Arthropoda	1	Insecta	1	Odonata	1	Libellulidae	1	Sympetrum	1
M00828_26_000000000-A7UAN_1_1105_19330_11237	WC_79	22	BE	Metazoa	1	Arthropoda	1	Insecta	1	Plecoptera_Insecta	1	Pteronarcyidae	1	Pteronarcys	1
M00828_26_000000000-A7UAN_1_2104_9407_11893	WC_79	3	BE	Metazoa	1	Arthropoda	1	Insecta	1	Odonata	1	Aeshnidae	1	Boyeria	1
M00828_26_000000000-A7UAN_1_2107_19979_15931	WC_79	6	BE	Metazoa	1	Arthropoda	1	Insecta	1	Odonata	1	Aeshnidae	1	Boyeria	1
M00828_26_000000000-A7UAN_1_2107_13846_11328	WC_79	3	BE	Metazoa	1	Arthropoda	1	Insecta	1	Odonata	1	Aeshnidae	1	Boyeria	1
M00828_26_000000000-A7UAN_1_1106_13998_17293	WC_79	3	BE	Metazoa	1	Arthropoda	1	Insecta	1	Plecoptera_Insecta	1	Pteronarcyidae	1	Pteronarcys	1
M00828_26_000000000-A7UAN_1_2101_14314_12559	WC_79	9	BE	Metazoa	1	Arthropoda	1	Insecta	1	Plecoptera_Insecta	1	Pteronarcyidae	1	Pteronarcys	1
M00828_26_000000000-A7UAN_1_1101_8990_8676	WC_79	73	BE	Metazoa	1	Arthropoda	1	Insecta	1	Odonata	1	Aeshnidae	1	Boyeria	0.99
M00828_26_000000000-A7UAN_1_2101_17256_11057	WC_79	3	BE	Metazoa	1	Arthropoda	1	Insecta	1	Ephemeroptera	0.99	Ephemerellidae	0.99	Ephemerella	0.99
M00828_26_000000000-A7UAN_1_1102_10215_23581	WC_79	7	BE	Metazoa	1	Arthropoda	1	Insecta	1	Odonata	0.99	Aeshnidae	0.98	Boyeria	0.98
M00828_26_000000000-A7UAN_1_1101_10875_3476	WC_79	350	BE	Metazoa	1	Arthropoda	1	Insecta	1	Odonata	0.97	Aeshnidae	0.92	Boyeria	0.92
M00828_26_000000000-A7UAN_1_1101_20180_6893	WC_79	986	BE	Metazoa	1	Arthropoda	1	Insecta	1	Odonata	1	Gomphidae	1	Ophiogomphus	0.91
M00828_26_000000000-A7UAN_1_1101_8326_4294	WC_79	720	BE	Metazoa	1	Arthropoda	1	Insecta	1	Odonata	0.96	Aeshnidae	0.9	Boyeria	0.9
M00828_26_000000000-A7UAN_1_1101_16056_3742	WC_79	1799	BE	Metazoa	1	Arthropoda	1	Insecta	1	Odonata	0.9	Aeshnidae	0.82	Boyeria	0.79
M00828_26_000000000-A7UAN_1_1101_11475_5531	WC_79	15814	BE	Metazoa	1	Arthropoda	1	Insecta	0.99	Odonata	0.91	Gomphidae	0.79	Ophiogomphus	0.75
M00828_26_000000000-A7UAN_1_1101_9298_7580	WC_79	260	BE	Metazoa	1	Arthropoda	1	Insecta	0.97	Odonata	0.93	Aeshnidae	0.83	Boyeria	0.73
M00828_26_000000000-A7UAN_1_1101_22893_16868	WC_79	450	BE	Metazoa	1	Arthropoda	1	Insecta	1	Odonata	0.98	Gomphidae	0.79	Ophiogomphus	0.69
M00828_26_000000000-A7UAN_1_1108_16107_3060	WC_79	490	BE	Metazoa	1	Arthropoda	1	Insecta	0.98	Odonata	0.92	Gomphidae	0.72	Ophiogomphus	0.63
M00828_26_000000000-A7UAN_1_2110_14168_9062	WC_79	3	BE	Metazoa	1	Arthropoda	1	Insecta	0.98	Plecoptera_Insecta	0.61	Pteronarcyidae	0.6	Pteronarcys	0.6
M00828_26_000000000-A7UAN_1_1112_5592_16811	WC_79	3	BE	Metazoa	1	Arthropoda	1	Insecta	0.98	Odonata	0.97	Gomphidae	0.65	Onychogomphus	0.51
M00828_26_000000000-A7UAN_1_1102_17724_4681	WC_79	261	BE	Metazoa	1	Arthropoda	1	Insecta	0.97	Odonata	0.86	Aeshnidae	0.66	Boyeria	0.49
M00828_26_000000000-A7UAN_1_1101_14306_2951	WC_79	968	BE	Metazoa	1	Arthropoda	1	Insecta	0.96	Odonata	0.93	Aeshnidae	0.69	Boyeria	0.48
M00828_26_000000000-A7UAN_1_1101_5538_19694	WC_79	385	BE	Metazoa	1	Arthropoda	1	Insecta	0.95	Odonata	0.82	Aeshnidae	0.53	Boyeria	0.48
M00828_26_000000000-A7UAN_1_1101_14310_2297	WC_79	4385	BE	Metazoa	1	Arthropoda	1	Insecta	0.98	Odonata	0.97	Gomphidae	0.45	Onychogomphus	0.32
M00828_26_000000000-A7UAN_1_1101_8267_7658	WC_79	624	BE	Metazoa	1	Arthropoda	1	Insecta	0.93	Odonata	0.61	Aeshnidae	0.34	Polycanthagyna	0.22
M00828_26_000000000-A7UAN_1_1109_20671_24591	WC_79	4	BE	Metazoa	1	Arthropoda	1	Insecta	0.9	Odonata	0.75	Aeshnidae	0.45	Gynacantha	0.19
M00828_26_000000000-A7UAN_1_1101_13162_5755	WC_79	2054	BE	Metazoa	1	Arthropoda	1	Insecta	0.99	Odonata	0.86	Aeshnidae	0.33	Gynacantha	0.13
M00828_26_000000000-A7UAN_1_1101_9332_9628	WC_79	35	BE	Metazoa	1	Arthropoda	1	Insecta	0.96	Odonata	0.35	Corduliidae	0.09	Idionyx	0.09
M00828_26_000000000-A7UAN_1_1101_12159_6057	WC_79	513	BE	Metazoa	1	Arthropoda	1	Insecta	0.94	Coleoptera	0.16	Curculionidae	0.09	Wagnerinus	0.09
M00828_26_000000000-A7UAN_1_1101_18925_4980	WC_79	473	BE	Metazoa	1	Arthropoda	1	Insecta	0.9	Odonata	0.41	Aeshnidae	0.1	Polycanthagyna	0.09
M00828_26_000000000-A7UAN_1_1101_15657_18603	WC_79	52	BE	Metazoa	1	Arthropoda	1	Insecta	0.97	Odonata	0.41	Aeshnidae	0.22	Polycanthagyna	0.08
M00828_26_000000000-A7UAN_1_1101_16956_3423	WC_79	1046	BE	Metazoa	1	Arthropoda	1	Insecta	0.94	Odonata	0.32	Aeshnidae	0.11	Polycanthagyna	0.08
M00828_26_000000000-A7UAN_1_1101_18511_4137	WC_79	693	BE	Metazoa	1	Arthropoda	1	Insecta	0.91	Odonata	0.37	Aeshnidae	0.19	Polycanthagyna	0.08
M00828_26_000000000-A7UAN_1_1101_21441_12403	WC_79	473	BE	Metazoa	1	Arthropoda	1	Insecta	0.88	Odonata	0.67	Corduliidae	0.11	Cordulia	0.07
M00828_26_000000000-A7UAN_1_2106_27344_8699	WC_79	10	BE	Metazoa	1	Arthropoda	1	Insecta	0.92	Odonata	0.24	Aeshnidae	0.1	Polycanthagyna	0.04
M00828_26_000000000-A7UAN_1_1103_24477_12121	WC_79	13	BE	Metazoa	1	Arthropoda	1	Insecta	0.65	Isoptera	0.12	Termitidae	0.07	Basidentitermes	0.04
M00828_26_000000000-A7UAN_1_1101_23144_3627	WC_79	798	BE	Metazoa	1	Arthropoda	1	Insecta	0.94	Lepidoptera	0.12	Nymphalidae	0.05	Lucinia	0.02
M00828_26_000000000-A7UAN_1_1101_15960_1641	WC_80	165755	BE	Metazoa	1	Arthropoda	1	Insecta	1	Ephemeroptera	1	undef_Ephemeroptera	1	Paraleptophlebia	1
M00828_26_000000000-A7UAN_1_1101_15660_1686	WC_80	12260	BE	Metazoa	1	Arthropoda	1	Insecta	1	Trichoptera	1	Limnephilidae	1	Glyphopsyche	1
M00828_26_000000000-A7UAN_1_1101_20951_3926	WC_80	1109	BE	Metazoa	1	Arthropoda	1	Insecta	1	Trichoptera	1	Limnephilidae	1	Hydatophylax	1
M00828_26_000000000-A7UAN_1_1102_18473_8395	WC_80	55	BE	Metazoa	1	Arthropoda	1	Insecta	1	Diptera	1	Chironomidae	1	Micropsectra	1
M00828_26_000000000-A7UAN_1_1101_10485_14705	WC_80	257	BE	Metazoa	1	Arthropoda	1	Insecta	1	Ephemeroptera	1	undef_Ephemeroptera	1	Paraleptophlebia	1
M00828_26_000000000-A7UAN_1_1103_20072_4215	WC_80	25	BE	Metazoa	1	Arthropoda	1	Insecta	1	Diptera	1	Chironomidae	1	Heterotrissocladius	1
M00828_26_000000000-A7UAN_1_1107_6107_19170	WC_80	21	BE	Metazoa	1	Arthropoda	1	Insecta	1	Trichoptera	1	undef_Trichoptera	1	Ptilostomis	1
M00828_26_000000000-A7UAN_1_1101_26066_8282	WC_80	26	BE	Metazoa	1	Arthropoda	1	Insecta	1	Trichoptera	1	Limnephilidae	1	Platycentropus	1
M00828_26_000000000-A7UAN_1_1101_8307_6166	WC_80	9	BE	Metazoa	1	Arthropoda	1	Insecta	1	Trichoptera	1	undef_Trichoptera	1	Ptilostomis	1
M00828_26_000000000-A7UAN_1_1105_13670_2983	WC_80	5	BE	Metazoa	1	Arthropoda	1	Insecta	1	Ephemeroptera	1	Caenidae	1	Caenis	1
M00828_26_000000000-A7UAN_1_1105_22602_6039	WC_80	4	BE	Metazoa	1	Arthropoda	1	Insecta	1	Ephemeroptera	1	Baetidae	1	Baetis	1
M00828_26_000000000-A7UAN_1_1106_16637_6681	WC_80	10	BE	Metazoa	1	Arthropoda	1	Insecta	1	Diptera	1	Simuliidae	0.99	Simulium	0.99
M00828_26_000000000-A7UAN_1_1106_14742_22545	WC_80	37	BE	Metazoa	1	Arthropoda	1	Insecta	0.97	Ephemeroptera	0.96	undef_Ephemeroptera	0.96	Paraleptophlebia	0.96
M00828_26_000000000-A7UAN_1_1101_20420_2657	WC_80	1550	BE	Metazoa	1	Arthropoda	1	Insecta	0.98	Ephemeroptera	0.95	undef_Ephemeroptera	0.95	Paraleptophlebia	0.95
M00828_26_000000000-A7UAN_1_1101_12951_2060	WC_80	15734	BE	Metazoa	1	Arthropoda	1	Insecta	0.95	Ephemeroptera	0.95	undef_Ephemeroptera	0.95	Paraleptophlebia	0.95
M00828_26_000000000-A7UAN_1_1101_22522_12005	WC_80	737	BE	Metazoa	1	Arthropoda	1	Insecta	0.98	Ephemeroptera	0.94	undef_Ephemeroptera	0.94	Paraleptophlebia	0.94
M00828_26_000000000-A7UAN_1_1104_18906_12774	WC_80	502	BE	Metazoa	1	Arthropoda	1	Insecta	0.97	Ephemeroptera	0.93	undef_Ephemeroptera	0.91	Paraleptophlebia	0.91
M00828_26_000000000-A7UAN_1_2102_11738_10794	WC_80	72	BE	Metazoa	1	Arthropoda	1	Insecta	0.95	Ephemeroptera	0.92	undef_Ephemeroptera	0.88	Paraleptophlebia	0.88
M00828_26_000000000-A7UAN_1_1107_19055_13467	WC_80	12	BE	Metazoa	1	Arthropoda	1	Insecta	0.91	Ephemeroptera	0.83	undef_Ephemeroptera	0.78	Paraleptophlebia	0.78
M00828_26_000000000-A7UAN_1_1110_14025_17538	WC_80	36	BE	Metazoa	1	Arthropoda	1	Insecta	0.91	Ephemeroptera	0.79	undef_Ephemeroptera	0.75	Paraleptophlebia	0.75
M00828_26_000000000-A7UAN_1_1101_15761_1801	WC_80	62197	BE	Metazoa	1	Arthropoda	1	Insecta	0.89	Ephemeroptera	0.81	undef_Ephemeroptera	0.73	Paraleptophlebia	0.73
M00828_26_000000000-A7UAN_1_1103_18962_14160	WC_80	1154	BE	Metazoa	1	Arthropoda	1	Insecta	0.82	Ephemeroptera	0.69	undef_Ephemeroptera	0.62	Paraleptophlebia	0.62
M00828_26_000000000-A7UAN_1_1104_22056_19744	WC_80	7	BE	Metazoa	1	Arthropoda	1	Collembola	0.07	undef_Collembola	0.07	Entomobryidae	0.07	Entomobryoides	0.07
M00828_26_000000000-A7UAN_1_1105_9975_19768	WC_80	8	BE	Metazoa	1	Arthropoda	1	Insecta	0.96	Diptera	0.73	Hybotidae	0.07	Allanthalia	0.05
M00828_26_000000000-A7UAN_1_1102_12152_22811	WC_80	6	BE	Metazoa	1	Arthropoda	1	Malacostraca	0.21	Decapoda	0.16	Gecarcinidae	0.05	Gecarcoidea	0.05
M00828_26_000000000-A7UAN_1_1109_21519_12971	WC_80	3	BE	Metazoa	1	Arthropoda	1	Arachnida	0.24	Astigmata	0.15	Myocoptidae	0.04	Myocoptes	0.04
M00828_26_000000000-A7UAN_1_1101_13929_1957	WC_80	11557	BE	Metazoa	1	Arthropoda	1	Insecta	0.81	Coleoptera	0.2	Tenebrionidae	0.09	Renatiella	0.03
M00828_26_000000000-A7UAN_1_1113_24850_12394	WC_80	4	BE	Metazoa	1	Arthropoda	1	Insecta	0.51	Diptera	0.07	Platystomatidae	0.02	Lamprophthalma	0.02
M00828_26_000000000-A7UAN_1_1101_15335_1558	WC_81	118632	BE	Metazoa	1	Arthropoda	1	Insecta	1	Ephemeroptera	1	undef_Ephemeroptera	1	Leptophlebia	1
M00828_26_000000000-A7UAN_1_1101_12715_1659	WC_81	50110	BE	Metazoa	1	Arthropoda	1	Insecta	1	Ephemeroptera	1	Ephemerellidae	1	Eurylophella	1
M00828_26_000000000-A7UAN_1_1101_15074_1684	WC_81	25779	BE	Metazoa	1	Arthropoda	1	Insecta	1	Ephemeroptera	1	Baetidae	1	Baetis	1
M00828_26_000000000-A7UAN_1_1101_16134_1562	WC_81	17788	BE	Metazoa	1	Arthropoda	1	Insecta	1	Diptera	1	Chironomidae	1	Procladius	1
M00828_26_000000000-A7UAN_1_1101_14392_1686	WC_81	6612	BE	Metazoa	1	Arthropoda	1	Insecta	1	Ephemeroptera	1	Baetidae	1	Acerpenna	1
M00828_26_000000000-A7UAN_1_1101_15792_1861	WC_81	10124	BE	Metazoa	1	Arthropoda	1	Insecta	1	Ephemeroptera	1	undef_Ephemeroptera	1	Leptophlebia	1
M00828_26_000000000-A7UAN_1_1101_9323_3366	WC_81	1062	BE	Metazoa	1	Arthropoda	1	Insecta	1	Diptera	1	Chironomidae	1	Procladius	1
M00828_26_000000000-A7UAN_1_1101_19147_14108	WC_81	2970	BE	Metazoa	1	Arthropoda	1	Insecta	1	Ephemeroptera	1	undef_Ephemeroptera	1	Leptophlebia	1
M00828_26_000000000-A7UAN_1_1101_12838_14727	WC_81	174	BE	Metazoa	1	Arthropoda	1	Insecta	1	Ephemeroptera	1	undef_Ephemeroptera	1	Leptophlebia	1
M00828_26_000000000-A7UAN_1_1101_29113_13180	WC_81	122	BE	Metazoa	1	Arthropoda	1	Insecta	1	Ephemeroptera	1	undef_Ephemeroptera	1	Leptophlebia	1
M00828_26_000000000-A7UAN_1_1101_24767_10220	WC_81	329	BE	Metazoa	1	Arthropoda	1	Insecta	1	Ephemeroptera	1	undef_Ephemeroptera	1	Leptophlebia	1
M00828_26_000000000-A7UAN_1_1102_19553_9558	WC_81	17	BE	Metazoa	1	Arthropoda	1	Insecta	1	Ephemeroptera	1	undef_Ephemeroptera	1	Leptophlebia	1
M00828_26_000000000-A7UAN_1_1101_13454_18461	WC_81	9	BE	Metazoa	1	Arthropoda	1	Insecta	1	Ephemeroptera	1	undef_Ephemeroptera	1	Leptophlebia	1
M00828_26_000000000-A7UAN_1_1103_10109_15876	WC_81	147	BE	Metazoa	1	Arthropoda	1	Insecta	1	Ephemeroptera	1	undef_Ephemeroptera	1	Leptophlebia	1
M00828_26_000000000-A7UAN_1_1106_6637_8242	WC_81	148	BE	Metazoa	1	Arthropoda	1	Insecta	1	Ephemeroptera	1	undef_Ephemeroptera	1	Leptophlebia	1
M00828_26_000000000-A7UAN_1_1106_14213_9101	WC_81	6	BE	Metazoa	1	Arthropoda	1	Insecta	1	Coleoptera	1	Chrysomelidae	1	Tricholochmaea	1
M00828_26_000000000-A7UAN_1_1109_4512_18650	WC_81	5	BE	Metazoa	1	Arthropoda	1	Insecta	1	Diptera	1	Chironomidae	1	Rheotanytarsus	1
M00828_26_000000000-A7UAN_1_1106_23645_16215	WC_81	140	BE	Metazoa	1	Arthropoda	1	Insecta	1	Ephemeroptera	1	undef_Ephemeroptera	1	Leptophlebia	1
M00828_26_000000000-A7UAN_1_2102_19337_10399	WC_81	30	BE	Metazoa	1	Arthropoda	1	Insecta	1	Ephemeroptera	1	undef_Ephemeroptera	1	Leptophlebia	1
M00828_26_000000000-A7UAN_1_1108_21528_13933	WC_81	3	BE	Metazoa	1	Arthropoda	1	Insecta	1	Trichoptera	1	Hydropsychidae	1	Cheumatopsyche	1
M00828_26_000000000-A7UAN_1_2106_3461_11813	WC_81	3	BE	Metazoa	1	Arthropoda	1	Insecta	1	Odonata	1	Corduliidae	1	Somatochlora	1
M00828_26_000000000-A7UAN_1_2104_8820_16287	WC_81	3	BE	Metazoa	1	Arthropoda	1	Insecta	1	Ephemeroptera	1	undef_Ephemeroptera	1	Leptophlebia	1
M00828_26_000000000-A7UAN_1_1104_9118_5865	WC_81	3	BE	Metazoa	1	Arthropoda	1	Insecta	1	Ephemeroptera	1	undef_Ephemeroptera	1	Leptophlebia	1
M00828_26_000000000-A7UAN_1_2106_23467_19583	WC_81	3	BE	Metazoa	1	Arthropoda	1	Insecta	1	Ephemeroptera	0.98	undef_Ephemeroptera	0.98	Leptophlebia	0.98
M00828_26_000000000-A7UAN_1_1103_15398_19244	WC_81	36	BE	Metazoa	1	Arthropoda	1	Insecta	1	Diptera	0.96	Chironomidae	0.92	Procladius	0.9
M00828_26_000000000-A7UAN_1_1101_18480_18629	WC_81	149	BE	Metazoa	1	Arthropoda	1	Insecta	1	Diptera	0.97	Chironomidae	0.91	Procladius	0.87
M00828_26_000000000-A7UAN_1_1102_12183_8615	WC_81	21	BE	Metazoa	1	Arthropoda	1	Insecta	0.97	Diptera	0.86	Chironomidae	0.74	Procladius	0.63
M00828_26_000000000-A7UAN_1_1101_19130_2092	WC_81	12100	BE	Metazoa	1	Arthropoda	1	Insecta	1	Diptera	0.82	Tachinidae	0.54	Lixophaga	0.5
M00828_26_000000000-A7UAN_1_1107_25813_10781	WC_81	3	BE	Metazoa	1	Arthropoda	1	Insecta	0.98	Diptera	0.77	Tachinidae	0.46	Lixophaga	0.41
M00828_26_000000000-A7UAN_1_1101_11847_1980	WC_81	22144	BE	Metazoa	1	Arthropoda	1	Insecta	0.96	Diptera	0.81	Chironomidae	0.51	Polypedilum	0.33
M00828_26_000000000-A7UAN_1_2110_8682_5252	WC_81	6	BE	Metazoa	1	Arthropoda	1	Insecta	1	Diptera	0.69	Mycetophilidae	0.16	Rymosia	0.16
M00828_26_000000000-A7UAN_1_1113_24618_22604	WC_81	12	BE	Metazoa	1	Arthropoda	1	Malacostraca	0.31	Decapoda	0.27	Callianassidae	0.16	Necallianassa	0.16
M00828_26_000000000-A7UAN_1_1108_24536_20423	WC_81	5	BE	Metazoa	1	Arthropoda	1	Arachnida	0.42	Astigmata	0.17	Pyroglyphidae	0.16	Gymnoglyphus	0.15
M00828_26_000000000-A7UAN_1_2101_26140_16119	WC_81	3	BE	Metazoa	1	Arthropoda	1	Insecta	0.78	Isoptera	0.19	Termitidae	0.17	Promirotermes	0.14
M00828_26_000000000-A7UAN_1_2101_20095_5042	WC_81	4	BE	Metazoa	1	Arthropoda	1	Arachnida	0.29	Araneae	0.21	Theraphosidae	0.12	Lasiodora	0.12
M00828_26_000000000-A7UAN_1_1101_16080_1732	WC_81	43427	BE	Metazoa	1	Arthropoda	1	Insecta	1	Diptera	0.46	Blephariceridae	0.11	Edwardsina	0.11
M00828_26_000000000-A7UAN_1_1101_13849_1717	WC_81	14330	BE	Metazoa	1	Arthropoda	1	Insecta	1	Diptera	0.76	Anthomyiidae	0.11	Adia	0.11
M00828_26_000000000-A7UAN_1_2113_9615_10448	WC_81	3	BE	Metazoa	1	Arthropoda	1	Insecta	1	Diptera	0.79	Tachinidae	0.19	Lixophaga	0.11
M00828_26_000000000-A7UAN_1_1102_28842_17721	WC_81	3	BE	Metazoa	1	Arthropoda	1	Maxillopoda	0.1	Calanoida	0.09	Temoridae	0.09	Heterocope	0.09
M00828_26_000000000-A7UAN_1_1106_4288_14941	WC_81	3	BE	Metazoa	1	Arthropoda	1	Insecta	0.66	Hemiptera	0.21	Cicadidae	0.09	Henicopsaltria	0.08
M00828_26_000000000-A7UAN_1_1105_11149_27258	WC_81	5	BE	Metazoa	1	Arthropoda	1	Malacostraca	0.12	Amphipoda	0.1	Typhlogammaridae	0.08	Typhlogammarus	0.08
M00828_26_000000000-A7UAN_1_1112_14615_16110	WC_81	3	BE	Metazoa	1	Arthropoda	1	Insecta	0.69	Hymenoptera	0.16	Braconidae	0.1	Homolobus	0.07
M00828_26_000000000-A7UAN_1_1102_26218_12413	WC_81	14	BE	Metazoa	1	Arthropoda	1	Arachnida	0.31	Araneae	0.18	Theraphosidae	0.08	Lasiodora	0.07
M00828_26_000000000-A7UAN_1_1106_10409_4383	WC_81	3	BE	Metazoa	1	Arthropoda	1	Insecta	0.6	Odonata	0.16	Coenagrionidae	0.06	Archibasis	0.06
M00828_26_000000000-A7UAN_1_1112_9778_23948	WC_81	3	BE	Metazoa	1	Arthropoda	1	Malacostraca	0.36	Decapoda	0.22	Polychelidae	0.06	Homeryon	0.06
M00828_26_000000000-A7UAN_1_1101_13600_24031	WC_81	50	BE	Metazoa	1	Arthropoda	1	Insecta	0.98	Diptera	0.65	Anthomyiidae	0.05	Adia	0.05
M00828_26_000000000-A7UAN_1_1101_24137_11542	WC_81	8	BE	Metazoa	1	Arthropoda	1	Insecta	0.71	Siphonaptera	0.08	Stephanocircidae	0.05	Tiarapsylla	0.05
M00828_26_000000000-A7UAN_1_1103_25721_14640	WC_81	4	BE	Metazoa	1	Arthropoda	1	Arachnida	0.31	Astigmata	0.09	Myocoptidae	0.05	Myocoptes	0.05
M00828_26_000000000-A7UAN_1_1101_22916_19319	WC_81	28	BE	Metazoa	1	Arthropoda	1	Malacostraca	0.21	Decapoda	0.16	Gecarcinidae	0.05	Gecarcoidea	0.05
M00828_26_000000000-A7UAN_1_2102_11805_16676	WC_81	5	BE	Metazoa	1	Arthropoda	1	Insecta	0.58	Diptera	0.11	Mydidae	0.04	Apiophora	0.04
M00828_26_000000000-A7UAN_1_1102_23828_14169	WC_81	4	BE	Metazoa	1	Arthropoda	1	Arachnida	0.35	Astigmata	0.12	Psoroptidae	0.04	Chorioptes	0.04
M00828_26_000000000-A7UAN_1_1102_17026_25247	WC_81	9	BE	Metazoa	1	Arthropoda	1	Arachnida	0.24	Astigmata	0.1	Psoroptidae	0.04	Chorioptes	0.04
M00828_26_000000000-A7UAN_1_1106_22397_8454	WC_81	5	BE	Metazoa	1	Arthropoda	1	Insecta	0.75	Isoptera	0.16	Termitidae	0.13	Pericapritermes	0.03
M00828_26_000000000-A7UAN_1_1102_28395_13294	WC_81	4	BE	Metazoa	1	Arthropoda	1	Insecta	0.6	Coleoptera	0.16	Carabidae	0.03	Lesticus	0.03
M00828_26_000000000-A7UAN_1_1104_16970_14977	WC_81	3	BE	Metazoa	1	Arthropoda	1	Insecta	0.52	Neuroptera	0.04	Mantispidae	0.03	Nolima	0.03
M00828_26_000000000-A7UAN_1_1102_15854_22439	WC_81	11	BE	Metazoa	1	Arthropoda	1	Insecta	1	Diptera	0.71	Tachinidae	0.09	Lixophaga	0.02
M00828_26_000000000-A7UAN_1_1101_17450_1789	WC_81	10223	BE	Metazoa	1	Arthropoda	1	Insecta	0.9	Coleoptera	0.21	Carabidae	0.04	Lesticus	0.02
M00828_26_000000000-A7UAN_1_1103_22135_11268	WC_81	5	BE	Metazoa	1	Arthropoda	1	Insecta	0.7	Mantodea	0.07	Mantidae	0.04	Gonypeta	0.02
M00828_26_000000000-A7UAN_1_1101_18368_1903	WC_81	6255	BE	Metazoa	1	Arthropoda	1	Insecta	0.8	Lepidoptera	0.09	Pyralidae	0.01	Sosipatra	0.01
M00828_26_000000000-A7UAN_1_1105_25204_6565	WC_81	3	BE	Metazoa	1	Arthropoda	1	Arachnida	0.34	Astigmata	0.06	Myocoptidae	0.01	Myocoptes	0.01
M00828_26_000000000-A7UAN_1_1101_11722_23701	WC_81	6	BE	Metazoa	1	Arthropoda	1	Insecta	0.75	Coleoptera	0.16	Passandridae	0	Passandra	0
M00828_26_000000000-A7UAN_1_1101_13591_1512	WC_82	135622	BE	Metazoa	1	Arthropoda	1	Insecta	1	Diptera	1	Simuliidae	1	Simulium	1
M00828_26_000000000-A7UAN_1_1101_14366_1474	WC_82	66097	BE	Metazoa	1	Arthropoda	1	Insecta	1	Trichoptera	1	Hydropsychidae	1	Hydropsyche	1
M00828_26_000000000-A7UAN_1_1101_16715_1552	WC_82	2834	BE	Metazoa	1	Arthropoda	1	Insecta	1	Diptera	1	Chironomidae	1	Conchapelopia	1
M00828_26_000000000-A7UAN_1_1101_17960_4009	WC_82	841	BE	Metazoa	1	Arthropoda	1	Insecta	1	Coleoptera	1	Elmidae	1	Stenelmis	1
M00828_26_000000000-A7UAN_1_1101_19064_6682	WC_82	838	BE	Metazoa	1	Arthropoda	1	Insecta	1	Ephemeroptera	1	Caenidae	1	Caenis	1
M00828_26_000000000-A7UAN_1_1101_16303_2613	WC_82	445	BE	Metazoa	1	Arthropoda	1	Insecta	1	Trichoptera	1	Hydropsychidae	1	Cheumatopsyche	1
M00828_26_000000000-A7UAN_1_1101_19581_2872	WC_82	364	BE	Metazoa	1	Arthropoda	1	Malacostraca	1	Amphipoda	1	Gammaridae	1	Gammarus	1
M00828_26_000000000-A7UAN_1_1101_15893_1901	WC_82	325	BE	Metazoa	1	Arthropoda	1	Malacostraca	1	Amphipoda	1	Hyalellidae	1	Hyalella	1
M00828_26_000000000-A7UAN_1_1101_12611_4894	WC_82	267	BE	Metazoa	1	Arthropoda	1	Insecta	1	Ephemeroptera	1	undef_Ephemeroptera	1	Leptophlebia	1
M00828_26_000000000-A7UAN_1_1101_27053_8849	WC_82	433	BE	Metazoa	1	Arthropoda	1	Insecta	1	Diptera	1	Simuliidae	1	Simulium	1
M00828_26_000000000-A7UAN_1_1101_10193_6961	WC_82	156	BE	Metazoa	1	Arthropoda	1	Insecta	1	Diptera	1	Chironomidae	1	Polypedilum	1
M00828_26_000000000-A7UAN_1_1101_19476_7970	WC_82	81	BE	Metazoa	1	Arthropoda	1	Insecta	1	Trichoptera	1	Hydropsychidae	1	Cheumatopsyche	1
M00828_26_000000000-A7UAN_1_1101_23934_6740	WC_82	115	BE	Metazoa	1	Arthropoda	1	Insecta	1	Diptera	1	Chironomidae	1	Thienemanniella	1
M00828_26_000000000-A7UAN_1_1102_20236_15358	WC_82	44	BE	Metazoa	1	Arthropoda	1	Insecta	1	Diptera	1	Chironomidae	1	Micropsectra	1
M00828_26_000000000-A7UAN_1_1102_28802_12353	WC_82	26	BE	Metazoa	1	Arthropoda	1	Malacostraca	1	Amphipoda	1	Hyalellidae	1	Hyalella	1
M00828_26_000000000-A7UAN_1_1102_13564_26930	WC_82	21	BE	Metazoa	1	Arthropoda	1	Insecta	1	Ephemeroptera	1	undef_Ephemeroptera	1	Leptophlebia	1
M00828_26_000000000-A7UAN_1_1104_5152_6644	WC_82	21	BE	Metazoa	1	Arthropoda	1	Insecta	1	Ephemeroptera	1	Baetidae	1	Acerpenna	1
M00828_26_000000000-A7UAN_1_1101_4127_13352	WC_82	14	BE	Metazoa	1	Arthropoda	1	Insecta	1	Ephemeroptera	1	Heptageniidae	1	Stenonema	1
M00828_26_000000000-A7UAN_1_1101_12055_7075	WC_82	16	BE	Metazoa	1	Arthropoda	1	Insecta	1	Diptera	1	Chironomidae	1	Polypedilum	1
M00828_26_000000000-A7UAN_1_1104_5175_17038	WC_82	24	BE	Metazoa	1	Arthropoda	1	Insecta	1	Ephemeroptera	1	undef_Ephemeroptera	1	Leptophlebia	1
M00828_26_000000000-A7UAN_1_1101_8476_3849	WC_82	20	BE	Metazoa	1	Arthropoda	1	Malacostraca	1	Decapoda	1	Cambaridae	1	Orconectes	1
M00828_26_000000000-A7UAN_1_1101_28274_10761	WC_82	10	BE	Metazoa	1	Arthropoda	1	Insecta	1	Ephemeroptera	1	Caenidae	1	Caenis	1
M00828_26_000000000-A7UAN_1_1108_6375_17745	WC_82	9	BE	Metazoa	1	Arthropoda	1	Insecta	1	Coleoptera	1	Elmidae	1	Stenelmis	1
M00828_26_000000000-A7UAN_1_1107_19174_20743	WC_82	3	BE	Metazoa	1	Arthropoda	1	Insecta	1	Ephemeroptera	1	undef_Ephemeroptera	1	Paraleptophlebia	1
M00828_26_000000000-A7UAN_1_2103_5355_7212	WC_82	3	BE	Metazoa	1	Arthropoda	1	Insecta	1	Diptera	1	Chironomidae	1	Psectrocladius	1
M00828_26_000000000-A7UAN_1_1104_26270_22156	WC_82	3	BE	Metazoa	1	Arthropoda	1	Insecta	1	Trichoptera	1	Hydropsychidae	1	Hydropsyche	1
M00828_26_000000000-A7UAN_1_1108_7767_16427	WC_82	24	BE	Metazoa	1	Arthropoda	1	Insecta	1	Diptera	1	Chironomidae	1	Conchapelopia	1
M00828_26_000000000-A7UAN_1_1103_21142_27439	WC_82	3	BE	Metazoa	1	Arthropoda	1	Insecta	1	Ephemeroptera	1	Ephemerellidae	1	Eurylophella	1
M00828_26_000000000-A7UAN_1_1104_17336_17821	WC_82	3	BE	Metazoa	1	Arthropoda	1	Malacostraca	1	Decapoda	1	Cambaridae	1	Orconectes	1
M00828_26_000000000-A7UAN_1_1101_18597_2768	WC_82	1151	BE	Metazoa	1	Arthropoda	1	Insecta	1	Diptera	1	Chironomidae	1	Polypedilum	0.99
M00828_26_000000000-A7UAN_1_1101_13662_4107	WC_82	2880	BE	Metazoa	1	Arthropoda	1	Insecta	1	Diptera	0.99	Chironomidae	0.99	Microtendipes	0.99
M00828_26_000000000-A7UAN_1_1101_21944_3910	WC_82	512	BE	Metazoa	1	Arthropoda	1	Insecta	1	Coleoptera	1	Elmidae	0.99	Optioservus	0.99
M00828_26_000000000-A7UAN_1_1101_8597_19195	WC_82	7	BE	Metazoa	1	Arthropoda	1	Insecta	1	Diptera	1	Chironomidae	1	Parachironomus	0.99
M00828_26_000000000-A7UAN_1_1112_6995_16866	WC_82	9	BE	Metazoa	1	Arthropoda	1	Malacostraca	1	Amphipoda	1	Gammaridae	0.99	Gammarus	0.99
M00828_26_000000000-A7UAN_1_2112_5801_21264	WC_82	3	BE	Metazoa	1	Arthropoda	1	Insecta	1	Diptera	1	Simuliidae	0.97	Simulium	0.97
M00828_26_000000000-A7UAN_1_1107_17460_13939	WC_82	3	BE	Metazoa	1	Arthropoda	1	Insecta	1	Coleoptera	0.99	Elmidae	0.95	Stenelmis	0.95
M00828_26_000000000-A7UAN_1_1101_27436_17029	WC_82	10	BE	Metazoa	1	Arthropoda	1	Malacostraca	0.99	Amphipoda	0.98	Gammaridae	0.95	Gammarus	0.95
M00828_26_000000000-A7UAN_1_1102_12091_13819	WC_82	16	BE	Metazoa	1	Arthropoda	1	Insecta	1	Diptera	0.93	Simuliidae	0.75	Simulium	0.75
M00828_26_000000000-A7UAN_1_2101_10378_14993	WC_82	3	BE	Metazoa	1	Arthropoda	1	Insecta	1	Diptera	0.88	Chironomidae	0.88	Tanytarsus	0.63
M00828_26_000000000-A7UAN_1_1101_14829_24829	WC_82	22	BE	Metazoa	1	Arthropoda	1	Insecta	0.98	Diptera	0.69	Chironomidae	0.58	Tanytarsus	0.42
M00828_26_000000000-A7UAN_1_1103_7930_13811	WC_82	12	BE	Metazoa	1	Arthropoda	1	Insecta	0.97	Diptera	0.79	Chironomidae	0.63	Polypedilum	0.39
M00828_26_000000000-A7UAN_1_1101_9645_24721	WC_82	27	BE	Metazoa	1	Arthropoda	1	Insecta	0.97	Diptera	0.59	Ceratopogonidae	0.2	Culicoides	0.2
M00828_26_000000000-A7UAN_1_1101_11515_5264	WC_82	108	BE	Metazoa	1	Arthropoda	1	Insecta	0.99	Diptera	0.83	Chironomidae	0.49	Potthastia	0.19
M00828_26_000000000-A7UAN_1_1101_16733_6458	WC_82	81	BE	Metazoa	1	Arthropoda	1	Insecta	0.99	Diptera	0.8	Chironomidae	0.68	Polypedilum	0.19
M00828_26_000000000-A7UAN_1_1101_23352_4425	WC_82	153	BE	Metazoa	1	Arthropoda	1	Insecta	1	Diptera	0.98	Chironomidae	0.97	Chironomus	0.16
M00828_26_000000000-A7UAN_1_2106_12843_24097	WC_82	6	BE	Metazoa	1	Arthropoda	1	Insecta	0.85	Hemiptera	0.24	Gerridae	0.14	Ptilomera	0.14
M00828_26_000000000-A7UAN_1_1108_5523_15389	WC_82	11	BE	Metazoa	1	Arthropoda	1	Insecta	0.99	Mecoptera	0.12	Nannochoristidae	0.12	Nannochorista	0.12
M00828_26_000000000-A7UAN_1_1101_9855_11073	WC_82	135	BE	Metazoa	1	Arthropoda	1	Insecta	1	Diptera	0.72	Empididae	0.11	Wiedemannia	0.1
M00828_26_000000000-A7UAN_1_1101_25771_23201	WC_82	11	BE	Metazoa	1	Arthropoda	1	Insecta	0.94	Diptera	0.6	Ptychopteridae	0.1	Bittacomorphella	0.1
M00828_26_000000000-A7UAN_1_1104_14979_4798	WC_82	15	BE	Metazoa	1	Arthropoda	1	Insecta	0.71	Diptera	0.15	Ulidiidae	0.09	Pseudodyscrasis	0.09
M00828_26_000000000-A7UAN_1_1105_23165_15937	WC_82	4	BE	Metazoa	1	Arthropoda	1	Insecta	0.95	Coleoptera	0.83	Elateridae	0.27	Csikia	0.08
M00828_26_000000000-A7UAN_1_1104_8250_6119	WC_82	3	BE	Metazoa	1	Arthropoda	1	Insecta	0.86	Hemiptera	0.17	Membracidae	0.1	Stalotypa	0.08
M00828_26_000000000-A7UAN_1_1101_15955_13269	WC_82	15	BE	Metazoa	1	Arthropoda	1	Insecta	0.95	Coleoptera	0.27	Staphylinidae	0.1	Taxicera	0.07
M00828_26_000000000-A7UAN_1_1101_26866_17610	WC_82	12	BE	Metazoa	1	Arthropoda	1	Insecta	0.5	Hymenoptera	0.1	Halictidae	0.07	Ruizanthedella	0.07
M00828_26_000000000-A7UAN_1_1101_11449_13408	WC_82	41	BE	Metazoa	1	Arthropoda	1	Insecta	0.98	Diptera	0.86	Tachinidae	0.15	Minthoplagia	0.06
M00828_26_000000000-A7UAN_1_1106_17203_3003	WC_82	9	BE	Metazoa	1	Arthropoda	1	Insecta	0.83	Coleoptera	0.24	Curculionidae	0.05	Wagnerinus	0.05
M00828_26_000000000-A7UAN_1_1101_15131_13933	WC_82	21	BE	Metazoa	1	Arthropoda	1	Malacostraca	0.15	Isopoda	0.06	Munnopsidae	0.05	Munnopsis	0.05
M00828_26_000000000-A7UAN_1_1102_24925_19940	WC_82	3	BE	Metazoa	1	Arthropoda	1	Insecta	0.94	Coleoptera	0.7	Laemophloeidae	0.04	Lathropus	0.04
M00828_26_000000000-A7UAN_1_1108_12725_18338	WC_82	8	BE	Metazoa	1	Arthropoda	1	Insecta	0.75	Siphonaptera	0.07	Ischnopsyllidae	0.04	Sternopsylla	0.04
M00828_26_000000000-A7UAN_1_1101_14741_5011	WC_82	3	BE	Metazoa	1	Arthropoda	1	Insecta	0.65	Isoptera	0.11	Termitidae	0.08	Cavitermes	0.04
M00828_26_000000000-A7UAN_1_1104_14118_14143	WC_82	28	BE	Metazoa	1	Arthropoda	1	Insecta	0.63	Hemiptera	0.06	Membracidae	0.04	Stalotypa	0.04
M00828_26_000000000-A7UAN_1_1101_16926_1537	WC_82	3052	BE	Metazoa	1	Arthropoda	1	Arachnida	0.14	Araneae	0.12	Salticidae	0.09	Tylogonus	0.04
M00828_26_000000000-A7UAN_1_1102_19282_21502	WC_82	9	BE	Metazoa	1	Arthropoda	1	Insecta	0.92	Neuroptera	0.1	Ithonidae	0.03	Oliarces	0.03
M00828_26_000000000-A7UAN_1_1101_8227_20086	WC_82	50	BE	Metazoa	1	Arthropoda	1	Insecta	0.94	Lepidoptera	0.18	Noctuidae	0.04	Apsaphida	0.02
M00828_26_000000000-A7UAN_1_1101_14742_1498	WC_82	148393	BE	Metazoa	1	Arthropoda	1	Insecta	0.84	Coleoptera	0.2	Tenebrionidae	0.08	Renatiella	0.02
M00828_26_000000000-A7UAN_1_1101_15222_1642	WC_83	103788	BE	Metazoa	1	Arthropoda	1	Insecta	1	Ephemeroptera	1	Baetidae	1	Baetis	1
M00828_26_000000000-A7UAN_1_1101_15128_1492	WC_83	36700	BE	Metazoa	1	Arthropoda	1	Insecta	1	Ephemeroptera	1	Baetidae	1	Baetis	1
M00828_26_000000000-A7UAN_1_1101_15161_1531	WC_83	34136	BE	Metazoa	1	Arthropoda	1	Insecta	1	Ephemeroptera	1	Baetidae	1	Baetis	1
M00828_26_000000000-A7UAN_1_1101_13636_1768	WC_83	9277	BE	Metazoa	1	Arthropoda	1	Insecta	1	Ephemeroptera	1	Leptohyphidae	1	Tricorythodes	1
M00828_26_000000000-A7UAN_1_1101_12527_1904	WC_83	524	BE	Metazoa	1	Arthropoda	1	Insecta	1	Ephemeroptera	1	Heptageniidae	1	Maccaffertium	1
M00828_26_000000000-A7UAN_1_1101_15738_3944	WC_83	339	BE	Metazoa	1	Arthropoda	1	Insecta	1	Ephemeroptera	1	Baetidae	1	Baetis	1
M00828_26_000000000-A7UAN_1_1101_16917_9042	WC_83	166	BE	Metazoa	1	Arthropoda	1	Malacostraca	1	Amphipoda	1	Hyalellidae	1	Hyalella	1
M00828_26_000000000-A7UAN_1_1101_4807_11625	WC_83	140	BE	Metazoa	1	Arthropoda	1	Insecta	1	Odonata	1	Cordulegastridae	1	Cordulegaster	1
M00828_26_000000000-A7UAN_1_1101_21208_10791	WC_83	81	BE	Metazoa	1	Arthropoda	1	Malacostraca	1	Amphipoda	1	Hyalellidae	1	Hyalella	1
M00828_26_000000000-A7UAN_1_1102_16518_17227	WC_83	22	BE	Metazoa	1	Arthropoda	1	Insecta	1	Plecoptera_Insecta	1	Capniidae	1	Paracapnia	1
M00828_26_000000000-A7UAN_1_1101_13789_24523	WC_83	20	BE	Metazoa	1	Arthropoda	1	Insecta	1	Diptera	1	Tabanidae	1	Chrysops	1
M00828_26_000000000-A7UAN_1_1104_22937_14122	WC_83	9	BE	Metazoa	1	Arthropoda	1	Insecta	1	Trichoptera	1	Molannidae	1	Molanna	1
M00828_26_000000000-A7UAN_1_1107_20646_21936	WC_83	7	BE	Metazoa	1	Arthropoda	1	Insecta	1	Ephemeroptera	1	Baetidae	1	Baetis	1
M00828_26_000000000-A7UAN_1_1103_17197_14748	WC_83	7	BE	Metazoa	1	Arthropoda	1	Insecta	1	Ephemeroptera	1	Heptageniidae	1	Heptagenia	1
M00828_26_000000000-A7UAN_1_1113_13562_19661	WC_83	6	BE	Metazoa	1	Arthropoda	1	Insecta	1	Ephemeroptera	1	undef_Ephemeroptera	1	Paraleptophlebia	1
M00828_26_000000000-A7UAN_1_1104_17077_26344	WC_83	8	BE	Metazoa	1	Arthropoda	1	Insecta	1	Trichoptera	1	undef_Trichoptera	1	Ptilostomis	1
M00828_26_000000000-A7UAN_1_1104_16176_24479	WC_83	5	BE	Metazoa	1	Arthropoda	1	Insecta	1	Trichoptera	1	Hydropsychidae	1	Ceratopsyche	1
M00828_26_000000000-A7UAN_1_1109_26038_8449	WC_83	3	BE	Metazoa	1	Arthropoda	1	Insecta	1	Ephemeroptera	1	Baetidae	1	Baetis	1
M00828_26_000000000-A7UAN_1_1102_14120_28512	WC_83	3	BE	Metazoa	1	Arthropoda	1	Insecta	1	Ephemeroptera	1	Baetidae	1	Baetis	1
M00828_26_000000000-A7UAN_1_1114_16759_6828	WC_83	3	BE	Metazoa	1	Arthropoda	1	Insecta	1	Ephemeroptera	1	Baetidae	1	Baetis	1
M00828_26_000000000-A7UAN_1_1109_10306_8421	WC_83	3	BE	Metazoa	1	Arthropoda	1	Insecta	1	Ephemeroptera	1	Baetidae	1	Baetis	1
M00828_26_000000000-A7UAN_1_1101_20762_20342	WC_83	61	BE	Metazoa	1	Arthropoda	1	Insecta	1	Diptera	1	Simuliidae	0.99	Simulium	0.99
M00828_26_000000000-A7UAN_1_1108_11615_15871	WC_83	3	BE	Metazoa	1	Arthropoda	1	Insecta	1	Trichoptera	1	Lepidostomatidae	0.99	Lepidostoma	0.99
M00828_26_000000000-A7UAN_1_1103_22783_15041	WC_83	3	BE	Metazoa	1	Arthropoda	1	Insecta	1	Odonata	0.98	Gomphidae	0.98	Ophiogomphus	0.97
M00828_26_000000000-A7UAN_1_1103_7632_21678	WC_83	18	BE	Metazoa	1	Arthropoda	1	Insecta	1	Plecoptera_Insecta	0.95	Leuctridae	0.95	Leuctra	0.95
M00828_26_000000000-A7UAN_1_1108_25665_22382	WC_83	4	BE	Metazoa	1	Arthropoda	1	Insecta	1	Coleoptera	0.99	Elmidae	0.93	Optioservus	0.93
M00828_26_000000000-A7UAN_1_1101_21337_23812	WC_83	49	BE	Metazoa	1	Arthropoda	1	Insecta	1	Coleoptera	0.98	Elmidae	0.89	Optioservus	0.89
M00828_26_000000000-A7UAN_1_1101_14891_8873	WC_83	125	BE	Metazoa	1	Arthropoda	1	Insecta	0.99	Diptera	0.93	Chironomidae	0.9	Tanytarsus	0.89
M00828_26_000000000-A7UAN_1_1101_26353_13933	WC_83	11	BE	Metazoa	1	Arthropoda	1	Insecta	1	Diptera	0.99	Ptychopteridae	0.88	Ptychoptera	0.87
M00828_26_000000000-A7UAN_1_1101_23246_12087	WC_83	51	BE	Metazoa	1	Arthropoda	1	Insecta	1	Coleoptera	0.97	Elmidae	0.84	Optioservus	0.84
M00828_26_000000000-A7UAN_1_1101_16601_22033	WC_83	7	BE	Metazoa	1	Arthropoda	1	Insecta	1	Diptera	0.94	Chironomidae	0.88	Polypedilum	0.82
M00828_26_000000000-A7UAN_1_1101_26458_10602	WC_83	10	BE	Metazoa	1	Arthropoda	1	Insecta	0.98	Diptera	0.68	Ceratopogonidae	0.64	Culicoides	0.64
M00828_26_000000000-A7UAN_1_1101_4613_18046	WC_83	115	BE	Metazoa	1	Arthropoda	1	Insecta	0.95	Diptera	0.87	Chironomidae	0.48	Orthocladius	0.32
M00828_26_000000000-A7UAN_1_1103_13728_5083	WC_83	11	BE	Metazoa	1	Arthropoda	1	Insecta	1	Diptera	0.75	Syrphidae	0.26	Tropidia	0.2
M00828_26_000000000-A7UAN_1_1101_15337_1538	WC_83	4136	BE	Metazoa	1	Arthropoda	1	Insecta	0.98	Lepidoptera	0.49	Pieridae	0.21	Teriocolias	0.19
M00828_26_000000000-A7UAN_1_1101_15215_14084	WC_83	74	BE	Metazoa	1	Arthropoda	1	Insecta	0.99	Coleoptera	0.77	Staphylinidae	0.24	Taxicera	0.15
M00828_26_000000000-A7UAN_1_1108_21817_11859	WC_83	3	BE	Metazoa	1	Arthropoda	1	Insecta	0.96	Diptera	0.58	Asilidae	0.25	Leptogaster	0.14
M00828_26_000000000-A7UAN_1_1101_17668_6743	WC_83	424	BE	Metazoa	1	Arthropoda	1	Insecta	0.98	Diptera	0.5	Tachinidae	0.21	Sturmiopsis	0.13
M00828_26_000000000-A7UAN_1_1104_13936_21612	WC_83	10	BE	Metazoa	1	Arthropoda	1	Insecta	0.98	Diptera	0.75	Chironomidae	0.43	Anatopynia	0.13
M00828_26_000000000-A7UAN_1_1101_18445_17470	WC_83	50	BE	Metazoa	1	Arthropoda	1	Insecta	0.98	Coleoptera	0.79	Elateridae	0.24	Oxynopterus	0.11
M00828_26_000000000-A7UAN_1_1107_23866_4547	WC_83	5	BE	Metazoa	1	Arthropoda	1	Insecta	0.84	Isoptera	0.27	Termitidae	0.25	Procubitermes	0.11
M00828_26_000000000-A7UAN_1_1106_26610_10470	WC_83	7	BE	Metazoa	1	Arthropoda	1	Malacostraca	0.14	Decapoda	0.13	Lithodidae	0.1	Cryptolithodes	0.1
M00828_26_000000000-A7UAN_1_1101_21658_11763	WC_83	151	BE	Metazoa	1	Arthropoda	1	Insecta	0.86	Hemiptera	0.36	Miridae	0.09	Proboscidocoris	0.09
M00828_26_000000000-A7UAN_1_1102_10482_16310	WC_83	72	BE	Metazoa	1	Arthropoda	1	Insecta	0.89	Coleoptera	0.63	Staphylinidae	0.16	Taxicera	0.08
M00828_26_000000000-A7UAN_1_1101_14000_5824	WC_83	470	BE	Metazoa	1	Arthropoda	1	Insecta	0.88	Diptera	0.31	Nemestrinidae	0.08	Nemestrinus	0.08
M00828_26_000000000-A7UAN_1_1102_8975_13442	WC_83	42	BE	Metazoa	1	Arthropoda	1	Insecta	0.83	Mantodea	0.09	Mantidae	0.09	Gonypetyllis	0.08
M00828_26_000000000-A7UAN_1_1101_13234_4685	WC_83	56	BE	Metazoa	1	Arthropoda	1	Insecta	0.92	Diptera	0.14	Lonchaeidae	0.05	Silba	0.05
M00828_26_000000000-A7UAN_1_1107_20414_8275	WC_83	3	BE	Metazoa	1	Arthropoda	1	Insecta	0.71	Diptera	0.15	Platystomatidae	0.05	Senopterina	0.05
M00828_26_000000000-A7UAN_1_1101_18239_2383	WC_83	8	BE	Metazoa	1	Arthropoda	1	Insecta	0.99	Diptera	0.75	Empididae	0.06	Oreothalia	0.04
M00828_26_000000000-A7UAN_1_1101_29275_14943	WC_83	60	BE	Metazoa	1	Arthropoda	1	Insecta	0.97	Diptera	0.54	Chironomidae	0.13	Potthastia	0.04
M00828_26_000000000-A7UAN_1_1103_14204_13344	WC_83	7	BE	Metazoa	1	Arthropoda	1	Insecta	0.46	Hemiptera	0.06	Belostomatidae	0.04	Muljarus	0.04
M00828_26_000000000-A7UAN_1_1102_24680_9271	WC_83	3	BE	Metazoa	1	Arthropoda	1	Arachnida	0.31	Astigmata	0.06	Pyroglyphidae	0.04	Euroglyphus	0.04
M00828_26_000000000-A7UAN_1_1112_18394_25067	WC_83	4	BE	Metazoa	1	Arthropoda	1	Malacostraca	0.27	Decapoda	0.07	Polychelidae	0.03	Homeryon	0.03
M00828_26_000000000-A7UAN_1_1101_15750_6484	WC_83	271	BE	Metazoa	1	Arthropoda	1	Insecta	0.97	Diptera	0.56	Empididae	0.04	Hilarigona	0.02
M00828_26_000000000-A7UAN_1_1102_24916_17867	WC_83	3	BE	Metazoa	1	Arthropoda	1	Insecta	0.53	Diptera	0.09	Calliphoridae	0.02	Verticia	0.02
M00828_26_000000000-A7UAN_1_1101_17323_1562	WC_85	136330	BE	Metazoa	1	Arthropoda	1	Insecta	1	Ephemeroptera	1	Ephemerellidae	1	Eurylophella	1
M00828_26_000000000-A7UAN_1_1101_17619_1609	WC_85	39837	BE	Metazoa	1	Arthropoda	1	Insecta	1	Odonata	1	Cordulegastridae	1	Cordulegaster	1
M00828_26_000000000-A7UAN_1_1101_17799_1486	WC_85	36309	BE	Metazoa	1	Arthropoda	1	Insecta	1	Trichoptera	1	Molannidae	1	Molanna	1
M00828_26_000000000-A7UAN_1_1101_13505_1823	WC_85	25725	BE	Metazoa	1	Arthropoda	1	Insecta	1	Ephemeroptera	1	Ephemeridae	1	Ephemera	1
M00828_26_000000000-A7UAN_1_1101_15821_1584	WC_85	17090	BE	Metazoa	1	Arthropoda	1	Insecta	1	Trichoptera	1	Hydropsychidae	1	Cheumatopsyche	1
M00828_26_000000000-A7UAN_1_1101_18656_2052	WC_85	4295	BE	Metazoa	1	Arthropoda	1	Insecta	1	Ephemeroptera	1	undef_Ephemeroptera	1	Leptophlebia	1
M00828_26_000000000-A7UAN_1_1101_9554_2791	WC_85	282	BE	Metazoa	1	Arthropoda	1	Insecta	1	Ephemeroptera	1	undef_Ephemeroptera	1	Leptophlebia	1
M00828_26_000000000-A7UAN_1_1101_19780_2578	WC_85	2844	BE	Metazoa	1	Arthropoda	1	Insecta	1	Ephemeroptera	1	Ephemeridae	1	Ephemera	1
M00828_26_000000000-A7UAN_1_1101_16856_12237	WC_85	148	BE	Metazoa	1	Arthropoda	1	Insecta	1	Ephemeroptera	1	undef_Ephemeroptera	1	Leptophlebia	1
M00828_26_000000000-A7UAN_1_1101_9763_16003	WC_85	54	BE	Metazoa	1	Arthropoda	1	Insecta	1	Ephemeroptera	1	Ephemerellidae	1	Eurylophella	1
M00828_26_000000000-A7UAN_1_1101_13364_25784	WC_85	14	BE	Metazoa	1	Arthropoda	1	Insecta	1	Ephemeroptera	1	Ephemeridae	1	Ephemera	1
M00828_26_000000000-A7UAN_1_1106_23713_5516	WC_85	27	BE	Metazoa	1	Arthropoda	1	Insecta	1	Ephemeroptera	1	Ephemeridae	1	Ephemera	1
M00828_26_000000000-A7UAN_1_1103_18353_1962	WC_85	4	BE	Metazoa	1	Arthropoda	1	Insecta	1	Coleoptera	1	Elmidae	1	Optioservus	1
M00828_26_000000000-A7UAN_1_1109_4702_22076	WC_85	4	BE	Metazoa	1	Arthropoda	1	Insecta	1	Trichoptera	1	Philopotamidae	1	Chimarra	1
M00828_26_000000000-A7UAN_1_2112_29304_13613	WC_85	3	BE	Metazoa	1	Arthropoda	1	Insecta	1	Odonata	1	Cordulegastridae	1	Cordulegaster	1
M00828_26_000000000-A7UAN_1_1101_13862_4753	WC_85	64	BE	Metazoa	1	Arthropoda	1	Insecta	1	Ephemeroptera	1	Ephemeridae	0.99	Ephemera	0.99
M00828_26_000000000-A7UAN_1_1102_18647_5149	WC_85	64	BE	Metazoa	1	Arthropoda	1	Insecta	1	Ephemeroptera	0.99	Ephemeridae	0.99	Ephemera	0.99
M00828_26_000000000-A7UAN_1_1101_5219_14860	WC_85	69	BE	Metazoa	1	Arthropoda	1	Insecta	0.98	Ephemeroptera	0.97	Ephemeridae	0.95	Ephemera	0.95
M00828_26_000000000-A7UAN_1_1101_27874_18943	WC_85	123	BE	Metazoa	1	Arthropoda	1	Insecta	0.99	Odonata	0.82	Cordulegastridae	0.78	Cordulegaster	0.78
M00828_26_000000000-A7UAN_1_1101_19193_9588	WC_85	152	BE	Metazoa	1	Arthropoda	1	Insecta	0.99	Diptera	0.82	Chironomidae	0.39	Cricotopus	0.32
M00828_26_000000000-A7UAN_1_1101_19455_28275	WC_85	23	BE	Metazoa	1	Arthropoda	1	Insecta	0.69	Ephemeroptera	0.37	Baetidae	0.36	Cheleocloeon	0.14
M00828_26_000000000-A7UAN_1_1101_17920_1783	WC_85	20366	BE	Metazoa	1	Arthropoda	1	Insecta	0.97	Coleoptera	0.77	Buprestidae	0.12	Knowltonia	0.09
M00828_26_000000000-A7UAN_1_1101_15804_2195	WC_85	7537	BE	Metazoa	1	Arthropoda	1	Insecta	0.98	Coleoptera	0.2	Tenebrionidae	0.09	Bassianus	0.08
M00828_26_000000000-A7UAN_1_1101_11564_4035	WC_85	165	BE	Metazoa	1	Arthropoda	1	Insecta	0.95	Lepidoptera	0.16	Pieridae	0.08	Aoa	0.08
M00828_26_000000000-A7UAN_1_1101_13155_14081	WC_85	194	BE	Metazoa	1	Arthropoda	1	Insecta	0.89	Diptera	0.67	Empididae	0.11	Oreothalia	0.05
M00828_26_000000000-A7UAN_1_1101_18559_18800	WC_85	9	BE	Metazoa	1	Arthropoda	1	Insecta	0.8	Orthoptera	0.08	Pamphagidae	0.02	Nocaracris	0.02
M00828_26_000000000-A7UAN_1_1104_12001_5634	WC_85	3	BE	Metazoa	1	Arthropoda	1	Insecta	0.56	Diptera	0.08	Piophilidae	0.01	Prochyliza	0.01
M00828_26_000000000-A7UAN_1_1101_15368_1522	WC_86	158011	BE	Metazoa	1	Arthropoda	1	Insecta	1	Odonata	1	Libellulidae	1	Sympetrum	1
M00828_26_000000000-A7UAN_1_1101_16711_3247	WC_86	3754	BE	Metazoa	1	Arthropoda	1	Insecta	1	Trichoptera	1	undef_Trichoptera	1	Ptilostomis	1
M00828_26_000000000-A7UAN_1_1101_8145_6490	WC_86	777	BE	Metazoa	1	Arthropoda	1	Insecta	1	Odonata	1	Libellulidae	1	Sympetrum	1
M00828_26_000000000-A7UAN_1_1101_14319_4597	WC_86	333	BE	Metazoa	1	Arthropoda	1	Insecta	1	Odonata	1	Corduliidae	1	Somatochlora	1
M00828_26_000000000-A7UAN_1_1101_3701_10691	WC_86	138	BE	Metazoa	1	Arthropoda	1	Insecta	1	Diptera	1	Simuliidae	1	Simulium	1
M00828_26_000000000-A7UAN_1_1101_25418_16078	WC_86	142	BE	Metazoa	1	Arthropoda	1	Insecta	1	Diptera	1	Chironomidae	1	Micropsectra	1
M00828_26_000000000-A7UAN_1_1102_25346_12774	WC_86	41	BE	Metazoa	1	Arthropoda	1	Insecta	1	Trichoptera	1	undef_Trichoptera	1	Ptilostomis	1
M00828_26_000000000-A7UAN_1_1103_18159_8507	WC_86	20	BE	Metazoa	1	Arthropoda	1	Insecta	1	Plecoptera_Insecta	1	Pteronarcyidae	1	Pteronarcys	1
M00828_26_000000000-A7UAN_1_1104_23866_11304	WC_86	11	BE	Metazoa	1	Arthropoda	1	Insecta	1	Diptera	1	Chironomidae	1	Micropsectra	1
M00828_26_000000000-A7UAN_1_1102_15170_5737	WC_86	31	BE	Metazoa	1	Arthropoda	1	Insecta	1	Odonata	1	Corduliidae	1	Somatochlora	1
M00828_26_000000000-A7UAN_1_1103_8194_26304	WC_86	20	BE	Metazoa	1	Arthropoda	1	Insecta	1	Odonata	1	Corduliidae	1	Somatochlora	1
M00828_26_000000000-A7UAN_1_1102_24833_19219	WC_86	8	BE	Metazoa	1	Arthropoda	1	Insecta	1	Odonata	1	Aeshnidae	1	Boyeria	1
M00828_26_000000000-A7UAN_1_1101_14600_7278	WC_86	1426	BE	Metazoa	1	Arthropoda	1	Insecta	1	Odonata	1	Libellulidae	0.99	Sympetrum	0.98
M00828_26_000000000-A7UAN_1_1114_18331_13713	WC_86	8	BE	Metazoa	1	Arthropoda	1	Insecta	1	Odonata	1	Corduliidae	1	Somatochlora	0.98
M00828_26_000000000-A7UAN_1_1104_17371_25291	WC_86	5	BE	Metazoa	1	Arthropoda	1	Insecta	1	Odonata	0.98	Corduliidae	0.97	Somatochlora	0.97
M00828_26_000000000-A7UAN_1_1101_18781_2686	WC_86	298	BE	Metazoa	1	Arthropoda	1	Insecta	0.99	Diptera	0.83	Chironomidae	0.76	Tanytarsus	0.49
M00828_26_000000000-A7UAN_1_1101_8366_6531	WC_86	2364	BE	Metazoa	1	Arthropoda	1	Insecta	0.98	Diptera	0.78	Ceratopogonidae	0.32	Culicoides	0.32
M00828_26_000000000-A7UAN_1_1101_17371_2896	WC_86	4925	BE	Metazoa	1	Arthropoda	1	Insecta	0.98	Diptera	0.71	Ceratopogonidae	0.33	Culicoides	0.31
M00828_26_000000000-A7UAN_1_1101_24202_9478	WC_86	718	BE	Metazoa	1	Arthropoda	1	Insecta	0.95	Diptera	0.61	Chironomidae	0.3	Limnophyes	0.28
M00828_26_000000000-A7UAN_1_2112_6012_22124	WC_86	12	BE	Metazoa	1	Arthropoda	1	Insecta	0.76	Ephemeroptera	0.43	undef_Ephemeroptera	0.36	Paraleptophlebia	0.26
M00828_26_000000000-A7UAN_1_1101_21548_6080	WC_86	337	BE	Metazoa	1	Arthropoda	1	Insecta	0.71	Ephemeroptera	0.41	undef_Ephemeroptera	0.26	Paraleptophlebia	0.26
M00828_26_000000000-A7UAN_1_1101_14354_2134	WC_86	10031	BE	Metazoa	1	Arthropoda	1	Insecta	0.91	Trichoptera	0.61	Limnephilidae	0.56	Pycnopsyche	0.24
M00828_26_000000000-A7UAN_1_1110_20117_16257	WC_86	4	BE	Metazoa	1	Arthropoda	1	Insecta	1	Diptera	0.48	Syrphidae	0.26	Exallandra	0.23
M00828_26_000000000-A7UAN_1_1103_27769_15488	WC_86	33	BE	Metazoa	1	Arthropoda	1	Insecta	0.9	Hemiptera	0.46	Tropiduchidae	0.23	Catullia	0.22
M00828_26_000000000-A7UAN_1_1101_26629_11086	WC_86	212	BE	Metazoa	1	Arthropoda	1	Insecta	0.99	Diptera	0.85	Calliphoridae	0.25	Cordylobia	0.19
M00828_26_000000000-A7UAN_1_1110_28075_18407	WC_86	4	BE	Metazoa	1	Arthropoda	1	Protura	0.18	Protura_Protura	0.18	Sinentomidae	0.18	Sinentomon	0.18
M00828_26_000000000-A7UAN_1_1111_14353_7114	WC_86	6	BE	Metazoa	1	Arthropoda	1	Insecta	0.94	Diptera	0.57	Ceratopogonidae	0.16	Culicoides	0.16
M00828_26_000000000-A7UAN_1_1101_19018_1856	WC_86	14215	BE	Metazoa	1	Arthropoda	1	Malacostraca	0.31	Decapoda	0.27	Callianassidae	0.16	Necallianassa	0.16
M00828_26_000000000-A7UAN_1_1101_15156_4134	WC_86	280	BE	Metazoa	1	Arthropoda	1	Insecta	0.98	Diptera	0.78	Tachinidae	0.14	Lixophaga	0.13
M00828_26_000000000-A7UAN_1_1102_12218_11330	WC_86	49	BE	Metazoa	1	Arthropoda	1	Insecta	0.98	Diptera	0.7	Chironomidae	0.25	Trissopelopia	0.13
M00828_26_000000000-A7UAN_1_1108_20610_5347	WC_86	98	BE	Metazoa	1	Arthropoda	1	Insecta	0.92	Odonata	0.74	Libellulidae	0.53	Allorrhizucha	0.12
M00828_26_000000000-A7UAN_1_1101_4521_15517	WC_86	79	BE	Metazoa	1	Arthropoda	1	Insecta	0.74	Isoptera	0.15	Termitidae	0.14	Cavitermes	0.12
M00828_26_000000000-A7UAN_1_1101_13413_21292	WC_86	4	BE	Metazoa	1	Arthropoda	1	Chilopoda	0.15	Geophilomorpha	0.15	Mecistocephalidae	0.12	Dicellophilus	0.12
M00828_26_000000000-A7UAN_1_1101_21560_3322	WC_86	364	BE	Metazoa	1	Arthropoda	1	Insecta	1	Diptera	0.76	Anthomyiidae	0.11	Adia	0.11
M00828_26_000000000-A7UAN_1_1110_7099_20620	WC_86	3	BE	Metazoa	1	Arthropoda	1	Insecta	0.76	Mantodea	0.15	Sibyllidae	0.11	Sibylla	0.11
M00828_26_000000000-A7UAN_1_1103_20713_24227	WC_86	17	BE	Metazoa	1	Arthropoda	1	Insecta	0.98	Diptera	0.85	Hybotidae	0.11	Allanthalia	0.1
M00828_26_000000000-A7UAN_1_1101_3201_9359	WC_86	23	BE	Metazoa	1	Arthropoda	1	Arachnida	0.46	Araneae	0.37	Nemesiidae	0.1	Iberesia	0.1
M00828_26_000000000-A7UAN_1_1101_18750_3193	WC_86	2141	BE	Metazoa	1	Arthropoda	1	Malacostraca	0.25	Decapoda	0.22	Callianassidae	0.1	Necallianassa	0.1
M00828_26_000000000-A7UAN_1_1102_19348_26415	WC_86	24	BE	Metazoa	1	Arthropoda	1	Insecta	0.82	Mantodea	0.11	Mantidae	0.11	Pseudomantis	0.09
M00828_26_000000000-A7UAN_1_1101_17441_1540	WC_86	17671	BE	Metazoa	1	Arthropoda	1	Insecta	0.76	Odonata	0.12	Libellulidae	0.09	Allorrhizucha	0.09
M00828_26_000000000-A7UAN_1_1105_10775_7643	WC_86	8	BE	Metazoa	1	Arthropoda	1	Insecta	0.75	Ephemeroptera	0.13	Ephemerellidae	0.09	Vietnamella	0.09
M00828_26_000000000-A7UAN_1_1104_20397_10123	WC_86	12	BE	Metazoa	1	Arthropoda	1	Arachnida	0.47	Araneae	0.23	Theraphosidae	0.09	Lasiodora	0.09
M00828_26_000000000-A7UAN_1_1101_11207_10438	WC_86	4	BE	Metazoa	1	Arthropoda	1	Insecta	0.39	Hymenoptera	0.17	Braconidae	0.09	Euurobracon	0.09
M00828_26_000000000-A7UAN_1_1107_11690_14859	WC_86	4	BE	Metazoa	1	Arthropoda	1	Malacostraca	0.32	Decapoda	0.15	Scyllaridae	0.09	Biarctus	0.09
M00828_26_000000000-A7UAN_1_1101_16277_16354	WC_86	186	BE	Metazoa	1	Arthropoda	1	Insecta	0.96	Diptera	0.61	Sarcophagidae	0.09	Tripanurga	0.08
M00828_26_000000000-A7UAN_1_1101_15230_29094	WC_86	52	BE	Metazoa	1	Arthropoda	1	Insecta	0.94	Diptera	0.2	Asilidae	0.08	Acasilus	0.08
M00828_26_000000000-A7UAN_1_2108_16749_9515	WC_86	3	BE	Metazoa	1	Arthropoda	1	Malacostraca	0.12	Amphipoda	0.1	Typhlogammaridae	0.08	Typhlogammarus	0.08
M00828_26_000000000-A7UAN_1_1101_15747_3067	WC_86	640	BE	Metazoa	1	Arthropoda	1	Insecta	0.89	Odonata	0.72	Libellulidae	0.53	Porpax	0.07
M00828_26_000000000-A7UAN_1_1107_21615_21940	WC_86	4	BE	Metazoa	1	Arthropoda	1	Insecta	0.46	Coleoptera	0.15	Buprestidae	0.07	Diphucrania	0.07
M00828_26_000000000-A7UAN_1_1101_14634_7847	WC_86	4	BE	Metazoa	1	Arthropoda	1	Arachnida	0.42	Araneae	0.22	Theraphosidae	0.09	Lasiodora	0.07
M00828_26_000000000-A7UAN_1_1105_21865_14078	WC_86	6	BE	Metazoa	1	Arthropoda	1	Malacostraca	0.28	Decapoda	0.17	Axiidae	0.07	Axius	0.07
M00828_26_000000000-A7UAN_1_1103_11674_22617	WC_86	8	BE	Metazoa	1	Arthropoda	1	Arachnida	0.24	Astigmata	0.13	Avenzoariidae	0.07	Laronyssus	0.07
M00828_26_000000000-A7UAN_1_1104_15949_22365	WC_86	4	BE	Metazoa	1	Arthropoda	1	Arachnida	0.16	Mesostigmata	0.07	Ameroseiidae	0.07	Neocypholaelaps	0.07
M00828_26_000000000-A7UAN_1_1101_10931_19315	WC_86	76	BE	Metazoa	1	Arthropoda	1	Collembola	0.07	undef_Collembola	0.07	Entomobryidae	0.07	Entomobryoides	0.07
M00828_26_000000000-A7UAN_1_1105_9904_18162	WC_86	8	BE	Metazoa	1	Arthropoda	1	Insecta	0.94	Diptera	0.37	Pachyneuridae	0.08	Pachyneura	0.06
M00828_26_000000000-A7UAN_1_1106_20960_20629	WC_86	3	BE	Metazoa	1	Arthropoda	1	Insecta	0.57	Hemiptera	0.16	Delphacidae	0.07	Eurybregma	0.06
M00828_26_000000000-A7UAN_1_1110_7222_12124	WC_86	4	BE	Metazoa	1	Arthropoda	1	Malacostraca	0.31	Isopoda	0.06	Munnopsidae	0.06	Acanthocope	0.06
M00828_26_000000000-A7UAN_1_1101_11188_12532	WC_86	560	BE	Metazoa	1	Arthropoda	1	Insecta	0.96	Diptera	0.73	Hybotidae	0.07	Allanthalia	0.05
M00828_26_000000000-A7UAN_1_1101_9477_3383	WC_86	92	BE	Metazoa	1	Arthropoda	1	Insecta	0.86	Coleoptera	0.29	Buprestidae	0.07	Actenodes	0.05
M00828_26_000000000-A7UAN_1_1101_17708_1521	WC_86	9009	BE	Metazoa	1	Arthropoda	1	Insecta	0.74	Hemiptera	0.21	Cercopidae	0.05	Huaina	0.05
M00828_26_000000000-A7UAN_1_1101_17394_2040	WC_86	145	BE	Metazoa	1	Arthropoda	1	Malacostraca	0.21	Decapoda	0.16	Gecarcinidae	0.05	Gecarcoidea	0.05
M00828_26_000000000-A7UAN_1_1103_24326_10533	WC_86	11	BE	Metazoa	1	Arthropoda	1	Insecta	0.89	Coleoptera	0.09	Endomychidae	0.04	Amphisternus	0.04
M00828_26_000000000-A7UAN_1_1101_11905_12376	WC_86	37	BE	Metazoa	1	Arthropoda	1	Insecta	0.83	Isoptera	0.05	Termitidae	0.05	Cavitermes	0.04
M00828_26_000000000-A7UAN_1_1110_14906_9695	WC_86	10	BE	Metazoa	1	Arthropoda	1	Insecta	0.75	Hemiptera	0.13	Aphelocheiridae	0.04	Aphelocheirus	0.04
M00828_26_000000000-A7UAN_1_1101_18159_1698	WC_86	66094	BE	Metazoa	1	Arthropoda	1	Insecta	0.65	Isoptera	0.12	Termitidae	0.07	Basidentitermes	0.04
M00828_26_000000000-A7UAN_1_1106_22109_22685	WC_86	4	BE	Metazoa	1	Arthropoda	1	Arachnida	0.31	Astigmata	0.1	Myocoptidae	0.04	Myocoptes	0.04
M00828_26_000000000-A7UAN_1_1102_18972_18685	WC_86	19	BE	Metazoa	1	Arthropoda	1	Arachnida	0.29	Araneae	0.14	Theraphosidae	0.06	Lasiodora	0.04
M00828_26_000000000-A7UAN_1_1101_20711_8744	WC_86	239	BE	Metazoa	1	Arthropoda	1	Insecta	0.92	Diptera	0.32	Ulidiidae	0.03	Euxesta	0.03
M00828_26_000000000-A7UAN_1_1103_25917_7130	WC_86	7	BE	Metazoa	1	Arthropoda	1	Insecta	0.7	Diptera	0.09	Sarcophagidae	0.03	Sphenometopa	0.03
M00828_26_000000000-A7UAN_1_1104_18368_20497	WC_86	9	BE	Metazoa	1	Arthropoda	1	Insecta	0.69	Coleoptera	0.11	Erotylidae	0.03	Iphiclus	0.03
M00828_26_000000000-A7UAN_1_1105_9859_12940	WC_86	3	BE	Metazoa	1	Arthropoda	1	Arachnida	0.44	Scorpiones	0.06	Chactidae	0.03	Belisarius	0.03
M00828_26_000000000-A7UAN_1_1111_11876_9774	WC_86	3	BE	Metazoa	1	Arthropoda	1	Malacostraca	0.13	Decapoda	0.06	Scyllaridae	0.03	Biarctus	0.03
M00828_26_000000000-A7UAN_1_1104_21080_19812	WC_86	7	BE	Metazoa	1	Arthropoda	1	Insecta	0.63	Hymenoptera	0.06	Braconidae	0.03	Sigalphus	0.02
M00828_26_000000000-A7UAN_1_1106_3757_15076	WC_86	5	BE	Metazoa	1	Arthropoda	1	Insecta	0.53	Mantodea	0.06	Mantidae	0.04	Miomantis	0.02
M00828_26_000000000-A7UAN_1_1102_4215_19688	WC_86	7	BE	Metazoa	1	Arthropoda	1	Insecta	0.64	Lepidoptera	0.09	Lycaenidae	0.01	Ptelina	0.01

## Sheet: FileS2_Environmental
Site	Stream.depth	Stream.flow	Stream.temperature	Stream.dissolved.oxygen	Stream.pH	Stream.conductivity	Stream.dissolved.organic.carbon	TP	TN	Lowland.conifer	Mixedwood.conifer	Mixedwood.hardwood	Jack.pine	Intolerant.hardwood	Black.spruce	Upland.spruce.Fir	Upland.spruce.pine	Watershed.area	Watershed.elevation	Watershed.mean.VCI	Watershed.mean.P90	Watesrhed.mean.CC2	Watershed.mean.CC10	Channel.slope
WC10	40.5	0.096	15.5	3.88	7.34466	183.4	35.587	0.0112	0.797	17.93	0	0	0	0	77.6	0	1.2	762.716	262.01	0.659044	7.89735	79.5035	16.6775	0.00951125
WC13	66.25	0.093	16.1	3.13	7.65695	124.8	26.021	0.0083	0.64	14.05	0	0	0	0	82.85	0.04	0	132.004	263.571	0.685176	9.64827	80.9624	29.1753	0.0192907
WC15	62.5	0.091	20.2	6.11	8.08527	166.6	18.163	0.0082	0.525	10.66	3.61	3.06	3.79	0.43	58.71	4.3	8.64	27809.7	283.34	0.599303	7.42077	63.5688	18.8917	0.0269966
WC17	5.25	0.079	16.5	5.93	8.09563	247	35.336	0.0068	0.874	0	4.89	0	0	0	74.46	7.17	9.5	284.475	261.59	0.475979	3.94998	59.9039	1.11382	0.0270219
WC24	4.88	0.083	16.5	6.22	7.72419	111.1	35.582	0.0107	0.95	4.38	6.18	3.9	0	1.55	78.1	0.55	0.45	936.728	234.472	0.629977	7.94444	73.5188	19.6318	0.0113285
WC43	38.5	0.092	20.4	3.76	4.28671	269	16.408	0.0149	0.678	0.78	20.82	29.17	0	0.8	22.46	8.81	11.49	1735.32	244.443	0.68016	9.75179	83.0328	36.3998	0.0112791
WC49	23.75	0.062	19.8	2.69	7.44519	133.2	28.096	0.0061	0.647	20.05	11.31	0.97	9.25	2.05	33.04	4.92	15.64	631.377	305.529	0.641855	8.8998	68.9392	24.4651	0.00946839
WC50	47.25	0.098	21.7	6.93	8.26302	343	8.287	0.0024	0.222	8.22	3.5	10.05	12.67	0.44	37.45	3.44	16.63	1246.02	316.914	0.624803	8.78866	68.2078	19.6521	0.00495722
WC51	150	0.087	22	2.09	7.9305	200	18.477	0.0115	0.627	5.23	12.4	10.45	1.11	3.96	33.68	9.23	12.64	4432.13	339.79	0.497869	5.94992	51.2643	12.22	0.00455433
WC56	28.5	0.061	15.8	1.83	7.80217	244	23.469	0.0088	0.648	0.22	0	31.8	0	0	21.79	32.66	4.34	84.1821	347.341	0.600585	9.98214	56.0317	28.1367	0.00879837
WC58	50.5	0.078	16.9	6.38	8.21165	245	16.348	0.0063	0.473	3.37	1.21	15.12	1.71	4.5	38.41	24.85	6.47	970.196	337.973	0.5191	5.58653	51.7658	12.7304	0.0047822
WC60	69.75	0.055	22.9	3.48	8.1125	220	14.447	0.0075	0.499	2.21	6.04	13.35	14.64	5.86	23.52	15.3	10.95	2613.35	336.902	0.520116	6.95642	54.8588	17.3265	0.00525663
WC63	33.25	0.089	22.3	4.97	8.27483	313	7.85	0.0037	0.255	8.81	2.75	10.9	10.78	0	38.93	3.69	17.47	1161.88	317.894	0.623804	8.72273	68.5803	19.178	0.027609
WC66	62.5	0.092	21.8	6.86	8.00707	269	14.124	0.0065	0.612182	3.38	8.31	9.54	8.65	3.09	34.02	13.49	12.7	17941.1	335.615	0.495944	6.01627	48.921	13.9697	0.00615321
WC77	12.75	0.089	21.5	6.54	8.11653	155.4	22.776	0.0148	0.833	1.96	6.23	6.57	0	13.11	51.79	2.63	5.15	10370.9	230.611	0.515776	6.40364	52.8289	14.7986	0.00321765
WC78	22.75	0.087	22.2	6.49	8.03599	182.6	36.875	0.0185	0.98	3.55	2.9	0.09	0	4.56	75.91	8.58	1.99	7849.91	196.127	0.500194	5.13462	47.5828	8.91192	0.0755124
WC79	38.13	0.092	23.6	7.4	8.19618	160.1	24.672	0.0081	0.65	7.99	3.23	1.72	0.64	0.61	72	2.21	4.3	21603.4	261.436	0.647772	8.40865	77.2044	22.3505	0.00565189
WC80	15.75	0.065	15.6	5.14	8.05085	170.4	26.727	0.0061	0.767	13.88	31.79	30.42	0	13.02	4.88	3.68	0	165.499	247.432	0.768256	13.3931	91.9002	49.1811	0.014787
WC81	15	0.059	19	3.72	7.937	141.3	19.118	0.0184	0.634	0	17.96	48.29	0	0	17.83	6.48	0	369.223	250.944	0.708703	11.4691	80.5945	45.4489	0.0134733
WC82	35.75	0.095	22.3	4.67	8.16671	245	11.528	0.0095	0.466	2.94	16.44	27.4	0.57	14.73	10.6	4.23	6.89	3477.84	275.594	0.668017	10.8854	75.4692	38.3968	0.0132271
WC83	21.25	0.088	20.4	7.03	8.47215	333	1.607	0.0076	0.16	0	18.37	34.88	8.55	13.75	0	11.42	0	525.004	291.88	0.640616	9.40273	78.4224	24.8252	0.00775829
WC85	64.75	0.089	20.5	6.03	8.20305	176.9	21.221	0.0099	0.647	0.76	2.63	2.57	2.4	3.85	59.78	6.04	12.15	3111.63	285.749	0.591252	7.88511	59.8379	25.1093	0.0214814
WC86	33.75	0.091	20.8	5.05	8.20967	215	19.119	0.0036	0.496	10.91	4.87	0	0	0.04	42.75	0	36.93	177.794	338.75	0.450154	3.73968	45.5319	4.91492	0.0157639

## Sheet: FileS3_WC_10.fasta
>M00828_25_000000000-A7WCD_1_1101_13619_1617;size=93735;
AATAAATAATATAAGTTTTTGAATACTTCCTCCTTCATTAACTCTTTTATTAGCAAGTAGTATAGTAGAAGCAGGAGCTG
GAACAGGATGAACTGTTTACCCTCCATTATCTTCAGGAATTGCCCACGCTGGAGCTTCTGTTGATTTAGCTATTTTTTCC
CTTCATTTAGCAGGAATTTCTTCTATTCTAGGAGCTGTAAATTTTATTACAACTATTATTAATATACGATCAAATGGTAT
CACTTTTGATCGAATACCTTTATTTGTCTGATCAGTTGTTATTACAGCAGTGTTATTACTTTTATCTTTACCC
>M00828_25_000000000-A7WCD_1_1101_16822_2148;size=13879;
TATAAATAATATGAGTTTCTGGCTTCTGCCACCTGCATTGACCTTACTTTTAGCTAGTAGTATGGTAGAAAGAGGGGCAG
GTACAGGATGAACTGTGTATCCTCCTTTAGCTTCTGGTATTGCTCACGCCGGGGCTTCTGTAGATTTAGCTATTTTTTCT
CTGCACTTAGCCGGTGTGTCATCAATTCTAGGGGCTGTAAACTTTATCACCACTACTATCAATATACGCTCTAGCGGGAT
AACCTTAGACCGCATTCCCCTATTTGTTTGATCTGTAGTAATTACCGCAATTCTATTGCTTTTATCGTTACCC
>M00828_25_000000000-A7WCD_1_1101_15673_1545;size=8227;
AATAAATAATATAAGATTTTGACTATTGCCCCCCTCTCTTTCACTTCTTCTTTCAAGTAGAATCGTAGAAAATGGAGCAG
GAACCGGTTGAACGGTTTATCCCCCCCTATCTTCAAGAATTGCTCATAGAGGGGCATCAGTTGATTTAGCTATTTTTTCC
CTTCATCTTGCAGGAATTTCTTCAATTTTAGGATCTGTAAATTTTATTACAACTGCAATTAATATACGATCAAATGGGAT
TACATTAGATCGAATACCTTTATTTGTATGATCAGTCATTATTACAACTATTTTGTTGCTTCTATCTTTACCC
>M00828_25_000000000-A7WCD_1_1101_18200_2099;size=8260;
AATAAACAATATAAGTTTTTGGTTATTACCCCCTTCTCTTACCCTATTATTAGCCAGTAGTATAGTTGAAGCAGGAGCAG
GAACGGGATGAACAGTTTACCCCCCACTCTCATCGGGAATTGCCCACGCTGGGGCATCAGTAGACTTAGCTATTTTTTCT
CTTCACCTTGCAGGAATCTCTTCAATTTTAGGGGCTGTAAATTTTATTACAACAATTATTAATATACGATCTAATGGAAT
TACATTTGACCGAATACCCTTATTTGTATGATCAGTAGTAATTACAGCAGTATTACTTCTTTTATCCCTCCCC
>M00828_25_000000000-A7WCD_1_1101_12331_2568;size=8097;
ACTAAATAATTTAAGTTTTTGATTATTACCCCCATCTATAATTTTACTCGTCACTTCTGCTCTTGTAGAAAAAGGAGTAG
GTACAGGATGAACAGTTTATCCTCCATTAGCAGCAAATTTAGCTCATTCAGGACCATCAGTAGATTTAGCTATTTTTTCA
TTGCATTTAGCAGGTGCTTCTTCTATTTTAGGTTCATTAAATTTTATTACTACTATTATTAATATACGATGACAAGGTAT
AACATTAGAACGTTTACCTTTATTTATTTGAGCTGTATTTATTACAGTTATTCTACTATTACTATCATTACCC
>M00828_25_000000000-A7WCD_1_1101_19623_2244;size=7596;
TATAAATAATATAAGATTTTGATTACTTCCTCCGGCTTTGACTTTACTCTTAGCTAGTAGTATAGTTGAAAGTGGTGCTG
GGACTGGGTGAACTGTTTACCCTCCTCTATCCTCTGGGATTGCCCATGCAGGTGCCTCAGTAGACCTCGCTATCTTTTCT
CTACACTTGGCAGGGGTGTCTTCTATCTTAGGGGCGGTTAATTTTATCACCACTACTATTAATATACGAACTAGAGGGAT
AACTTTAGACCGGATTCCCTTGTTTGTGTGGTCTGTAGTAATCACAGCTGTGTTACTATTGCTTTCACTACCC
>M00828_25_000000000-A7WCD_1_1101_16796_1602;size=4728;
TTTAAATAACATAAGATTTTGATTACTCCCCCCATCATTATTATTGTTAGTAAGTTCAGCAGCAGTAGAAGCTGGAGCAG
GAACTGGATGAACAGTTTACCCCCCTTTAGCTTCAAATATTGCCCATGCTGGAGGATCCGTAGATTTAGCCATTTTTAGT
TTACATCTAGCAGGTGTATCTTCAATTTTAGGAGCTATCAATTTTATTACAACAATTATTAATATACGCTCACAAGGCTT
AACTTTTGAACGATTAACTTTATTTGTTTGAGCTGTAAAAATTACAGCAGTATTATTATTACTATCTTTACCC
>M00828_25_000000000-A7WCD_1_1101_14320_2251;size=4766;
AATAAATAATATAAGTTTCTGACTTCTACCCCCCTCTCTTACACTTCTTCTTTCAAGTTCAATTGTAGAAAATGGGGCAG
GAACAGGATGAACAGTTTACCCACCTCTATCAGCCAGAATTGCCCATAGAGGAGCATCTGTTGATTTAGCAATTTTTTCT
CTTCACTTGGCCGGTATTTCTTCAATTTTAGGGTCAGTAAATTTTATTACAACAGCAATTAATATACGAGCAAACGGAAT
TACTTTAGACCGTATACCTTTATTTGTTTGATCAGTTGTAATTACAACAGTTCTTTTACTTTTATCTTTACCC
>M00828_25_000000000-A7WCD_1_1101_14746_1932;size=4846;
AATAAATAATATAAGTTTTTGAATGCTTCCGCCTTCCCTTACTCTTTTATTAGCAAGTAGCATAGTAGAAGCAGGGGCTG
GAACAGGATGAACAGTTTACCCTCCCTTATCTTCCGGAATTGCCCATGCTGGGGCTTCTGTTGATTTAGCTATTTTTTCT
CTACATTTAGCGGGAATTTCTTCTATTTTAGGGGCCGTAAATTTTATTACAACAATTATTAATATACGGTCTAATGGAAT
TACATTTGATCGAATACCTTTATTTGTTTGGTCTGTTGTAATTACAGCTGTATTATTACTTTTATCTTTACCC
>M00828_25_000000000-A7WCD_1_1101_19483_2077;size=6062;
AATGAATAATATAAGTTTTTGACTATTACCTCCCTCATTAACCCTCTTACTTGCCAGTAGTATAGTTGAAAATGGAGCAG
GAACCGGTTGAACAGTTTACCCCCCACTAGCTGCCGGCATTGCCCACGCTGGAGCTTCCGTTGATTTAGCAATCTTTTCA
CTTCACTTAGCAGGGGTGTCATCCATTCTAGGGGCTGTCAATTTCATTACCACAGTAATTAATATACGATCAAGAGGCAT
AACACTAGACCGAATACCATTGTTTGTTTGAGCCGTTGTTATTACAGCTTTATTGCTCCTTTTATCTCTTCCC
>M00828_25_000000000-A7WCD_1_1101_14075_1932;size=3095;
AATAAATAATATAAGTTTTTGATTATTACCCCCTTCATTAACTTTATTATTATCTAGCTCTATTGTAGAAAATGGAGCAG
GTACTGGTTGAACAGTATATCCCCCCCTATCCTCTGGAATTGCTCATGCTGGAGCCTCTGTTGATTTAGCTATTTTTTCA
TTACATTTAGCTGGAATTTCATCTATTTTAGGGGCAGTTAATTTTATTACGACAGTAATTAATATGCGGTCAAGTGGTAT
TACATTAGATCGTATGCCTTTATTTGTTTGATCAGTTATCATTACAGCTATTTTATTACTCTTATCTTTACCC
>M00828_25_000000000-A7WCD_1_1101_14211_1592;size=3320;
TATAAATAATATAAGTTTTTGATTATTACCCCCTTCTTTAAATTTTCTTTTAATTAGATCTATCGTTGAAAACGGAACTG
GAACTGGATGAACAGTTTACCCGCCTCTTTCCGCAAATATCGCTCACGCTGGAAGATCTGTCGATATCTCAATTTTTTCC
CTACATTTGGCAGGTATCTCTTCAATTCTTGGAGCTATTAATTTTATTTCCACAACAATTAATATACGGTCAAATTTAAT
TACATTAGATCGCCTTCCTTTATTTGTTTGATCCGTAGCAATTACAGCTCTTCTTCTTCTTCTCTCTTTACCC
>M00828_25_000000000-A7WCD_1_1101_13921_4325;size=2745;
AATAAATAACATAAGTTTTTGACTTCTTCCCCCATCATTAACTTTACTGTTATCTAGCTCAATTGTTGAAAACGGAGCTG
GCACAGGTTGAACAGTATACCCCCCTCTTTCATCAGGCATTGCCCACGCTGGAGGATCTGTAGATTTAGCTATTTTTTCT
CTTCATTTAGCTGGAATTTCTTCTATTTTAGGAGCTGTAAATTTTATTACTACAGTAATTAATATACGATCAAATGGAAT
CACTTTAGATCGAATACCTTTATTTGTTTGATCTGTTGTCATTACTGCTATTTTATTACTTTTATCTTTACCC
>M00828_25_000000000-A7WCD_1_1101_23136_5668;size=1272;
AATAAATAATATAAGTTTTTGATTATTGCCCCCTTCATTAACTTTGTTATTATCTAGATCTATTGTGGAAAATGGAGCGG
GGACAGGTTGAACTGTTTACCCTCCTCTATCTTCGGGTATTGCTCATGCCGGTGCTTCAGTTGATTTAGCTATTTTTTCA
TTACATTTAGCTGGAATTTCATCAATTTTAGGGGCAGTTAACTTTATTACAACGGTAATTAATATACGATCAAATGGTAT
TACTTTAGATCGAATACCTTTATTTGTTTGATCAGTTATCATTACCGCTATTTTATTACTATTATCTTTACCC
>M00828_25_000000000-A7WCD_1_1101_18848_1808;size=1215;
AATAAATAATATAAGTTTTTGACTTCTACCCCCATCTTTATCTCTTCTTCTTTCTAGATCAATTGTAGAAAACGGAGCAG
GAACAGGTTGAACAGTTTACCCCCCATTATCAGCTAGAATTGCTCATAGAGGAGCTTCAGTAGATTTAGCTATTTTTTCT
CTACATCTTGCAGGTATTTCATCAATCTTAGGTTCTGTAAACTTCATTACTACCGCTATTAATATACGATCAAACGGTAT
TACTTTAGACCGAATACCTTTATTTGTATGATCAGTAGTAATTACAACAATTCTTTTACTTCTATCTTTACCC
>M00828_25_000000000-A7WCD_1_1101_16786_3626;size=1725;
AATAAACAACATAAGATTCTGGTTACTTCCTCCTTCATTAACCTTTCTCCTAATAAGAAGAATTGTAGAAAGAGGAGCAG
GAACGGGATGAACAGTTTACCCTCCCTTATCAGCTAATATTGCTCATGGTGGATCCTCAGTAGACCTAGCAATTTTCAGC
CTCCATTTAGCAGGAATTTCCTCAATCCTAGGAGCCGTTAATTTTATCACCACAGTAATTAATATACGATCCCCTGGTAT
AACATTTGATCGAATACCTCTATTTGTTTGATCAGTGGCAATTACCGCCTTATTACTTCTTCTATCTCTTCCC
>M00828_25_000000000-A7WCD_1_1101_9388_4061;size=1925;
AATAAATAATATAAGTTTTTGAATACTTCCTCCTTCATTAACTCTTTTATTAGCAAGTAGTATAGTAGAAGCAGGAGCGG
GAACAGGGTGAACTGTTTATCCTCCATTATCTTCAGGAATTGCTCACGCTGGAGCTTCTGTTGATTTAGCTATTTTTTCC
CTTCATTTAGCAGGAATTTCTTCTATTCTAGGAGCTGTAAATTTTATTACAACTATTATTAATATACGATCAAATGGTAT
CACTTTTGATCGAATACCTTTATTTGTATGATCAGTTGTTATTACAGCAGTATTATTACTTTTATCTTTGCCC
>M00828_25_000000000-A7WCD_1_1101_16160_1492;size=590;
AATAAATAATATAAGATTCTGACTTCTACCTCCTTCTTTAACCCTTTTACTTTCAAGAAGAATAGTAGAAAATGGGGCCG
GAACAGGTTGAACAGTCTATCCTCCCCTATCCTCTAGTATTGCTCATAGAGGAGCTTCTGTTGATTTAGCAATTTTTTCT
TTACATCTTGCGGGAATCTCATCAATTTTAGGCTCTGTAAATTTTATTACAACTGCAATTAATATGCGATCAAATGGGAT
TACTTTAGATCGAATACCTCTATTTGTATGATCAGTAGTTATCACCACAATTTTATTACTTCTATCTCTTCCC
>M00828_25_000000000-A7WCD_1_1101_11304_2757;size=610;
AATAAATAATATAAGATTCTGACTTTTACCCCCTTCTTTAACCCTTCTTTTATCAAGATCTATTGTTGAAAACGGGGCTG
GAACTGGGTGAACTGTTTACCCTCCGCTATCTTCAGGAATTGCCCATGCCGGGGCATCTGTAGACCTGGCAATTTTTTCT
TTACACTTAGCTGGTATTTCTTCAATTTTAGGAGCAGTAAATTTTATTACTACAGTAATTAATATACGCTCAGAAGGAAT
TACTTTAGATCGAATACCTTTATTTGTCTGATCAGTAATTATTACAGCTATTCTTCTTTTATTATCCTTACCC
>M00828_25_000000000-A7WCD_1_1101_23251_5521;size=751;
GATAAATAATATAAGATTTTGATTATTGCCCCCATCATTAACTTTGTTATTATCTAGGTCTATTGTAGAAAATGGAGCAG
GTACAGGTTGAACTGTTTACCCCCCATTATCTTCAGGTATTGCTCATGCAGGAGCTTCAGTAGATTTAGCTATCTTTTCT
TTACATTTAGCTGGAATTTCTTCTATTTTAGGAGCAGTAAATTTTATTACTACAGTAATTAACATACGATCAAATGGGAT
TACCTTAGACCGAATACCTTTATTTGTTTGATCTGTTATTATTACAGCTATTCTATTATTGCTGTCTTTGCCC
>M00828_25_000000000-A7WCD_1_1101_11348_3519;size=410;
TATAAACAACATAAGATTTTGAATGCTTCCACCTTCTCTTACTTTACTATTATCTAGTTCAATTGTAGAAAATGGAGCTG
GAACTGGATGAACAGTTTATCCTCCTCTGTCCTCTGGAATTGCACATGCCGGGGCTTCTGTTGATTTAGCTATTTTTTCT
TTACATTTAGCAGGAATCTCTTCTATTTTGGGGGCAGTAAACTTTATTACAACAGTAATTAATATACGATCAAGAGGAAT
TACCCTAGATCGAATACCCCTATTTGTTTGATCAGTTGTAATTACAGCTGTATTATTATTGTTATCCTTACCC
>M00828_25_000000000-A7WCD_1_1101_15387_2719;size=394;
AATAAATAATATAAGTTTTTGATTACTTCCCCCTTCTTTAACTCTTCTTTTATCAAGCTCAATTGTTGAAAATGGAGCAG
GTACGGGTTGAACTGTTTATCCTCCTTTATCTTCTGGAATCGCTCATGCTGGGGGTTCTGTAGATTTAGCCATTTTTTCT
TTACATTTAGCAGGAATTTCTTCTATTTTAGGAGCTGTAAATTTTATTACAACAGTAATTAATATACGTTCTAATGGAAT
TACTTTAGATCGAATACCTTTATTTGTTTGATCTGTCGTAATTACAGCAATCTTATTACTTCTTTCATTACCC
>M00828_25_000000000-A7WCD_1_1101_17304_1666;size=539;
TATGAATAATATAAGATTTTGATTACTTCCTCCGGCTTTGACTCTACTTTTAGCTAGTAGTATAGTTGAAAGTGGTGCTG
GGACTGGGTGAACTGTTTACCCTCCTCTATCGTCTGGGATTGCCCATGCAGGTGCCTCAGTAGACCTAGTTATCTTTTCT
CTACATTTAGCAGGTGTGTCTTCTATCTTAGGGGGGGTTAATTTTATCACCACTACTATTAATATACGAGCTAGAGGGAT
AATTTTAGACCGGATTCCTTTGTTTGTGTGGTCTGTAGTAATCACAGATGTGTTACTATTGCTTTCGCTCCCC
>M00828_25_000000000-A7WCD_1_1101_24152_4903;size=254;
AATGAATAACATAAGATTTTGGCTACTTCCGCCTGCTTTAACCTTATTATTAGCTAGCAGCATAGTTGAAAGAGGTGCAG
GTACAGGGTGAACAGTTTATCCCCCTCTATCAGCAGGAATTGCACATGCAGGAGCTTCAGTAGACCTGGCTATTTTCTCT
TTACATCTAGCAGGTGTGTCCTCTATCCTAGGAGCAGTAAATTTTATTACAACAACTATTAATATGCGCACTAGTGGTAT
AACTCTAGATCGAATTCCTTTATTTGTTTGATCTGTGGTGATTACAGCAGTCTTGTTGCTTCTATCCCTTCCC
>M00828_25_000000000-A7WCD_1_1101_13248_2552;size=211;
AATAAATAATATAAGTTTTTGATTGCTTCCCCCATCACTAACTTTATTATTATCAAGTTCAATTGTAGAAAATGGAGCTG
GGACAGGTTGAACTGTTTACCCTCCTCTTTCTTCTGGAATTGCTCATGCTGGTGCATCTGTTGATTTAGCTATTTTTTCT
CTTCACTTAGCCGGGATTTCCTCTATTTTAGGAGCTGTAAATTTCATTACTACTGTTATTAATATACGATCTGAAGGAAT
TACTTTAGATCGAATACCTTTATTTGTTTGATCTGTAGTAATTACAGCTATTCTTTTATTGCTATCTCTACCC
>M00828_25_000000000-A7WCD_1_1101_13211_5192;size=340;
ACTAAATAATCTTAGATTTTGACTACTACCACCATCATTAATTCTATTAATTTCTTCTGCTGCCGTAGAAAAAGGTGCGG
GAACAGGATGAACTGTCTATCCACCACTATCAAGAAATCTAGCACATGCTGGACCTTCAGTAGACATGGCTATTTTCTCA
CTCCATTTAGCAGGTGCTTCTTCTATTTTAGGGGCAGTTAACTTCATTACTACTGTAATAAATATGCGATGAAACGGAAT
ACGATTAGAACGACTTCCGCTATTTGTATGAGCAGTATTTCTTACAGTAATTTTACTTCTTCTATCACTTCCC
>M00828_25_000000000-A7WCD_1_1101_22903_7048;size=211;
TATAAATAATATAAGTTTTTGATTATTACCTCCTTCTCTTACATTATTATTATCAAGTTCTATTGTGGAAAACGGAGCTG
GTACAGGTTGAACTGTTTATCCTCCTCTTTCATCTGGAATTGCTCATGCAGGTGCTTCTGTTGATTTAGCAATTTTTTCT
TTACACCTAGCAGGTATTTCATCAATTTTAGGAGCTGTAAATTTTATTACAACAGTAATTAATATACGATCTGAAGGAAT
TACTCTTGATCGAATACCTTTATTTGTCTGATCCGTAGTAATTACAGCTGTACTTCTACTTCTATCATTACCC
>M00828_25_000000000-A7WCD_1_1101_19805_5940;size=133;
AATAAATAATATAAGATTTTGACTTCTCCCCCCTTCTCTAACATTATTATTAGCTAGCAGTATAGTAGAAGCAGGGGCCG
GGACCGGCTGAACAGTTTACCCTCCCTTATCTTCTGGAATTGCCCACGCAGGGGCCTCAGTTGATTTAGCTATTTTTTCT
CTTCACCTTGCAGGAATTTCTTCTATTTTAGGGGCCGTAAATTTTATTACTACTATTATTAATATACGATCTAATGGAAT
TACCTTTGATCGAATACCATTATTTGTTTGATCAGTTGTTATTACTGCAATTTTATTATTATTGTCATTGCCC
>M00828_25_000000000-A7WCD_1_1101_17922_3446;size=119;
AATAAATAATATAAGATTTTGATTACTACCTCCATCTTTTATTTTGTTATTGTGTAGTTCAATAGTTGAAGGTGGGGTTG
GTACTGGTTGAACAGTCTATCCTCCTTTATCTGGGCCTATTGCACACTCAGGGTCTTCAGTTGATTTAGCTATTTTTTCA
TTACATTTAGCTGGCTTATCTTCAATTTTAGGTGCAATTAATTTTATTACAACTATTTTTAATATACGATCTCCAGGTAT
TACCTTAGAACGAATAAGTTTATTTGTCTGATCAGTGTTAATTACTGCATTTTTATTACTACTATCTTTACCC
>M00828_25_000000000-A7WCD_1_1101_12485_12931;size=103;
ACTAAATAACATAAGATTTTGACTTCTACCTCCGGCACTAATCATATTAGTAGGATCAGCAGCAGTAGAAAAAGGGGCAG
GAACAGGATGAACAGTATACCCACCGCTAGCAAGAAACATTGCTCACGCTGGACCATCAGTAGACATGGCTATTTTCTCA
CTTCATTTAGCAGGTGCCTCATCAATTCTAGGTGCCGTAAACTTTATTTGCACAGTACTTAATATACGAACAAAAGGACT
TCGACTAGAACGAATTCCTTTATTTACCTGAGCAGTATTCCTAACAGTAATTCTTCTACTCCTATCTCTACCC
>M00828_25_000000000-A7WCD_1_1101_12081_2216;size=76;
AATAAATAACATAAGATTTTGGTTGCTTCCACCTGCTTTAACCTTATTATTAGCTAGCAGCATAGTTGAAAGAGGTGCCG
GTACTGGATGAACAGTTTATCCTCCCCTATCAGCAGGAATTGCACATGCAGGAGCTTCAGTAGACCTCGCTATTTTCTCT
TTACATTTAGCAGGAGTTTCCTCTATCCTAGGAGCAGTAAATTTTATTACAACAACCATTAATATACGCACAAGTGGTAT
AACTTTAGATCGAATTCCTTTATTTGTTTGATCTGTGGTAATTACAGCAATCTTGCTGCTTCTATCCCTTCCC
>M00828_25_000000000-A7WCD_1_1102_12896_23003;size=57;
TCTTAATAATATCAGTTTTTGGTTACTTCCACCTTCCTTATGCTTATTATTAGCTTCATCGCTTGTTGAAGTCGGAGCAG
GAACAGGTTGAACAGTATACCCACCTCTTAGCGCTATACAAAGTCATTCTGGAGGTTCTGTTGATTTAGCTATATTTAGT
CTTCATTTAGCAGGAGCTGCGTCAATTTTAGGAGCAATAAATTTTATTTCTACAATAATTAATATGCGAAACCCTGGACA
AAGTATGTATAGAATGCCTTTATTTGTATGGTCTATTTTCATAACCGCTTTTTTGTTACTTTTATCAGTTCCC
>M00828_25_000000000-A7WCD_1_1101_8670_17458;size=65;
AATAAACAACTTAAGATTTTGGTTACTTCCTCCTTCATTAACCTTTCTCCTAATAAGAAGAATTGTAGAAAGAGGGGCAG
GAACGGGATGAACAGTTTACCCTCCCCTATCAGCTAATATTGCTCATGGTGGATCCTCAGTAGACCTAGCAATTTTCAGC
CTCCATTTGGCAGGAATTTCCTCAATCCTAGGAGCCGTTAATTTTATCACCACAGTAATTAATATACGATCACCTGGTAT
AACATTTGATCGAATACCTCTATTTGTTTGATCAGTGGCAATTACCGCCTTATTACTCCTTCTATCTCTTCCC
>M00828_25_000000000-A7WCD_1_1103_28081_10162;size=44;
AATAAATAATATAAGATTTTGATTACTACCCCCCTCATTAACTTTTCTTCTAATAAGAAGAGTTGTAGAAAGAGGAGTAG
GAACAGGATGAACAGTTTACCCTCCTCTATCAGCTAATATTGCCCACAGAGGTTCATCTGTTGATCTAGCTATTTTCAGC
CTTCATTTAGCCGGAGTCTCCTCAATTCTTGGAGCAGTAAATTTTATTACAACAGTTATTAATATGCGATCTCCGGGAAT
AACCTTTGATCGAATACCTCTTTTTGTTTGATCCGTAGCAATCACAGCCCTTCTTTTACTTCTTTCTTTACCC
>M00828_25_000000000-A7WCD_1_1101_21311_5704;size=27;
TATAAATAACATAAGATTTTGATTACTCCCTCCAGCTTTGACTCTTCTTTTAGCTAGTAGTATAGTTGAAAGTGGGGCTG
GGACTGGGTGAACTGTTTACCCTCCTCTATCATCCGGGATTGCTCACGCAGGTGCCTCAGTAGACCTAGCTATCTTTTCC
CTACATTTAGCAGGTGTGTCTTCTATCTTAGGGGCAGTAAATTTTATCACAACTACTATTAATATACGAGCCAGAGGGAT
AACTTTAGACCGGATTCCCTTGTTTGTGTGGTCTGTAGTAATCACGGCTGTTTTGTTATTACTATCCCTTCCC
>M00828_25_000000000-A7WCD_1_1102_20994_23016;size=26;
TTTAAACAATATTAGTTTCTGGTTATATCCTCCTTCATTATTACTATTATTAAGTTCAGCTTTAGTTGAAGTGGGTGCTG
GTACTGGTTGGACAGTATATCCCCCGCTATCCAGTATTGCAAACCATTCAGGTGGTTCTGTAGATTTAGCTATTTTTAGT
CTTCACTTATCAGGCATTAGTAGTCTTTTAGGTTCTATTAATTTTATTACTTCTATATTTAACATGAGAGCTCCTGGTAT
GAGTATGCACCGCTTACCTTTATTTGCTTGGTCTATCTTTATTACATCTTGGTTATTAATATTATCTTTACCC
>M00828_25_000000000-A7WCD_1_1103_19624_3161;size=32;
AATGAATAATATAAGTTTTTGACTACTACCTCCCTCATTAACCCTCTTACTTGCCAGTAGTATAGTTGAAAATGGAGCAG
GAACCGGTTGAACCGTTTACCCCCCACTAGCTGCCGGCATTGCCCACGCTGGAGCTTCCGTTGATTTAGCAATCTTTTCG
CTTCACTTAGCAGGGGTGTCATCCATTCTAGGAGCTGTCAATTTCATTACCACAGTAATTAATATACGATCAAGAGGAAT
AACACTAGACCGAATGCCATTATTTGTTTGAGCAGTTGTTATTACAGCTTTATTGCTTCTTTTATCCCTTCCC
>M00828_25_000000000-A7WCD_1_1107_18455_21557;size=16;
TATGAACAATGTTAGTTTTTGGTTGATGCCGCCTTCTTTAATATTATTAGTGGCGTCGACTTTTGTTGAAGCTGGGGCTG
GTACTGGTTGGACAGTATATCCGCCATTATCTAGTGTTCAATCACACTCAGGTCCTTCTGTTGATCTTGCCATTTTTAGT
TTACATTTAGCTGGGGCTGCGTCTATTTTGGGAGCAATTAATTTTATTACTACCATTTTTAATATGAGAGCTCCTGGATT
GACTATGCATAGAATTCCTTTGTTTGTATGGTCCATTCTAATTACAGCTTTTTTAATACTACTTTCTTTACCC
>M00828_25_000000000-A7WCD_1_1106_18200_17896;size=21;
AATAAACAATATAAGTTTTTGATTATTACCGCCATCTTTAACACTATTATTAGCTAGTAGTTTAGTAGAAAACGGAGCAG
GTACTGGTTGAACAGTTTATCCTCCTCTTTCTGCTGGCATTGCTCACGCAGGGTCTTCAGTTGATCTAGCAATTTTTTCA
CTTCATTTGGCTGGGGTATCATCAATTTTAGGGGCTGTTAATTTTATTACAACAGTTATTAATATACGATCAAGAGGAAT
AACTTTAGATCGAATACCTTTATTTGTTTGAGCTGTTGTAATTACTGCCATTCTTTTACTATTATCACTTCCC
>M00828_25_000000000-A7WCD_1_1104_24078_16111;size=12;
CCTTAACAATTTAAGATTCTGATTACTTCCTCCTTCTTTAACTCTCCTTCTTCTTTCTTCTATAGTAGAGATAGGAGCTG
GGACAGGTTGAACTGTCTACCCTCCTTTATCCAGAAATCTATCTCATGCTGGGCCTGCTGTAGATATAGCAATTTTCTCT
CTTCACCTTGCCGGGGCTTCTTCTATTTTAGGGGCAATTAATTTTATGTCAACTGTAAAAAACATACGACCTAAAAGAAT
GAACCCTGAAAATGTTCCTCTTTTTGTTTGAGCTGTTATTATTACTACACTCCTATTACTTCTATCTCTTCCC
>M00828_25_000000000-A7WCD_1_1105_28651_20366;size=11;
TATAAACAATATAAGTTTCTGACTTCTGCCACCCGCATTGACTCTTCTTTTAGCTAGTAGTATAGTAGAAAGAGGGGCAG
GTACTGGGTGAACGGTGTATCCTCCTTTAGCCTCAGGTATCGCTCACGCAGGGGCTTCTGTAGATTTAGCTATTTTTTCT
CTACACTTGGCCGGCGTATCATCAATTTTAGGGGCTGTAAACTTTATCACCACTACTATCAATATACGATCTAGAGGGAT
AACCTTAGACCGAATTCCCTTATTTGTTTGGTCTGTCGTAATTACCGCAATTTTATTGCTCCTGTCATTACCC
>M00828_25_000000000-A7WCD_1_1107_15987_12866;size=10;
AATAAACAACATAAGATTTTGGTTACTTCCTCCTTCATTAACCTTTCTTCTAATAAGAAGAATTGTAGAAAGAGGAGCAG
GAACAGGATGAACAGTTTATCCTCCCCTATCAGCTAATATTGCTCATGGTGGATCCTCAGTAGACCTAGCAATTTTCAGC
CTCCATTTAGCAGGAATTTCATCAATCCTGGGAGCCGTTAATTTTATCACCACAGTAATTAATATACGATCCCCTGGTAT
AACATTTGATCGAATACCTCTATTTGTTTGATCAGTAGCAATTACCGCCTTATTACTTCTTCTATCTCTTCCC
>M00828_25_000000000-A7WCD_1_1107_11839_11496;size=10;
AATAAACAACATAAGATTTCGGCTACTTCTTCCTTCATTAGCCTTTCTTCTAATAAGAAGAATTGTAGAAAGAGGAGTAG
GAACAGGATAAACAGTTTACCCTCCCCTTGTCAGCTAATATTGCTCATGGTGGATCCTCGGTAGATTTAGCAATTTTCAG
CCTCCATTTAGCAGGAATTTCCTCAATCCTGGGAGCCGGTAACTTTATCACCACAGTAATTAATATACGATCCCCTGGTA
TAACAATTGATCGAATACCTCTATTCGTTTGATCAGTGGCAATTAACGCCTTCTATCTCTTCCC
>M00828_25_000000000-A7WCD_1_1106_5267_22283;size=87;
AATAAACAACATAAGATTCTGGTTACTCCCTCCTTCATTAACCTTTCTCCTAATAAGAAGAATTGTAGAAAGAGGAGCAG
GAACAGGATGAACAGTTTATCCTCCCTTATCAGCTAATATTGCTCATGGCGGATCCTCAGTAGACCTAGCAATTTTTAGC
CTCCATTTAGCAGGAATTTCCTCAATCCTAGGAGCCGTTAATTTTATCACCACAGTAATTAATATACGATCCCCTGGTAT
AACATTTGATCGAATACCTCTATTTGTTTGATCAGTGGCAATTACCGCCTTATTACTCCTTCTATCTCTACCC
>M00828_25_000000000-A7WCD_1_1104_15817_21383;size=8;
TTTAAACAATGTTAGTTTTTGGCTTTTACCCCCTTCATTACTTCTTTTATTAACTTCTGCTTTAGTAGAGGCTGGAGCGG
GAACAGGTTGGACCGTTTATCCTCCTTTAAGTTCAATTTTAGGTCACTCAGGTCCTTCTGTAGATTTAGTTATTTTTAGT
CTTCATTTATCTGGAATTTCTTCTGTGTTGGGAGCGATTAACTTTATTACTACAATTATTAACATAAGAGCTCCTGGACT
TTACATACATCGCATTCCGTTGTTTGTTTGGTCTATTTTAATTACTGCATTTTTATTATTATTAAGTATTCCC
>M00828_25_000000000-A7WCD_1_1102_20973_14689;size=7;
AATGAATAATATTTCATTTTGGTTGTTGCCACCTTCATTACTATTATTAATAGGTTCAGTTTTATGTGAAGCTGGAGTTG
GAACTGGTTGGACAGTTTACCCTCCTCTGTCAAGTATCATTGCACACTCTGGAGGTTCAGTTGATCTAGCTATTTTTAGT
TTACATATTTCAGGTGCGTCGTCTATCTTGGGCGCAATTAATTTTATTTCTACTATCTTTAATATGCGAGTTAAAAGTTT
ATCTTTTCATCAATTACCTTTGTTTGTATGGTCTGTTTTAATTACAGCATTTTTATTGTTATTATCTCTACCC
>M00828_25_000000000-A7WCD_1_1103_11139_9463;size=6;
AATAAATAATATAAGTTTTTGATTGCTTCCCCCATCATCAACTTTATTGTTATCAAGCTCAATTGTAGAAAATGGAGCCG
GGACAGGTTGAACTGTTTACCCTCCCCTTTCTTCTGGAATTGCTCATGCTGGAGCATCCGTTGATTTAGCTATTTTTTCT
CTTCACTTAGCAGGAATTTCCTCTATTTTAGGAGCTGTAAATTTCATTACTACTGTTATTAATATACGGTCTGAAGGTAT
TACTTTAGATCGAATACCTTTATTTGTTTGATCTGTAGTAATTACAGCTATTCTTTTATTACTATCTTTACCC
>M00828_25_000000000-A7WCD_1_1105_14205_12038;size=6;
ACTTAACAACATTAGTTTCTGGCTATTACCTCCTTCATTAATTCTACTACTTGCTAGTGCATTAGTAGAGCAAGGAGCAG
GAACAGGGTGGACAATCTACCCTCCTCTTTCAGGAATCCAAAGTCACTCAGGTGGATCTGTTGATTTAGCTATCTTCAGT
CTACACTTAGCTGGTATCAGTAGTATGTTAGGAGCGATGAACTTCATCACTACAATTCTTAACATGCGACACCCTGGAAT
GTCAATGCACAAACTACCACTGTTCTGTTGGGCTATCTTCATTACAGCTATCTTACTTCTACTATCACTACCC
>M00828_25_000000000-A7WCD_1_1105_9426_21362;size=11;
AATGAATAATATTTCATTTTGGTTGTTACCTCCTTCACTTTTGTTGTTAGTGGGTTCTGTTTTATGTGAAGCTGGAGTTG
GGACTGGGTGGACAGTTTACCCACCTCTTTCTAGTATTATCGCTCACTCAGGTGGCTCAGTAGATTTAGCCATTTTTAGT
TTACATATTTCAGGGGCATCTTCGATTCTTGGCGCTATTAATTTTATTTCTACTGTTTTTAATATGCGAGTTAAAAGCTT
ATCGTTTCATCAGTTACCGTTATTTGTTTGGTCTGTTTTGATTACGGCTTTTTTGTTACTGCTTTCTCTTCCC
>M00828_25_000000000-A7WCD_1_2104_19639_23464;size=45;
AATAAATAATATAAGTTTTTGAATACTTCCTCCTTCATTAACTCTTTTATTAGCAAGTAGAATAGTAGAAGCAGGAGCTG
GAACAGGATGAACTGTTTACCCTCCATTATCTTCAGGAATTGCCCACGCTGGAGCTTCTGTTGATTTAGCTATTTTTTCC
CTTCATTTAGCAGGAATTTCTTCTATTCTAGGAGCTGTAAATTTTATTACAACTATTATTAATATACGGTCTAATGGAAT
TACATTTGATCGAATACCTTTATTTGTCTGATCAGTTGTTATTACAGCAGTATTATTACTTTTATCTTTACCC
>M00828_25_000000000-A7WCD_1_1103_12851_22052;size=5;
GATGAATAATATTAGTTTTTGGTTATTACCTCCATCTTTATTATTATTAGTATCTTCAGCTATAGTAGAATCAGGGGCTG
GTACAGGTTGGACTGTTTACCCCCCATTATCAAGTGTTCAAGCACATTCAGGGCCTTCAGTAGACTTAGCTATTTTTAGT
TTACATTTATCGGGTATTTCATCGTTATTAGGTGCTATAAATTTTTTATCAACTATTTATAATATGAGAGCTCCTGGTTT
AAGTTTTCATAGATTACCTTTATTCGTATGGGCTCTTTTTATTACAGCCTTTTTATTATTACTGACATTACCC
>M00828_25_000000000-A7WCD_1_1102_21947_13601;size=49;
AATAAATAATATAAGTTTTTGAATACTTCCTCCTTCATTAACTCTTTTATTAGCAAGTAGTATAGTAGAAGCAGGAGCTG
GAACAGGATGAACTGTTTACCCTCCATTATCTTCAGGAATTGCCCACGCTGGAGCTTCTGTTGATTTAGCTATTTTTTCT
CTACATTTAGCGGGAATTTCTTCTATTTTAGGGGCCGTAAATTTTATTACAACTATTATTAATATACGATCAAATGGTAT
CACTTTTGATCGAATACCTTTATTTGTCTGATCAGTTGTTATTACAGCAGTATTATTACTTTTATCTTTACCC
>M00828_25_000000000-A7WCD_1_1109_14307_12338;size=5;
AATAAACAACAAGATTTTGACTACTTCCTCCTTCATTACACCTTTTATCTAATAAGAAGAATTATAGAAAGAGGAGTAGG
GACAGGCTGAACAGTTTACCCTCCCCTGTCAGCTAATATTTCTCATATTGGATCCTCGGTAGATCTAGCAATTTTCAGCC
TCCATTTAGCAGGAATTTTTTCAATCCTGGGAGCCGTTAACTTTATTACCACAGTAATTAATATACGGTCCCCTGGTATA
ACATTTGATCGAATACCTCTATTTGTTTGGTCAGTGGCAATTACCGCCTTATTACTCCTTCTATCTCTTCCC
>M00828_25_000000000-A7WCD_1_1104_6577_6513;size=5;
TTTAAATAATGTGAGTTTCTGGCTTTTACCTCCAGCCTTATTTCTTTTATTGGCATCCGCTTTAGTTGAAACTGGTGCAG
GTACAGGTTGGACAGTTTATCCTCCTTTAAGTTCTATTACCGGACACTCAGGTCCTTCAGTAGATTTAGCTATTTTTAGT
TTACACTTGTCAGGTATTTCTTCGGTATTGGGCGCTATTAATTTTATTACAACTATTATTAATATAAGAGCACCAGGTTT
ATATATACATAGAATCCCGTTATTTGTATGGTCTGTATTAATTACCGCTTTTTTACTTCTTTTAAGTATTCCC
>M00828_25_000000000-A7WCD_1_1107_10656_4876;size=16;
AATAAATAATATAAGTTTTTGAATACTTCCTCCTTCATTAACTCTTTTATTAGCAAGTAGTATAGTAGAAGCAGGGGCTG
GAACAGGATGAACAGTTTACCCTCCCTTATCTTCCGGAATTGCCCATGCTGGGGCTTCTGTTGATTTAGCTATTTTTTCC
CTTCATTTAGCAGGAATTTCTTCTATTCTAGGAGCTGTAAATTTTATTACAACTATTATTAATATACGATCGAATGGTAT
CACTTTTGATCGAATACCTTTATTTGTCTGATCAGTTGTTATTACAGCAGTGTTATTACTTTTATCTTTACCC
>M00828_25_000000000-A7WCD_1_1108_6513_14323;size=4;
TCTGAACAATATTAGTTTCTGGTTATTACCACCTTCTCTGCTTTTACTCTTAAGTTCTGCTTTAGTTGAAGTAGGTGCGG
GTACAGGATGGACTGTCTATCCTCCTTTAAGCAGCATCGCCAGTCACTCGGGTGGATCGGTTGATTTAGCGATTTTTAGT
CTGCACTTATCTGGAATTTCGTCTATTTTAGGTGCGATTAATTTCATCACCACCATTTTCAATATGCGTGGACCTGGTAT
GTCAATGCACCGTTTACCTCTGTTTGTGTGGTCTGTTTTAGTCACAGCCTTCTTATTACTGCTTTCTTTACCC
>M00828_25_000000000-A7WCD_1_1104_16513_16543;size=38;
AATAAATAATATAAGTTTTTGAATACTTCCTCCTTCATTAACTCTTTTATTAGCAAGTAGCATAGTAGAAGCAGGGGCTG
GAACAGGATGAACAGTTTACCCTCCCTTATCTTCCGGAATTGCCCATGCTGGGGCTTCTGTTGATTTAGCTATTTTTTCT
CTACATTTAGCGGGAATTTCTTCTATTCTAGGAGCTGTAAATTTTATTACAACTATTATTAATATACGATCAAATGGTAT
TACTTTTGATCGAATACCTTTATTTGTCTGATCAGTTGTTATTACAGCAGTATTATTACTTTTATCTTTACCC
>M00828_25_000000000-A7WCD_1_1104_17640_25039;size=4;
AATAAACAACACAAGATTCTGACTACTTCCTCCGTCATTGACCTTTCTTGTAATAAGAAGAATTGTAGAAAGAGGAGTAG
GAACAGGATGAACAGTTTACCCTCCCCTATCAACTAATATCGCTCACGGAGGATCTTCGGTATATCAAGCAATTTTTAGC
CTCCATTTAGTCGGAATTTCCTCAATCTTTGGGGCCGTAAATTTTATCACTACAGTAATTAATATACGATCCCCAGGTAT
AACATTTGACCGAATACCCCTATTTGTCTGGTCCGTGGGTATCACTGCCTTATTACTCCTTCAGGAAGAGATCCC
>M00828_25_000000000-A7WCD_1_1103_10678_19784;size=4;
CATGAACAACATAAGCTTTTGGCTATTGCCCTTTTCGTTCATTTTACTTCTATGCTCAGCTTTAATTAAGGATAGTGCAG
GGGTAGGATGGACTGTATACCCTCCTTTAAGCAGCGATATAGCTCATCCAGGAATTGGTGTTGATTTTCTAATATTAAGC
ATTCACCTAATTGGCATCTCTTCAATACTTGGAGCAATTAATTTGATTGTCACCACTTTAAACATGCGCACCACTGGAAT
GGGCATGCTTCAAATGCCGCTATTTGTGTGGTCAATATTTGTCACTTCCATTCTAATTATAATTGCTGTTCCC
>M00828_25_000000000-A7WCD_1_1102_25888_6076;size=3;
AATGAATAATATTAGTTTTTGGTTTTTACCACCATCTTTAATTTTATTATTATTTTCTGCATTAGTAGAAGCAGGTCCTG
GTACAGCTTGGACAGTATATCCTCCATTATCAAGTTTAGCAGGTCATTCAGGTCCTTCTATAGATTTAGCTATCTTTAGT
TTACATTTAGCAGGGGCTTCGTCTCTTTTAGGTGCAATTAATTTTATTACAACTATTGTTAATATGAGAATGCCTGGTAT
GTATATGCACAGATTACCTTTATATGTATGGTCAGTTTTTGTAACAGCTATTTTATTATTACTTACTTTACCC
>M00828_25_000000000-A7WCD_1_2104_20985_20963;size=6;
AATAAATAATATAAGTTTTTGAATACTTCCTCCTTCATTAACTCTTTTATTAGCAAGTAGTATAGTAGAAGCAGGAGCTG
GAACAGGATGAACTGTTTACCCCCCATTATCTTCAGGAATTGCCTACGCTGGAGCTTCTGTTGATTTAGCTATTTTTTCC
CTTCATTTAGCAGGGATCTCTTCTATTCTAGGAGCTGTAAATTTTATTACAACTATTATTAATATACGATCGAATGGTAT
CACTTTTGATCGAATACCTTTATTTGTCTGATCAGTTGTTATTACAACAGTATTATTACTTTTATCTTTACCC
>M00828_25_000000000-A7WCD_1_1105_13376_15767;size=3;
AATAAATAATATAAGATTTTGATTATTACCCCCATCTCTAACTTTACTTTTAATAAGAAGAATAGTAGAAAAGGGGGCAG
GAACAGGATGAACAGTTTACCCCCCTTTATCTTCAGGAATTGCACATGGAGGAGCTTCCGTAGATTTAGCTATTTTTAGA
TTACATTTAGCTGGTATTTCCTCAATTCTTGGGGCAGTAAATTTTATTACAACAATTATTAATATACGATCAATAGGAAT
AACCTTTGACCGAATACCTTTATTTGTTTGATCAGTAGGAATTACAGCTCTACTTCTACTACTTTCCCTCCCC
>M00828_25_000000000-A7WCD_1_2102_23306_26763;size=3;
TCTTAATAACTTCTCTTTCTGATTACTTCCGCCATCTGTTCTTCTAGCTTTGAGTTCTGCAATAGCGGATTCCGGGGCTG
GAACTGGATGGACTGTCTACCCGCCCCTAAGATCTTCCCTGGGTCATAGTGGAAGAAGAGTTGACTTTGTTATCTTCTCT
CTACACATAGCAGGGGCTTCAAGTATTCTAAGGAGCCTCAACTTCATGTCTACAATGTGAAATAATCGAGGTGTAGAGGT
AAGCTTCGATAAGATCACTCTCTTCACTTGGTCTATTATTATTACAGGATTGCTCTTGGTGCTATCTCTACCC
>M00828_25_000000000-A7WCD_1_1103_13024_17779;size=3;
AATGAATAACATTAGTTTTTGGCTACTCCTTCCTTCTCTTTTTCTTTTAATAGGATCTATCTTGTGTGAAGCTGGTGTTG
GTACTGGCTGGACTGTGTACCCACCACTGTCAGGTGTATCTGCACATTCAGGTGGTTCTGTTGATTTAGCAATATTTAGT
CTCCATGTATCAGGTGCCGCCTCTATCTTAGGAGCAATTAATTTTATTTGTACTATTTTTAACATGAGAACAGACAGCGT
ATTTTTTCATAACCTGCCTCTATTTGTCTGGGCAATGCTTATAACTGCTGTTTTATTACTTGTGTCATTACCC
>M00828_25_000000000-A7WCD_1_1112_11973_5035;size=9;
AATAAATAATATAAGATTTTGATTACTTCCTCCGGCTTTGACTTTACTCTTAGCTAGTAGTATAGTTGAAAGTGGTGCTG
GGACTGGGTGAACTGTTTACCCTCCTCTATCGTCTGGGATTGCCCATGCAGGTGCCTCAGTAGACCTAGTTATCTTTTCT
CTACATTTAGCAGGTGTGTCTTCTATCTTAGGGGCGGTTAATTTTATCACCACTACTATTAATATACGAACTAGAGGGAT
AACTTTAGACCGGATTCCCTTGTTTGTGTGGTCTGTAGTAATCACAGCTGTGTTACTATTGCTTTCACTACCC
>M00828_25_000000000-A7WCD_1_2104_16157_11483;size=3;
TATAAATAATCTCTCCTTCTGGTTGCTCATCCCTTCTTTTACTTTCCTCCTTTTATCCTCCCTGTTAGATGCAGGTGTAG
GCACTGGTTGGACAGTCTACCCTCCCCTTTCAGATTCAAAATTCCACACAGGCATTTCCGTAGATCTAGCCATCTTTAGT
CTTCATTTAGCGGGGGTGTCCTCTATTCTAGGTAGAATTAACTTTCTTACTACTATCCTAGTTTCTCGTATGTCCACGGC
TCTTAGGCTATCCCGACTCCCACTGTTTTTGTGATCAGTAGCGATTACTGCAGTTCTCTTAATTGTCAGTTCACCC
>M00828_25_000000000-A7WCD_1_1112_7996_23867;size=3;
ACTAAACAATATAAGATTTTGATTACTTCCCCCAGCACTCATGCTACTTCTATCATCGGCAGCAGTAGAAAAAGGTGCAG
GTACGGGATGAACTGTGTACCCTCCTCTAGCAAGAAACATCGCACATGCAGGACCGTCAGTTGACCTAGCAATTTTTTCT
CTTCATTTAGCAGGAGCCTCATCAATTTTAGGAGCTGTTAATTTCATCACTACAGTTATTAATATACGATGGCAAGGACT
TACACTAGAACGAATCCCACTTTTCGTTTGAGCAGTTACTATTACAGTAGTATTACTACTTCTATCTTTACCC
>M00828_25_000000000-A7WCD_1_1110_8678_16055;size=3;
AATAAACAATATAAGTTTTTGGTTATTACCCCCTTCTCTTACCCTATTATTAGCCAGTAGTATAGTTGAAGCAGGAGCAG
GAACGGGATGAACTGTTTACCCCCCATTATCTTCAGGAATTGCCCACGCTGGAGGATCCGTAGATTTAGCTATTTTTTCC
CTTCATTTAGCAGGAATTTCTTCTATTCTAGGAGCTGTAAATTTTATTACAACTATTATTAATATACGATCAAATGGTAT
CACTTTTGATCGAATGCCTTTATTTGTCTGATCAGTTGTTATTACAGCAGTATTATTACTTTTATCTTTACCC
>M00828_25_000000000-A7WCD_1_2105_25123_19079;size=3;
AATAAATAATATAAGTTTTTGAATACTTCCTCCTTCATTAACTCTTTTATTAGCAAGTAGAATAGTAGAAGCAGGAGCTG
GAACAGGATGAACTGTTTACCCTCCATTATCTTCAGGAATTGCCCACGCTGGAGCTTCCGTTGATTTAGCTGTTTTTTCC
CTTCATTTAGCAGGAATTTCTTCTATTCTAGGAGCTGTAAATTTTATTACAACTATTATTAATATACGATCCCCTGGTAT
AACATTTGATCGAATACCTTTATTTGTCTGATCAGTTGTTATTACAGCAGTATTATTACTTTTATCTTTACCC
>M00828_25_000000000-A7WCD_1_1101_7558_7754;size=3;
AATAAATAATATAAGTTTTTGAATACTTCCTCCTTCACTAACTCTTTTATTAGCAAGTAGTATAGTAGAAGCAGGAGCTG
GAACAGGATGAACTGTTTACCCTCCATTATCTTCAGGAATTGCCCACGCTGGAGCTTCTGTTGATTTAGCTATTTTTTCC
CTTCATTTAGCAGGAATTTCTTCTATTCTAGGAGCTGTAAATTTTATTACAACTATTATTAATATACGATCTAATGGAAT
TACCTTTGATCGAATACCATTATTTGTTTGATCAGTTGTTATTACTGCAGTATTATTACTTTTATCTTTACCC
>M00828_25_000000000-A7WCD_1_1105_10339_16549;size=3;
TCTTAACAATCTCTCTTTATGACTACTGTTTCCCTCTTTCACTTTTCTTTTGTTATCTTCTATTTTAGACGCAGGGGTTG
GTACAGGTTGAACTGTTTACCCTCCTCTCTCTGACTCTAAATTTCACAGAGGGGTCTCTGTAGATCTTGCTATCTTTAGT
TTACATGTTGCAGGTATCTCTTCTATTTTAGGCAGAATTAATTTTTTAACTACTATTATTTGTTCTCGTGTTAGTTCCTC
TGTTAGTTTGGATCGTATGCCTCTAATGATTTGAGCTTTAGGCATTACTTCCTTACTTTTAATTACTTCCTTACCC
>M00828_25_000000000-A7WCD_1_1101_13234_14219;size=3;
AATAAATAATATAAGTTTTTGAATGCTTCCTCCTTCATTAACTCTTTTATTAGCAAGTAGTATAGTAGAAGCAGGAGCTG
GAACAGGATGAACTGTTTACCCTCCATTATCTTCAGGAATTGCCCACGCTGGAGCTTCTGTTGATTTAGCTATTTTTTCC
CTTCATTTAGCAGGAATTTCTTCTATTCTAGGAGCTGTAAATTTTATTACAACTATTATTAATATACGATCTAATGGAAT
TACATTTGACCGAATACCCTTATTTGTATGATCAGTTGTTATTACAGCAGTGTTATTACTTTTATCTTTACCC
>M00828_25_000000000-A7WCD_1_1108_4984_11899;size=3;
TTTAAATAATATAAGATTTTGATTTTTACTCCCTGCTTTAGTATTATTATTATTAAGCAGAATGGTAGAAAGGGGGGCAG
GCACTGGGTGAACAGTCTATCCTCCGTTAAGAAGCAATATTGCGCATAGTGGTGCTTCAGTCGATTTTGCAATTTTTTCT
CTTCACTTGGCCGGAATTTCTTCTTTGTTAGGGGCAGTCAATTTTATTAGGACTTTAGGGAATTTGCGTTCTTTTGGAAT
ATTATTGGATCGTATGCCGATATTTGCCTGGGCGGTATTGGTCACAGCCGTATTATTGCTTCTATCTTTACCC
>M00828_25_000000000-A7WCD_1_1103_18660_25651;size=3;
AATAAATAATATAAGTTTTTGAATGCTTCCTCCTTCATTAACTCTTTTATTAGCAAGTAGTATAGTAGAAGCAGGGGCTG
GAACAGGATGAACAGTTTACCTCCCTTATCTTCCGGAATTGCCCATGCTGGGGCTTCTGTTGATTTAGCTATTTTTTCTC
TACATTTAGCGGGAATTTCTTCTATTCTAGGAGCTGTAAATTTTATTACAACTATTATTAATATACGATCAAATGGTATC
ACTTTTGATCGAATACCTTTATTTGTCTGATCAGTTGTTATTACAGCAGTATTATTATTACTATCTTTACCC

## Sheet: FileS3_WC_13.fasta
>M00828_25_000000000-A7WCD_1_1101_14426_1547;size=149419;
TATAAATAATATAAGTTTTTGATTACTACCTCCCTCTTTAAATTTTCTTCTGATTAGATCTATTGTTGAAAATGGAACTG
GAACTGGATGAACAGTTTATCCACCTCTTTCTGCGAATATTGCTCATGCTGGCAGATCAGTTGATATCTCAATTTTTTCC
CTACATTTAGCAGGAATCTCCTCAATTCTCGGAGCCATTAATTTTATTTCTACAACAATTAATATACGATCAAATTTAAT
TACATTAGACCGCCTTCCTCTATTTGTTTGATCTGTAGCAATCACTGCTCTTCTCCTTCTCCTTTCCTTACCC
>M00828_25_000000000-A7WCD_1_1101_13870_1650;size=34103;
AATAAATAATATAAGTTTCTGATTATTACCCCCTTCATTATCTTTACTTCTTTCTAGTTCAATTGTAGAAAATGGAGCAG
GAACAGGATGAACAGTTTATCCCCCTTTATCTTCTAATATTGCTCATAGCGGGGCATCAGTAGACCTTGCAATTTTTTCA
CTTCATTTAGCAGGAGTGTCTTCAATTTTAGGTTCAGTAAATTTTATTACTACTGTAATTAATATACGATCAAACGGAAT
TACATTAGATCGAATACCTTTATTTGTTTGATCAATTGTTATTACAACTGTTCTTCTACTTTTATCATTACCC
>M00828_25_000000000-A7WCD_1_1101_18402_2059;size=34342;
AATAAATAATATAAGTTTCTGATTATTACCTCCCTCATTATCTTTACTTCTTTCTAGTTCAATTGTAGAAAATGGAGCAG
GAACAGGATGAACAGTTTATCCTCCTTTATCTTCCAATATTGCTCATAGTGGAGCATCAGTAGACCTTGCAATTTTTTCA
CTTCATTTAGCAGGAGTATCTTCAATTTTAGGTTCCGTAAATTTTATTACCACTGTAATTAATATACGATCGAATGGAAT
TACATTAGATCGAATACCTTTATTTGTTTGATCAATTGTTATTACAACTGTTCTTCTACTTTTATCATTACCC
>M00828_25_000000000-A7WCD_1_1101_13693_1828;size=6717;
AATAAATAATATAAGTTTTTGACTGCTACCCCCCTCTTTAAATTTACTACTAATTAGAGCTTTAATTGAAAGAGGTACTG
GTACTGGATGAACTGTATACCCACCTCTTTCTAGAAATTTAGCTCATGCAGGAAGTTCTGTTGATATTTCTATTTTTTCA
TTACATTTAGCTGGAATTTCATCAATTTTAGGAGCTATTAACTTTATTTCCACTACACTAAATATACGAAATAACCTAAT
AACCTTAGATCGAATTCCTTTATTTGTTTGATCAGTAGCTATTACAGCACTTCTTTTATTACTATCTCTTCCC
>M00828_25_000000000-A7WCD_1_1101_12746_2188;size=3654;
AATAAATAATATAAGTTTTTGACTTCTTCCCCCTTCTCTCACTCTTCTTCTTTCTAGTTCATTTGTTGAAAATGGAGCAG
GAACTGGGTGAACTGTTTATCCCCCTCTTTCTGCAGCTATTGCTCATAGTGGGGCTTCTGTCGATTTAGCTATTTTTTCT
TTACATTTAGCTGGAGTTTCTTCAATTTTAGGATCTGTTAATTTTATTACTACAGTAATTAATATACGAGCTAATGGAAT
TACATTAGACCGAATACCCTTATTTGTATGATCAGTAGTTATTACTACTGTACTATTACTTTTATCACTTCCC
>M00828_25_000000000-A7WCD_1_1101_17413_1978;size=1970;
AATAAATAACATAAGTTTTTGGATACTCCCTCCTTCTTTATCTTTATTACTAACTAGAAGTTTAGTTGAAAACGGAGCAG
GAACAGGGTGAACTGTTTACCCCCCTTTATCAGCAAATATCGCCCATGCAGGAGCATCTGTTGATTTAGCTATTTTTTCT
TTACATCTAGCCGGTATTTCCTCAATTTTAGGAGCAGTAAATTTTATTACAACAATTATTAATATGCGATCTAATGGAAT
TACTTTTGATCGAATACCTTTATTTGTCTGATCAGTATTTATTACTGCTATTTTATTACTTTTATCTTTACCC
>M00828_25_000000000-A7WCD_1_1101_14804_2470;size=1541;
AATAAATAATATAAGATTTTGACTATTACCCCCTTCTTTAACTTTATTATTAGCTAGCTCAATTGTAGAAAACGGGGCTG
GAACAGGGTGAACTGTTTATCCCCCATTGGCTTCTGGAATTGCTCATGCTGGAGCTTCTGTAGATTTAGCAATTTTCTCT
CTTCATTTAGCTGGAGTATCTTCTATTTTAGGAGCAGTAAATTTTATTACAACAGTAATTAATATACGATCTAATGGAAT
TACTTTAGATCGAATACCTCTATTTGTATGATCAGTAGTTATTACAGCTGTATTATTATTATTATCATTACCC
>M00828_25_000000000-A7WCD_1_1101_8834_4814;size=378;
AATAAATAATATAAGTTTTTGACTTCTTCCTCCTTCTTTAACTCTTTTACTTTCAAGTTCAATTGTAGAAAACGGAGCAG
GAACAGGATGAACAGTTTATCCTCCCTTATCTGCAGCAATTGCTCATAGAGGGGCTTCAGTTGATCTAGCTATTTTTTCT
CTACATCTAGCGGGAGTATCCTCAATTCTAGGATCAGTAAATTTTATTACAACTGTTATTAATATACGAGCAAATGGTAT
TACTTTAGACCGAATACCATTATTTGTGTGATCTGTAGTAATTACTACTATTTTACTTCTTCTTTCTCTACCC
>M00828_25_000000000-A7WCD_1_1101_10315_5633;size=270;
AATAAATAATATAAGATTTTGACTTTTACCTCCTTCTTTATCTCTACTTCTTTCTAGATCAATTGTAGAAAACGGGGCAG
GAACAGGTTGAACAGTATACCCTCCATTATCAGCAAACATTGCCCATAGAGGAGCATCTGTTGATTTAGCAATTTTTTCC
TTACATTTAGCAGGAATTTCTTCTATTTTAGGGTCTGTAAATTTCATTACAACTGCTATTAATATGCGAGCCAATGGAAT
CACTTTAGATCGAATACCTTTATTTGTTTGATCGGTAGTAATTACAACCATTTTATTACTACTTTCTTTACCC
>M00828_25_000000000-A7WCD_1_1101_19008_3280;size=196;
AATAAACAATATAAGTTTTTGATTATTACCACCCTCTCTTACCCTTCTTCTTTCTAGTTCAATCGTAGAAAACGGAGCAG
GGACAGGATGAACTGTATATCCACCTCTTTCTGCTGCAATTGCTCATAGAGGGGCATCTGTTGATTTAGCTATTTTTTCA
TTACATTTAGCAGGTGTTTCTTCTATCTTAGGGTCTGTAAATTTTATTACAACTGTAATTAATATACGGGCAAATGGTAT
TACTCTAGATCGAATACCTTTATTTGTGTGATCAGTTGTCATTACAACAATTTTATTACTTCTTTCTCTTCCC
>M00828_25_000000000-A7WCD_1_1105_5957_15049;size=14;
AATAAATAATATGTCGTTTTGATTATTACCTCCTTCTTTTGTTTTATTGCTTGTTTCTAGTATAGTTGAGGGTGGTGTTG
GAACGGGTTGGACAGTTTACCCACCTTTAAGTAGAACATTAGGACATGCTGGACCATCTGTAGATCTGGCAATTTTTTCA
TTACATTTAGCTGGTATATCTTCAATTTTAGGTGCGATTAATTTTATTACAACAGTTTTTAATATACGTTCTCCTGGTAT
AACTATGGAACGACTATCTTTATTTGTTTGATCTGTATTAATTACTGCTTTTTTATTACTTTTATCATTACCC
>M00828_25_000000000-A7WCD_1_1110_7593_4361;size=4;
ACTAAACAACTTAAGATTTTGATTACTACCACCATCTTTAATCTTGCTTGTTAGATCTGCAGCAGTAGAAAAAGGCGCTG
GTACCGGATGAACAGTATACCCGCCATTAGCAAGAAACTTAGCACATGCCGGCCCATCAGTAGACTTAGCCATTTTCTCC
CTTCATCTCGCGGGTGCATCCTCAATTCTAGGTGCTCTGAATTTTATTACAACAGTCATTAATATACGATGAGATGGAAT
ACGCCTCGAACGAATTCCTTTATTTGTATGAGCCGTAATAATCACCGTAATCCTACTACTTTTATCATTACCC
>M00828_25_000000000-A7WCD_1_1111_22795_15410;size=273;
TATAAATAATATAAGTTTTTGATTATTACCCCCTTCATTATCTTTACTTCTTTCTAGTTCAATTGTAGAAAATGGAGCAG
GAACAGGATGAACAGTTTATCCTCCTTTATCTTCCAATATTGCTCATAGTGGAGCATCAGTAGACCTTGCAATTTTTTCA
CTTCATTTAGCAGGAGTATCTTCAATTTTAGGTTCAGTAAATTTTATTACTACTGTAATTAATATACGATCAAACGGAAT
TACATTAGATCGAATACCTTTATTTGTTTGATCAATTGTTATTACAACTGTTCTTCTACTTTTATCATTACCC
>M00828_25_000000000-A7WCD_1_1102_22863_5647;size=4;
AATAAATAATATAAGATTTTGACTACTACCCCCATCCCTAACTCTCCTTCTATCAAGAAGATTTGTAAATTCGGGGGCAG
GAACAGGATGAACTGTATATCCCCCCCTATCAAGAAATTTAACCCATAGAGGTGCGTCAGTAGATCTTGCAATCTTTTCC
CTACACTTAGCAGGTGTGTCATCAATCTTAGGAGCAATTAATTTTATTTCAACTATCATTAATATACGAGTATTAGGAAT
AACTCCTGAACGAACACCTTTATTTGTATGATCGGTAGGTATTACGGCCCTTCTTCTCCTCCTATCTCTACCC
>M00828_25_000000000-A7WCD_1_2103_11775_15248;size=3;
AACAAATAACATAAGTTTTTGGATACTCCCCCCTTCTTTATCTTTATTACTAACTAGAAGTTTAGTTGAAAATGGAGCAG
GAACAGGGTGGACTGTTTACCCCCCTTTATCAGCAAATATCGCCCATGCAGGAGCATCTGTTGATTTAGCTATTTTTTCT
TTACATCTAGCTGGTATTTCCTCAATTTTAGGGGCAGTAAATTTTATTACAACAGTAATTAATATACGATCGAATGGAAT
TACATTAGATCGAATACCTTTATTTGTTTGATCAATTGTTATTACAACTGTTCTCCTACTTTTATCATTACCC
>M00828_25_000000000-A7WCD_1_1102_23214_22942;size=96;
AATAAATAATATAAGTTTCTGATTATTACCTCCCTCATTATCTTTACTTCTTTCTAGTTCAATTGTAGAAAATGGAGCAG
GAACAGGATGAACAGTTTATCCCCCTTTATCTTCTAATATTGCTCATAGCGGGGCATCAGTAGACCTTGCAATTTTTTCA
CTTCATTAGCAGGAGTATCTTCAATTTTAGGCTCCGTAAATTTTATTACTACTGTAATTAATATACGATCGAATGGAATT
ACATTAGATCGAATACCTTTATTTGTTTGATCAATTGTTATTACAACTGTTCTTCTACTTTTATCATTACCC
>M00828_25_000000000-A7WCD_1_1108_21702_24048;size=3;
AATAAATAACATAAGATTCTGATTACTAACAGCATCTTTAATTTTATTAATATCATCTATATTAACATCTCAGGGTTCTG
GAACAGGATGAACTGTATATCCTCCCCTATCAAATCAAATCTCTCATTCAGGATTTTCAGTTGATATAACTATTTTATCT
CTTCATTTAGCAGGGGTATCCTCTATTATGAGATCTTTAAATTTCATTATTACTATTATTAATATAAAACCAAAAACCTT
ATCTTTAGAACACATCTCCCTATTTTCATGAAGTATTTTACTAACAACTATTCTTCTTCTCCTAGCTCTCCCC
>M00828_25_000000000-A7WCD_1_2110_20822_2332;size=3;
AATAAATAATATAAGTTTCTGATTATTACCTCCCTCATTATCTTTACTTCTTTCTAGTTCAATTGTAGAAAACGGAGCAG
GAACAGGGTGAACTGTTTACCCCCCTTTATCTTCTAATATTGCTCATAGCGGGGCATCAGTAGACCTTGCAATTTTTTCA
CTTCATTTAGCAGGAGTATCTTCAATTTTAGGTTCCGTAAATTTTATTACCACTGTAATTAATATACGATCGAATGGAAT
TACATTAGATCGAATACCTTTATTTGTTTGATCAATTGTTATTACAACTGTTCTTCTACTTTTATCATTACCC
>M00828_25_000000000-A7WCD_1_2101_17110_6587;size=6;
TATAAATAATATAAGTTTTTGATTACTACCTCCCTCTTTAAATTTTCTTCTGATTAGATCTATTGTTGAAAATGGAACTG
GAACTGGATGAACAGTTTATCCACCTCTTTCTGCGAATATTGCTCATGCAGGAAGTTCTGTTGATATTTCTATTTTTTCC
CTACATTTAGCAGGAATCTCCTCAATTCTCGGAGCCATTAATTTTATTTCTACAACAATTAATATACGATCAAATTTAAT
TACATTAGACCGCCTTCCTCTATTTGTTTGATCTGTAGCAATCACTGCTCTTCTCCTTCTCCTTTCTTTACCC
>M00828_25_000000000-A7WCD_1_2111_18308_11255;size=3;
AATAAATAATATAAGTTTTTGACTTCTTCCCCCTTCTCTCACTCTTCTTCTTTCTAGTTCATTTGTTGAAAATGGAGCAG
GAACTGGGTGAACTGTTTATCCCCCTCTTTCTGCAGCTATTGCTCATAGTGGGGCTTCTGTCGATTTAGCTATTTTTTCT
TTACATTTAGCTGGAGTCTCTTCAATTTTAGGATCTGTTAATTTTATTACTACTGTAATTAATATACGATCAAACGGAAT
TACATTAGATCGAATACCTTTATTTGTATGATCAGTAGTTATTACTACTGTACTATTACTTTTATCACTTCCC
>M00828_25_000000000-A7WCD_1_1111_20915_19359;size=3;
TATAAATAATATAAGTTTCTGATTATTGCCTCCCTCATTATCTTTACTTCTTTCTAGTCCAATTGTAGAAAATGGAGCAG
GAACAGGATGAACAGTTTATCCTTCTTTATCTTCCAATATTGCTCATAGTGGAGCATCAGTAGACCTTGCAATTTTTTCA
CTTCATTTAGCAGGAGTATCTTCAATTTTAGGTTCCGTAAATTTTATTACTACTGTAATTAATATACGATCAAACGGAAT
TACATTAGATCGAATACCTTTATTTGTTTGATCAATTGTTATTACAACTGTTCTTCTACTTTTATCATTACCC
>M00828_25_000000000-A7WCD_1_2104_23530_20031;size=3;
TATAAATAATATAAGTTTTTGATTACTACCTCCCTCTTTAAATTTTCTTCTGATTAGATCTATTGTTGAAAATGGAACTG
GATGAACTGTATACCCACCTCTTTCTAGAAATTTAGCTCATGCAGGAAGTTCTGTTGATATTTCTATTTTTTCATTACAT
TTAGCTGGAATTTCATCAATTTTAGGAGCTATTAACTTTATTTCCACTACACTAAATATACGAAATAACCTAATAACCTT
AGATCGAATTCCTTTATTTGTTTGATCAGTAGCTATTACAGCACTTCTTTTATTACTATCTCTTCCC
>M00828_25_000000000-A7WCD_1_1105_5291_16999;size=9;
TATAAATAATATAAGTTTTTGATTATTACCTCCCTCATTATCTTTACTTCTTTCTAGTTCAATTGTAGAAAATGGAGCAG
GAACAGGATGAACAGTTTATCCCCCTTTATCTTCTAATATTGCTCATAGCGGGGCATCAGTAGACCTTGCAATTTTTTCA
CTTCATTTAGCAGGAGTGTCTTCAATTTTAGGTTCAGTAAATTTTATTACCACTGTAATTAATATACGATCGAATGGAAT
TACATTAGATCGAATACCTTTATTTGTTTGATCAATTGTTATTACAACTGTTCTTCTACTTTTATCATTACCC
>M00828_25_000000000-A7WCD_1_2106_22586_14139;size=3;
AATAAATAATATAAGTTTCTGATTATTACCTCCCTCATTATCTTTACTTCTTTCTAGTTCAATTGTAGAAAATGGAGCAG
GAACAGGATGAACAGTTTATCCTCCTTTATCTTCCAATATTGCTCATAGTGGAGCATCAGTAGACCTTGCAATTTTTTCA
CTTCATTTAGCAGGAGTATCTTCAATTTTAGGAGCTGTAAATTTTATTACAACAGTAATTAATATGCGGTCTAATGGAAT
TACTTTAGATCGAATACCTTTATTTGTTTGATCTGTCGTAATTACAGCAATCTTATTACTTCTTTCATTACCC
>M00828_25_000000000-A7WCD_1_1110_25346_23353;size=6;
TATAAATAATATAAGTTTTTGATTACTACCTCCCTCATTATCTTTACTTCTTTCTAGTTCAATTGTAGAAAATGGAGCAG
GAACAGGATGAACAGTTTATCCTCCTCTATCTTCCAATATTGCTCATAGTGGAGCATCAGTAGACCTTGCAATTTTTTCA
CTTCATTTAGCAGGAGTGTCTTCAATTTTAGGTTCAGTAAATTTTATTACTACTGTAATTAATATACGATCGAATGGAAT
TACATTAGATCGAATACCTTTATTTGTTTGATCAATTGTTATTACAACTGTTCTTCTACTTTTATCATTACCC
>M00828_25_000000000-A7WCD_1_2114_7293_12397;size=3;
AATAAATAATATAAGTTTCTGATTATTACCTCCCTCATTATCTTTACTTCTTTCTAGTTCAATTGTAGAAAATGGAGCAG
GAACTGGATGAACTGTTTATCCTCCTCTTTCTGCGGCTATTGCTCATAGTGGGGCTTCTGTCGATTTAGCTATTTTTTCT
TTACATTTAGCCGGAGTTTCTTCAATTTTAGGATCTGTTAATTTTATTACTACAGTAATTAATATACGAGCTAATGGAAT
TACATTAGATCGAATACCTTTATTTGTATGATCGGTAGTTATTACTACTGTCCTATTACTTTTATCTCTTCCC
>M00828_25_000000000-A7WCD_1_2107_21630_24480;size=3;
TATAAATAATATAAGTTTCTGATTATTACCCCCTTCATTATCTTTACTTCTTTCTAGTTCAATTGTAGAAAATGGAGCAG
GAACAGGATGAACAGTTTATCCCCCTTTATCTTCTAATATTGCTCATAGCGGGGCATCAGTAGACCTTGCAATCTTTTCA
CTTCATTTAGCAGGAGTATCTTCAATTTTAGGTTCCGTAAATTTTATTACTACAGTAATTAATATACGAGCTAATGGAAT
TACATTAGACCGAATACCCTTATTTGTTTGATCAATTGTTATTACAACTGTTCTTCTACTTTTATCATTACCC
>M00828_25_000000000-A7WCD_1_2101_14686_10104;size=18;
TATAAATAATATAAGTTTCTGATTATTACCCCCTTCATTATCTTTACTTCTTTCTAGTTCAATTGTAGAAAATGGAGCAG
GAACAGGATGAACAGTTTATCCCCCTTTATCTTCTAATATTGCTCATAGCGGGGCATCAGTAGACCTTGCAATTTTTTCA
CTTCATTTAGCAGGAGTGTCTTCAATTTTAGGTTCCGTAAATTTTATTACCACTGTAATTAATATACGATCGAATGGAAT
TACATTAGATCGAATACCTTTATTTGTTTGATCAGTAGCTATTACAACTGTTCTTCTACTTTTATCATTACCC

## Sheet: FileS3_WC_15.fasta
>M00828_25_000000000-A7WCD_1_1101_12903_1774;size=84857;
TATAAATAATATGAGTTTCTGGCTTCTGCCACCTGCATTGACCTTACTTTTAGCTAGTAGTATGGTAGAAAGAGGGGCAG
GTACAGGATGAACTGTGTACCCTCCTTTAGCTTCTGGTATTGCTCACGCCGGGGCTTCTGTAGATTTAGCTATTTTTTCT
CTGCACTTAGCCGGTGTGTCATCAATTCTAGGGGCTGTAAACTTTATCACCACTACTATCAATATACGCTCTAGCGGGAT
AACCTTAGACCGCATTCCCCTATTTGTTTGATCTGTAGTAATTACCGCAATTCTATTGCTTTTATCGTTACCC
>M00828_25_000000000-A7WCD_1_1101_13805_1493;size=53709;
AATAAATAATATAAGATTTTGATTACTTCCCCCATCTTTAACCCTTCTTCTAATAAGAAGAGTAGTAGAAAGAGGAGTAG
GAACAGGATGAACTGTTTATCCACCATTATCAGCAAATATTGCCCACAGAGGATCTTCAGTTGATTTAGCAATTTTTAGT
CTTCACTTAGCTGGTATTTCGTCAATTCTGGGAGCCGTTAATTTCATCACTACTGTGATTAATATACGAACACCAGGAAT
AACATTTGACCGAATACCCTTATTTGTATGATCTGTAGCTATCACAGCTCTATTACTACTTCTATCTCTACCC
>M00828_25_000000000-A7WCD_1_1101_15632_1576;size=15225;
TATAAATAATATAAGTTTCTGATTACTTCCCCCGGCCCTTACCTTACTACTGGCTAGCAGTATAGTTGAAAGTGGTGCTG
GTACTGGTTGGACCGTTTACCCTCCACTTTCCGCGGGTATTGCCCATGCAGGAGCCTCAGTTGATTTAGCTATTTTTTCT
TTACATTTAGCAGGGGTATCTTCGATTTTAGGGGCAGTAAATTTTATTACCACAACAATTAATATACGATCAAGAGGTAT
AACTATAGACCGAATCCCATTGTTTGTTTGATCAGTTTTAATTACAGCAATTCTTCTATTACTCTCACTACCC
>M00828_25_000000000-A7WCD_1_1101_17335_2171;size=10578;
AATGAATAATATAAGATTTTGATTATTACCTCCATCTTTATCTTTGTTGTTGGCAAGCAGAATGGTTGAAAGAGGGGCAG
GAACAGGTTGAACGGTGTATCCTCCTCTTTCAGCAAGTATTGCTCATGCAGGAGCTTCTGTGGATTTGGCTATTTTCTCT
TTGCATTTAGCAGGGGTTTCTTCTATTTTAGGAGCTGTAAATTTTATTACTACAACAATTAATATACGAGCTCCAGGTAT
AACAATAGATCGAATTCCTTTATTTGTTTGATCTGTAATTATTACGGCGGTGCTTTTATTGTTGTCTCTCCCC
>M00828_25_000000000-A7WCD_1_1101_17064_2397;size=9407;
AATAAATAATATAAGATTCTGATTACTCCCTCCAGCTTTAACTTTATTATTAACTAGTAGTTTAGTGGAAAACGGAGCTG
GGACAGGATGAACGGTGTACCCTCCTTTAGCTGCTGGGATTGCTCATGCAGGAGCCTCAGTAGATTTGGCTATTTTTTCT
TTACATTTAGCCGGTATCTCCTCTATTTTAGGGGCCGTAAATTTTATCACCACAACAATTAATATACGAGCAAGAGGAAT
AACTATAGATCGTATTCCATTATTTGTATGATCAGTAATTATTACAGCCGTCTTATTATTGTTGTCATTGCCC
>M00828_25_000000000-A7WCD_1_1101_15169_2044;size=21056;
AATAAATAATATGAGTTTCTGACTTCTTCCACCGGCCTTGACACTACTACTGGCTAGAAGTATAGTAGAAAGAGGAGCTG
GTACAGGATGGACAGTCTACCCTCCCCTATCGGCAGGGATTGCCCACGCAGGAGCCTCAGTAGATTTAGCCATTTTCTCT
CTTCATCTAGCAGGGGTGTCTTCCATTCTAGGGGCAGTAAACTTTATTACAACAACTATTAACATGCGTTCAACAGGAAT
AACTATAGATCGAATCCCTCTTTTTGTTTGATCAGTTCTAATTACTGCCATTCTTCTTCTACTTTCATTACCC
>M00828_25_000000000-A7WCD_1_1101_17490_1954;size=9273;
AATAAATAACATGAGTTTTTGGTTGCTTCCACCTGCTTTAACCTTATTATTAGCTAGCAGCATAGTTGAAAGAGGTGCAG
GTACCGGGTGAACAGTTTATCCTCCTCTATCAGCAGGAATCGCACACGCAGGGGCCTCAGTAGACCTTGCTATTTTCTCT
TTACATTTAGCAGGAGTTTCCTCCATCCTAGGGGCAGTAAACTTTATTACAACAACCATTAATATACGTACAAGTGGTAT
AACCCTAGATCGAATTCCTCTATTTGTCTGGTCTGTGGTGATCACAGCAGTATTGTTGCTTCTTTCTCTTCCC
>M00828_25_000000000-A7WCD_1_1101_10716_3330;size=3240;
TATAAATAATATAAGTTTTTGACTTTTACCCCCTTCTTTAACTCTTCTTTTATCAAGCTCTATTGTTGAAAATGGAGCAG
GAACCGGGTGAACAGTTTACCCACCCCTTTCCTCTAATATCGCCCACACGGGCGCTTCTGTTGATTTAGCTATTTTTTCT
CTACATTTAGCAGGAATTTCTTCTATTCTTGGTGCTGTTAATTTCATTACCACTGTAATTAATATACGATCTAATGGAAT
TACCCTTGACCGAATGCCTCTATTTGTGTGATCTGTGGTTATTACAGCTGTTTTACTTTTACTTTCTTTACCC
>M00828_25_000000000-A7WCD_1_1101_13352_3282;size=3447;
AATGAATAATATGAGTTTCTGACTTCTTCCACCGGCCTTAACACTACTACTGGCTAGAAGTATAGTAGAAAGAGGAGCTG
GTACAGGATGGACAGTCTACCCTCCCCTATCGGCAGGGATTGCCCACGCAGGTGCCTCAGTAGATTTAGCTATTTTCTCT
CTTCATTTAGCAGGGGTATCTTCCATTTTAGGGGCAGTAAACTTTATTACAACAACTATTAACATGCGTTCAACAGGTAT
AACTATAGATCGAATCCCTCTTTTTGTTTGATCCGTTCTAATTACTGCCATTCTTCTTCTACTTTCATTACCC
>M00828_25_000000000-A7WCD_1_1101_6644_6422;size=985;
TATAAATAATATAAGTTTTTGAATACTCCCTCCTTCCCTAACTCTACTTTTATCTAGCTCAATTGTTGAAAACGGGGCAG
GAACAGGTTGAACAGTTTATCCCCCTTTATCTTCAGGAGTTGCACATGCAGGAGCTTCTGTTGATTTAGCAATTTTTTCT
TTACACTTAGCTGGGATTTCTTCTATTTTAGGAGCTGTAAATTTTATTACTACTGTAATTAATATACGATCAAATGGGAT
CACTTTAGATCGAATGCCCTTATTTGTATGATCTGTAGTTATTACAGCAGTTTTATTATTACTTTCTTTACCC
>M00828_25_000000000-A7WCD_1_1101_17586_4077;size=357;
AATAAATAACATAAGATTTTGAATGTTACCCCCTTCACTTACTTTACTATTATCTAGATCAATCGTAGAAAACGGGGCCG
GTACTGGTTGAACAGTATACCCGCCTCTTTCATCAGGAATCGCTCATGCTGGGGCTTCAGTTGATTTAGCTATTTTTTCT
CTCCATTTAGCTGGTATTTCTTCTATTTTAGGAGCTGTAAATTTTATTACAACAGTTATTAATATACGGTCAAATGGGAT
TACTTTAGATCGAATGCCTTTATTTGTGTGATCTGTAGTTATTACTGCTGTTTTATTACTTTTATCTCTTCCC
>M00828_25_000000000-A7WCD_1_1101_12207_2972;size=229;
TTTAAACAATATGAGATTTTGATTATTACCACCATCACTAACATTATTATTAGCAGGAAGTATAGTTGAAAGAGGAGCAG
GAACAGGATGAACAGTATACCCTCCTTTAGCAGGAGCTATTGCACATGCAGGAGCATCTGTTGACTTAACTATTTTCTCA
CTTCATTTGGCAGGAATTTCTTCAATTTTAGGTGCAATTAATTTTATTACTACAACCATTAATATAAAATCTCCTGGTAT
AAAAATAGATCAAATACCTTTATTTGTATGAGCAGTAGTTATTACAGCTGTACTTTTATTACTTTCATTGCCC
>M00828_25_000000000-A7WCD_1_1101_23566_9001;size=155;
AATGAATAACATAAGATTTTGGCTACTTCCGCCTGCTTTAACCTTATTATTAGCTAGCAGCATAGTTGAAAGAGGTGCAG
GTACAGGGTGAACAGTTTATCCCCCTCTATCAGCAGGAATTGCACATGCAGGAGCTTCAGTAGACCTGGCTATTTTCTCT
TTACATCTAGCAGGTGTGTCCTCTATCCTAGGAGCAGTAAATTTTATTACAACAACTATTAATATGCGCACTAGTGGTAT
AACTCTAGATCGAATTCCTTTATTTGTTTGATCTGTGGTGATTACAGCAGTCTTGTTGCTTCTATCCCTTCCC
>M00828_25_000000000-A7WCD_1_1101_26307_7105;size=103;
AATAAATAATATAAGATTTTGATTACTTCCCCATCTTTGACCCTTCTTCTAATAAGAAGAATAGTAGAAAGAGGAGTAGG
AACTGGATGAACTGTTTATTCACCATTATCGGCAAATATCGCTCATAGAGGATCTTCAGTTGACTTAGCAATTTTTAGTC
TTCACTTAGCTGGTATTTCATTCATCAATTCTGGGAGCCGTTAATTTTATTACTACTGTAATTAATATACGAGCACCAGG
AATAACATTTGATCGAATACCTTTATTTGTATGATCTGTAGCTAGCACAGCCCTATTATTACTTCTATCTCTACCC
>M00828_25_000000000-A7WCD_1_1101_9099_17952;size=36;
TATAAATAATATAAGTTTCTGGCTGCTCCCTCCGGCCCTGACCTTACTACTGGCTAGTAGTATAGTTGAAAGTGGTGCTG
GTACCGGTTGGACCGTTTACCCTCCACTTTCTGCAGGTATTGCACATGCTGGGGCTTCAGTTGATTTAGCTATTTTTTCT
TTACACTTAGCAGGGGTTTCTTCAATTTTAGGAGCAGTAAATTTTATTACCACAACAATTAATATACGATCCAGAGGAAT
AACTATAGACCGAATCCCACTGTTTGTTTGGTCAGTTTTAATTACAGCGATTCTTCTATTACTTTCACTTCCC
>M00828_25_000000000-A7WCD_1_1101_9839_6949;size=56;
AATAAATAATATAAGATTTTGATTACTTCCCCCATCTTTAACCCTTCTTCTAATAAGAAGAGTAGTGGAAAGAGGAGTAG
GAACAGGATGAACTGTTTATCCACCATTATCAGCAAATATTGCCCACAGAGGATCTTCAGTTGATTTAGCAATTTTTAGT
CTTCACTTAGCTGGTATTTCGTCAATTCTGGGAGCTGTTAATTTCATCACTACTGTAATTAATATACGAACACCAGGAAT
AACATTTGATCGAATACCCTTATTTGTATGATCTGTAGCCATCACGGCCCTATTACTACTTCTATCTCTACCC
>M00828_25_000000000-A7WCD_1_1104_17507_20272;size=143;
TATAAATAATATGAGTTTCTGACTTCTTCCACCGGCCTTAACACTACTACTGGCTAGAAGTATAGTAGAAAGAGGAGCTG
GTACAGGATGGACAGTCTACCCTCCCCTATCGGCAGGGATTGCCCACGCAGGTGCCTCAGTAGATTTAGCTATTTTCTCT
CTTCATTTGGCAGGGGTGTCTTCCATTCTAGGGGCAGTAAACTTTATTACAACAACTATTAACATGCGCTCAACAGGAAT
AACTATAGATCGAATCCCTCTTTTTGTTTGATCAGTTCTAATTACTGCCATTCTTCTTCTACTTTCATTACCC
>M00828_25_000000000-A7WCD_1_1105_21629_19702;size=9;
TTTAAACAATATGAGATTTTGATTATTACCACCATCACTAACATTATTACTAGCAGGAAGTATGGTTGAAAGAGGAGCAG
GAACAGGATGAACAGTATATCCTCCTTTAGCGGGAGCTATTGCACATGCTGGAGCATCTGTAGACTTAGCTATTTTCTCT
CTTTATTTGGCTGGAATTTCTTCAATTTTAGGTGCAATTAATTTTATTACTACAACTATCAATATAAAATCTCCTGGGAT
AAAAATAGATCAAATACCTTTATTTGTATGAGCAGTAGTTATTACAGCTGTACATTTATTACTTTCATTACCC
>M00828_25_000000000-A7WCD_1_1104_6597_21719;size=7;
TTTAAACAATATGAGATTTTGATTATTACCACCATCACTAACATTATTATTAGCAGGAAGTATGGTTGAAAGAGGAGCAG
GAACAGGATGAACAGTATATCCACCTTTAGCGGGAGCTATTGCACATGCAGGAGCATCTGTTGATTTAACTATTTTCTCG
CTTCATTTGGCAGGAATTTCTTCAATTTTAGGTGCAATTAATTTTATTACTACAACCATCAATATAAAATCTCCTGGTAT
AAAAATAGATCAAATACCTTTATTTGTATGAGCAGTAGTTATTACAGCTGTACTTTTATTACTTTCATTACCC
>M00828_25_000000000-A7WCD_1_1106_21107_14681;size=7;
TTTAAACAACATGAGATTTTGATTGTTACCCCCATCACTAACGTTATTATTAGCAGGAAGTATGGTTGAAAGAGGAGCCG
GAACAGGATGAATGGTATATCCTCCTTTAGCGGGAGCTATTGCACATGCTGGGGCATCTGTAGATTTAACTATTTTCTCT
CTTCATTTAGCTGGAATTTCTTCGATTTTAGGTGCAATTAATTTTATTACTACAACCATCAATATAAAATCTCCTGGAAT
AAAAATAGATCAAATACCTTTATTTGTATGAGCAGTAGTTATTACAGCTGTACTTTTATTACTTTCATTACCC
>M00828_25_000000000-A7WCD_1_1103_4682_10500;size=12;
AATAAATAACATGAGTTTTTGGTTGCTTCCACCTGCTTTAACCCTTCTTCTAATAAGAAGAGTAGTAGAAAGAGGAGTAG
GAACAGGATGAACTGTTTATCCACCATTATCAGCAAATATTGCCCACAGAGGATCTTCAGTTGATTTAGCAATTTTTAGT
CTTCACTTAGCTGGTATTTCGTCAATTCTGGGAGCCGTTAATTTCATCACTACTGTGATTAATATACGAACACCAGGAAT
AACATTTGACCGAATACCCTTATTTGTATGATCTGTAGCTATCACAGCTCTATTACTACTTCTATCTCTACCC
>M00828_25_000000000-A7WCD_1_1113_2742_10258;size=13;
TTTAAACAACATAAGATTTTGATTATTACCTCCATCACTAACATTATTATTAGCAGGAAGTATGGTTGAAAGAGGAGCAG
GAACAGGGTGGACAGTATATCCTCCTCTAGCGGGAGCTATTGCCCATGCTGGAGCATCTGTAGATTTAACCATTTTCTCT
CTTCATTTAGCTGGAATTTCTTCTATTTTAGGTGCAATTAATTTTATTACTACAACCATCAATATAAAATCTCCTGGAAT
AAAAATAGATCAAATACCTTTATTTGTATGAGCAGTAGTCATTACAGCTGTACTTTTATTACTTTCATTACCC
>M00828_25_000000000-A7WCD_1_1105_15629_16387;size=8;
TTTAAATAATATAAGATTTTGATTATTACCTCCGTATTTAATTCTATTATTAGCCGGAATTATAGTTGAAAGAGGGGCTG
GGACAGGTTGAACTGTATATCCTCCTCTAGCTGGAGCAATTGCACACGCAGGAGCATCTTTAGATTTAACTATTTTTTCT
TTACATTTGACTGGAATATTCTCTATTGTAGGTGCTATTAATTTTTTTACTATAACAATCAATACTAAGTCTCCTGGAAT
AAAAATGGATCAAATACCTTTATTTGTACGAGCAGTAATAATTATACTTTTATTACTTTCCCTACCC
>M00828_25_000000000-A7WCD_1_1108_14568_16248;size=4;
TTTAAACAACATGAGATTTTGATTATTACCCCCATCACTAACATTATTATTAGCAGGAAGTATGGTTGAAAGAGGAGCAG
GAACAGGATGAACAGTATATCCTCCTTTAGCGGGAGCTATTGCATATGCTGGGGCATCTGTAGATTTAACTATTTTCTCT
CTTCATTTAGCTGGAATTTCTTCGATTTTAGGTGCAATTAATTTTATTACTACAACCATCAATATAAAATCTCCTGGGAT
AAAAATAGATCAAATACCTTTATTTGTATGAGCAGTAGTTATTACAGCTGTAATTTTATTACTTTCACTACCC
>M00828_25_000000000-A7WCD_1_1101_15174_5049;size=4;
TGTAAATAATATAAATTTCAGATTATTAACTCCATCATTAACACTATTATTAGCAGAAGGTACGGTTGAAAGAGGAGCCG
GAACAGGATGAGCAGTATACCCTCCTTTAGCGAGAGCAATCGCTCACGCTGGGCCATCTGTAGATTTATCCATTTTTTCA
TTACATTTAGCTGGAATTTCCTCTATTCTGGGTGCGATTAATGTTATTACTATGACAATGAATATAAAATCCCCTGGAAT
AAAGATGGATCTAATACCTTTATTTGTATGAGCAGTAGTAATTGCAGCTGTACTTTTATTACTTTCATTACCC
>M00828_25_000000000-A7WCD_1_2101_24017_8473;size=6;
AATAAATAATATAAGATTTTGATTACTTCCCCCATCTTTAACCCTTCTTCTAATAAGAAGAGTAGTAGAAAGAGGAGTAG
GAACAGGATGAACTGTTTATCCACCATTATCAGCAAATATTGCCCACAGAGGATCTTCAGTTGATTTAGCAATTTTTAGT
CTTCACTTAGCTGGTATTTCGTCAATTCTGGGAGCCGTTAATTTCATCACTACTGTGATTAATATACGAACACCAGGAAT
AACATTTGACCGAATACCCTTATTTGTATGATCTGTAGCTATCACAGCTCTATTGCTTTTATCGTTACCC
>M00828_25_000000000-A7WCD_1_1101_7878_9063;size=3;
AATAAATAATATAAGATTTTGATTATTACCTTTATCATTAACACTATTATTAGCAGGAAGTACGGTTGAAAGAGGAGCCG
GAACAGGATGAACAGTATACCCTCCTTTAGCGGGAGCAATCGCTCACGCTGGGCCATCTGTAGATTTATCCATTTTTTCA
TTACATTTAGCTGGAATTTCCTCTATTCTGTGTGTGATTAATCTTATTACTACAACAATTAATATAAAATCCCCTTGAAT
AAAGATGTATCTAATACCTTTATTTGTATGAGCAGTAGTAATTGCAGCTGTACTTTTATTACTTTCATTACCC
>M00828_25_000000000-A7WCD_1_1111_9744_9114;size=3;
TTTAAATAATATAAGATTTTGATTATTACCTCCGTCTTTAATTCTATTATTAGCCGGAAGTATAGTTGAAAGAGGGGCTG
GGACAGGTTGAACTGTATATCCTCCTCTAGCTGGAGCAATTGCACACGCAGGAGCATCTTTAGATTTAACTATTTTTTCT
TTACATTTGACTGGAAAATTCTCTATTCTAGGTGCTATTAATTTTATTACTATAACAATCAATACGAAGTCTCCTGGAAT
AAAAATGGATCAAATACTTTTATTTGTACAAGCAGTAATAATTATACTTTTATTACTTTCCCTACCC
>M00828_25_000000000-A7WCD_1_1109_14627_10112;size=3;
GCTGAATAACTTGTCTTACTGGCTTTATGTTGCTGGGGCAACGCTGGCCATTTCATCTGTCTTTGCGCCTAGTGATAATG
GCACAACAGGGGCTGGTGTGGGCTGGGTTTTGTATCCCCCGCTATCAACCAGTGAGGGCGGCTTTGCCATGGATTTGGCG
ATTTTCGCGGTTCACCTTTCGGGCGCATCGTCTATTTTGGGCGCGATTAATATTATCACCACCTTTTTGAACATGCGTGC
CCCTGGCATGACCTTGCATAAGGTGCCGCTGTTTGCATGGTCTGTGTTTGTTACGGCATGGCTTATTTTGCTCTCATTGC
CC

## Sheet: FileS3_WC_17.fasta
>M00828_25_000000000-A7WCD_1_1101_16599_1483;size=73019;
AATAAATAATATAAGATTTTGACTACTACCCCCATCCCTAACTCTCCTTCTATCAAGAAGATTTGTAAATTCGGGGGCAG
GAACAGGATGAACTGTATATCCCCCCCTATCAAGAAATTTAACCCATAGAGGTGCGTCAGTAGATCTTGCAATCTTTTCC
CTACACTTAGCAGGTGTGTCATCAATCTTAGGAGCAATTAATTTTATTTCAACTATCATTAATATACGAGTATTAGGAAT
AACTCCTGAACGAACACCTTTATTTGTATGATCGGTAGGTATTACGGCCCTTCTTCTCCTCCTATCTCTACCC
>M00828_25_000000000-A7WCD_1_1101_16640_1783;size=64153;
AATAAATAATATAAGATTTTGATTATTACCCCCATCTCTAACTTTACTTTTAATAAGAAGAATAGTAGAAAAGGGGGCAG
GAACAGGATGAACAGTTTACCCCCCTTTATCTTCAGGAATTGCACATGGAGGAGCTTCCGTAGATTTAGCTATTTTTAGA
TTACATTTAGCTGGTATTTCCTCAATTCTTGGGGCAGTAAATTTTATTACAACAATTATTAATATACGATCAATAGGAAT
AACCTTTGACCGAATACCTTTATTTGTTTGATCAGTAGGAATTACAGCTCTACTTCTACTACTTTCCCTCCCC
>M00828_25_000000000-A7WCD_1_1101_15844_1629;size=7422;
AATAAATAATATGTCGTTTTGATTATTACCTCCTTCTTTTGTTTTATTGCTTGTTTCTAGTATAGTTGAGGGTGGTGTTG
GAACGGGTTGGACAGTTTACCCACCTTTAAGTAGAACATTAGGACATGCTGGACCATCTGTAGATCTGGCAATTTTTTCA
TTACATTTAGCTGGTATATCTTCAATTTTAGGTGCGATTAATTTTATTACAACAGTTTTTAATATACGTTCTCCTGGTAT
AACTATGGAACGACTATCTTTATTTGTTTGATCTGTATTAATTACTGCTTTTTTATTACTTTTATCATTACCC
>M00828_25_000000000-A7WCD_1_1101_16858_2191;size=20186;
AATAAATAATATATGATTTTGACTACTACCTCCATCCTTAACACTCCTATTATCAAGAAGATTTGTAAATTCAGGAGCAG
GGACAGGATGAACTGTATATCCCCCCCTGTCAAGAAATTTAACCCACAGAGGTGCATCAGTAGATCTTGCAATCTTTTCT
CTACACCTAGCAGGTGTATCATCTATCTTAGGGGCAATTAATTTTATTTCAACTATTATCAATATACGAGTATTAGGAAT
AACCCCTGAACGAACACCTTTATTTGTATGATCTGTGGGCATTACAGCCCTTCTTCTCCTCCTATTCCTACCC
>M00828_25_000000000-A7WCD_1_1101_14001_2599;size=1030;
AATAAATAATATAAGATTTCGACATTTGCCTCCTTCTTTAACCCTTCTACTATAAGTAGATTTGTAAATTCAGGAGCAGG
AACAGGATGAACTGTATAGCCCCCATTATCAAGAAATTTAACCCATAGAGGAGCATCAGTAGATCTAGCAATTTTTTCGT
TACATTTAACGGGAGTATTATCAATTTTGGGGGCTATTAATTTAATTTCAAGTATTATTAATATACGAGTATTAGGTATA
ACCCCCGAACGAACACCCCTATTTGTGTGATCTGTAGGAATTACAGCCCTACTCCTTCTTTTATCTCTACCC
>M00828_25_000000000-A7WCD_1_1106_11111_4231;size=302;
AATAAATAATATAAGATTTTGACTACTACCCCCATCCCTAACTCTCCTTCTATCAAGAAGATTTGTAAATTCGGGGGCAG
GAACAGGATGAACTGTATATCCCCCCCTGTCAAGAAATTTAACCCACAGAGGTGCATCAGTAGATCTTGCAATCTTTTCT
CTACACTTAGCAGGTGTATCATCTATCTTAGGGGCAATTAATTTTATTTCAACTATCATTAATATACGAGTATTAGGAAT
AACTCCTGAACGAACACCTTTATTTGTATGATCGGTAGGTATTACGGCCCTTCTTCTCCTCCTATCTCTACCC
>M00828_25_000000000-A7WCD_1_1102_20345_7162;size=14;
TATAAATAATATGAGTTTCTGGCTTCTGCCACCTGCATTGACCTTACTTTTAGCTAGTAGTATGGTAGAAAGAGGGGCAG
GTACAGGATGAACTGTGTATCCTCCTTTAGCTTCTGGTATTGCTCACGCCGGGGCTTCTGTAGATTTAGCTATTTTTTCT
CTGCACTTAGCCGGTGTGTCATCAATTCTAGGGGCTGTAAACTTTATCACCACTACTATCAATATACGCTCTAGCGGGAT
AACCTTAGACCGCATTCCCCTATTTGTTTGATCTGTAGTAATTACCGCAATTCTATTGCTTTTATCGTTACCC
>M00828_25_000000000-A7WCD_1_1101_10535_14586;size=497;
AATAAATAATATAAGATTTTGACTACTACCCCCATCCCTAACTCTCCTATTATCAAGAAGATTTGTAAATTCAGGAGCAG
GGACAGGATGAACTGTATATCCCCCCCTGTCAAGAAATTTAACTCACAGAGGTGCATCAGTAGATCTTGCAATCTTTTCT
CTACACCTAGCAGGTGTATCATCTATCTTAGGGGCAATTAATTTTATTTCAACTATCATTAATATACGAGTATTAGGAAT
AACTCCTGAACGAACACCTTTATTTGTATGATCGGTAGGTATTACGGCCCTTCTTCTCCTCCTATCTCTACCC
>M00828_25_000000000-A7WCD_1_1103_23244_18145;size=436;
AATAAATAATATAAGATTTTGACTACTACCTCCATCCTTAACTCTCCTATTATCAAGAAGATTTGTAAATTCAGGAGCAG
GGACAGGATGAACTGTATATCCCCCCCTGTCAAGAAATTTAACCCACAGAGGTGCATCAGTAGATCTTGCAATCTTTTCT
CTACACTTAGCAGGTGTATCATCTATCTTAGGGGCAATTAATTTTATTTCAACTATTATCAATATACGAGTATTAGGAAT
AACCCCTGAATGAACACCTTTATTTGTATGATCTGTGGGCATTACGGCCCTTCTTCTCCTCCTATCTCTACCC
>M00828_25_000000000-A7WCD_1_1101_26748_10536;size=8;
TATAAATAACTTAAGGTTTTGACTATTACCTCCCTCATTGATCTTAATGTTAACAAGAACAATGAGAGAACAAGGAGCCG
GTACAGGTTGAACAGTGTACCCCCCCTTAGCAAGATTTTTTGCACATAGGGGCCCAGCAGTAGATTTAACAATTTTTTCG
CTCCACTTAGCAGGAGTATCATCAATTCTTGGAGCTGTTAATTTTATTACAACCACGTTTAATATGCGCATATTACACAT
GTCCCTTGAAAACATACCTTTATTTGTATGATCAGTTTTAATTACTGCCATTTTATTACTTCTATCTCTACCC
>M00828_25_000000000-A7WCD_1_1104_15912_4116;size=16;
AATAAATAATATAAGATTCTGGCTCTTACCCCCCTCTTTAACCCTTCTATTATTAAGTAAATTTGTAAATTCGGGAGTAG
GAACAGGATGAACTGTGTAACCCCCACTATCAAGAAATTTAACCCATAGAGGTGCGTCAGTAGATCTTGCAATCTTTTCC
CTACACTTAGCAGGTGTGTCATCAATCTTAGGAGCAATTAATTTTATTTCAACTATCATTAATATACGAGTATTAGGAAT
AACTCCTGAACGAACACCTTTATTTGTATGATCGGTAGGTATTACGGCCCTTCTTCTCCTCCTATCTCTACCC
>M00828_25_000000000-A7WCD_1_1104_7263_18590;size=114;
AATAAATAATATAAGATTTTGACTACTACCTCCATCCTTAACTCTCCTATTATCAAGAAGATTTGTAAATTCAGGAGCAG
GGACAGGATGAACTGTATATCCCCCCCTGTCAAGAAATTTAACCCACAGAGGTGCATCAGTAGATCTTGCAATCTTTTCC
CTACACTTAGCAGGTGTGTCATCAATCTTAGGAGCAATTAATTTTATTTCAACTATTATCAATATACGAGTATTAGGAAT
AACCCCTGAACGAACACCTTTATTTGTATGATCTGTGGGCATTACAGCCCTTCTTCTCCTCCTATCCCTACCC
>M00828_25_000000000-A7WCD_1_1111_13276_4735;size=5;
AATAAATAATATAAGATTTTGACTACTTCCCCCTGCTTTAACCTTATTATTATCAAGCTCTATCGTGGAAAACGGGGCTG
GAACAGGATGAACTGTTTATCCGCCTTTAGCCTCCGGGATTGCTCATGCTGGAGCTTCTGTTGATCTTGCTATTTTCTCT
CTTCATTTAGCTGGTATTTCTTCTATTTTAGGAGCTGTAAATTTTATTACAACTGTAATTAATATACGATCAGCGGGAAT
TACTTTAGACCGAATACCTTTATTTGTATGATCAGTTGTAATTACTGCTATTTTACTTCTTTTATCTTTACCC
>M00828_25_000000000-A7WCD_1_1102_15631_19390;size=150;
AATAAATAATATAAGATTTTGACTACTACCTCCATCCTTTACTCTCCTATTATCAAGAAGATTTGTAAATTCAGGAGCAG
GGACAGGATGAACTGTATATCCCCCCCTGTCAAGAAATTTAACCCACAGAGGTGCATCAGTAGATCTTGCAATCTTTTCT
CTACACCTAGCAGGTGTATCATCTATCTTAGGGGCAATTAATTTTATTTCAACTATTATCAATATACGAGTATTAGGAAT
AACCCCTGAACGAACACCTTTATTTGTATGATCGGTAGGTATTACGGCCCTTCTTCTCCTCCTATTCCTACCC
>M00828_25_000000000-A7WCD_1_1103_13476_3675;size=4;
TATAAATAATATAAGTTTTTGATTACTACCTCCCTCTTTAAATTTTCTTCTGATTAGATCTATTGTTGAAAATGGAACTG
GAACTGGATGAACAGTTTATCCACCTCTTTCTGCGAATATTGCTCATGCTGGCAGATCAGTTGATATCTCAATTTTTTCC
CTACATTTAGCAGGAATCTCCTCAATTCTCGGAGCCATTAATTTTATTTCTACAACAATTAATATACGATCAAATTTAAT
TACATTAGACCGCCTTCCTCTATTTGTTTGATCTGTAGCAATCACTGCTCTTCTCCTTCTCCTTTCCTTACCC
>M00828_25_000000000-A7WCD_1_1104_7583_8423;size=4;
ACTAAACAACTTAAGATTTTGATTACTACCACCATCTTTAATCTTGCTTGTTAGATCTGCAGCAGTAGAAAAAGGCGCTG
GTACCGGATGAACAGTATACCCGCCATTAGCAAGAAACTTAGCACATGCCGGCCCATCAGTAGACTTAGCCATTTTCTCC
CTTCATCTCGCGGGTGCATCCTCAATTCTAGGTGCTCTGAATTTTATTACAACAGTCATTAATATACGATGAGATGGAAT
ACGCCTCGAACGAATTCCTTTATTTGTATGAGCCGTAATAATCACCGTAATCCTACTACTTTTATCATTACCC
>M00828_25_000000000-A7WCD_1_1112_24874_20270;size=3;
AATAAATAATATAAGATTTTGACTACTACCCCCATCCTTAACTCTCCTATTATCAAGAAGATTTGTAAATTCAGGAGCAG
GGACAGGATGAACTGTATATCCCCCCCTGTCAAGAAATTTAACCCATAGAGGTGCGTCAGTAGATCTTGCAATCTTTTCC
CTACACTTAGCAGGTGTGTCATCAATCTTAGGAGCAATTAATTTTATTACAACAATTATTAATATACGATCAATAGGAAT
AACCCCTGAACGAACACCTTTATTTGTATGATCTGTGGGCATTACAGCCCTTCTTCTCCTCCTATCCCTACCC
>M00828_25_000000000-A7WCD_1_1112_5856_11682;size=3;
AATAAATAATATAAGATTTTGACTACTACCCCCATCCCTAACTCTCCTTCCATCAAGAAGATTTGTAAATTCGGGGGCAG
GAACAGGATGAACTGTATATCCCCCCCTATCAAGAAATTTAACCCATAGAGGTGCGTCAGTAGATCTTGCAATCTTTTCC
CTACACTTAGCAGGTGTGTCATCAATCTTAGGAGCAATTAATTTTATTTCAACTATCATTAATATACGAGTAATAGGAAT
AACCTTTGACCGAATACCTCTATTTGTATGATCGGTAGGTATTACGGCCCTTCTTCTCCTCCTATCTCTACCC
>M00828_25_000000000-A7WCD_1_1112_24871_13200;size=15;
AATAAATAATATAAGATTTTGACTACTACCTCCATCCTTAACACTCCTATTATCAAGAAGATTTGTAAATTCAGGGGCAG
GAACAGGATGAACTGTATATCCCCCCCTATCAAGAAATTTAACCCATAGAGGTGCGTCAGTAGATCTTGCAATCTTTTCT
CTACACCTAGCAGGTGTATCATCTATCTTAGGGGCAATTAATTTTATTTCAACTATTATCAATATACGAGTATTAGGAAT
AACCCCTGAACGAACATCTTTATTTGTATGATCTGTGGGCATTACAGCCCTTCTTCTCCTCCTATCTCTACCC
>M00828_25_000000000-A7WCD_1_2112_20281_17884;size=24;
AATAAATAATATAAGATTTTGACTTTTGCCTCCTTCTTTAACCCTTCTACTATAAGTAGATTTGTAAATTCAGGAGCAGG
AACAGGATGAACCGTATAGCCCCCATTATCAAGAAATTTAACCCATAGAGGAGCATCAGTAGATCTAGCAATTTTTTCGT
TACATTTAACGGGAGTATTATCAATTTTGGGGGCTATTAATTTCATTTCAACTATTATTAATATACGAGTATTAGGTATA
ACCCCCGAACGAACACCCCTATTTGTTTGATCTGTAGGAATTACAGCCCTACTCCTTCTTTTATCCCTACCC
>M00828_25_000000000-A7WCD_1_1109_23123_7339;size=18;
AATAAATAATATAAGATTTTGACTACTACCTCCATCCTTAACTCTCCTATTATCAAGAAGATTTGTAAATTCAGGAGCAG
GGACAGGATGAACTGTATATCCCCCCCTGTCAAGAAATTTAACTCACAGAGGTGCATCAGTAGATCTTGCAATCTTTTCT
CTACACCTAGCAGGTGTGTCATCAATCTTAGGAGCAATTAATTTTATTTCAACTATCATTAATATACGAGTATTAGGAAT
AACTCCTGAACGAACACCTTTATTTGTATGATCTGTGGGCATTACAGCCCTTCTTCTCCTCCTATTCCTACCC
>M00828_25_000000000-A7WCD_1_2104_18080_18025;size=3;
CATGAACAACATTTCGTTCTGGCTGCTGCCTTCGGCTCTCGGACTTCTCATCATCTCGATGTTCGTGCCCGGTGGTCCCG
GCCCCGACGACAAGGGGTTCGGAGGCGGCTGGACGATCTACCCGCCAATGTCATCGATGACCGGATCTCCCGGCCCCGCG
ATGGATTTCGCGATCCTTGCGCTGCACCTTGCCGGCGCGTCCTCGATCCTGGGCGCAATCAACTTCATCACTACGATTTT
CAACATGCGCGCCCCTGGCATGACGATCCACAAGATGCCGCTGTTCGTCTGGTCGGTGCTCGTGACCGCATTCCTGCTGC
TGCTCTCGCTGCCC
>M00828_25_000000000-A7WCD_1_1108_4422_12724;size=3;
TATAAATAATATAAGTTTTTGACTTTTACCACCTTCACTAACATTACTTGTTTCTAGAAGAATTGTAGATGTTGGTGCTG
GAACAGGATGGACTGTGTACCCCCCATTAGCGGCTAACATCGCGCACGGTGGCTCTTCAGTTGATTTCGCTATTTTTTCC
CTTCACCTAGCAGGTGTCTCGTCGATTTTAGGTGCAGTAAATTTTATTACAACAGTGGTTAATATACGAAGCCCTGGGAT
AACATTAGATCGTATGCCTTTGTTTGTATGGTCAGTGGTTATTACAGCTGTCTTATTACTACTCTCATTGCCC
>M00828_25_000000000-A7WCD_1_1109_15116_15468;size=3;
AATAAATAATATAAGTTTTTGACTTCTTCCACCTTCTTTAACATTATTATTAGCCAGCTCAATCGTTGAAAACGGAGCTG
GAACTGGTTGAACAGTATACCCGCCGTTATCATCAGGTATTGCTCATGCAGGAGCTTCTGTTGATCTAGCTATTTTTTCT
TTACATTTAGCTGGAATTTCTTCTATTTTAGGAGCCGTAAATTTTATTACTACAGTAATTAATATACGTTCTAGTGGTAT
TACTTTAGACCGAATACCTTTATTTGTATGATCAGTATTAATTACAGCTATTCTTTTATTATTATCTTTACCC

## Sheet: File3_WC_24.fasta
>M00828_25_000000000-A7WCD_1_1101_16625_1541;size=55717;
TATAAATAATATGAGTTTCTGGTTATTGCCACCCTCATTGACTTTACTTGTGTCAAGCAGAGTTGTTGATGTCGGGGCTG
GTACGGGTTGAACTGTGTATCCTCCTTTAGCTGCTAACATTGCTCATGGGGGGTCCTCAGTAGATTTCGCTATTTTTTCT
TTACATTTAGCTGGGGTTTCATCTATTTTAGGGGCAGTCAATTTTATCACAACTGTCGTTAATATGCGTAGCCCAGGTAT
AACCTTGGATCGGATACCCTTATTTGTGTGGTCAGTTGTAATTACTGCTATCTTGTTGTTGTTATCTTTACCC
>M00828_25_000000000-A7WCD_1_1101_14594_2127;size=17097;
AATAAACAATATAAGTTTCTGATTATTACCTCCTGCTTTAACCTTACTTCTGGCTAGCAGTATAGTTGAAAGCGGAGCAG
GTACAGGTTGGACGGTTTATCCTCCACTTTCTGCAGGTATTGCCCATGCAGGAGCTTCGGTAGATTTAGCTATTTTCTCA
CTTCACTTAGCAGGGGTATCTTCTATTCTAGGAGCAGTAAATTTTATTACTACAACTATTAATATACGATCAACTGGTAT
AACAATGGACCGAATTCCTTTATTCGTATGATCTGTATTAATTACAGCTATTCTATTGTTATTATCTCTCCCC
>M00828_25_000000000-A7WCD_1_1101_17407_2162;size=12886;
AATAAATAATATAAGATTTTGAATATTACCACCTTCTTTAACTTTACTATTAGCAAGTAGAATAGTAGAAACTGGAGCAG
GTACAGGATGAACAGTTTATCCTCCTCTATCCTCTAATATTGCTCATGGAGGAGCATCTGTTGATTTAGCTATTTTCTCT
CTTCATTTAGCCGGTATTTCTTCAATTTTAGGTGCCGTAAATTTTATCACAACAGTAATTAATATACGATCAACTGGTAT
TTCATTTGATCGAATACCATTATTTGTTTGAAGAGTAGTTATTACAGCTATTCTTCTATTACTATCTTTACCC
>M00828_25_000000000-A7WCD_1_1101_18379_1765;size=12141;
AATAAATAATATAAGATTTTGACTTCTTCCGCCTTCTTTAAATTTTCTCCTAATTAGATCAATTGTAGAAAGAGGCACTG
GTACTGGTTGAACTGTATACCCCCCTCTTTCTGCCAATATCGCTCATGCTGGAAGATCTGTAGACATTTCTATTTTTTCT
TTACACCTTGCAGGAATTTCTTCAATTTTAGGAGCTATTAATTTCATTTCTACTGCTATTAATATACGATCTAATCTAAT
TTTTTTAGACCGAATACCTTTATTTGTGTGATCAGTAGTAATTACTGCGGTATTACTATTATTATCCTTACCC
>M00828_25_000000000-A7WCD_1_1101_12494_1804;size=17569;
TATAAATAATATAAGTTTTTGATTACTACCTCCCTCTTTAAATTTTCTTCTGATTAGATCTATTGTTGAAAATGGAACTG
GAACTGGATGAACAGTTTATCCACCTCTTTCTGCGAATATTGCTCATGCTGGCAGATCAGTTGATATCTCAATTTTTTCC
CTACATTTAGCAGGAATCTCCTCAATTCTCGGAGCCATTAATTTTATTTCTACAACAATTAATATACGATCAAATTTAAT
TACATTAGACCGCCTTCCTCTATTTGTTTGATCTGTAGCAATCACTGCTCTTCTCCTTCTCCTTTCCTTACCC
>M00828_25_000000000-A7WCD_1_1101_11420_2390;size=4188;
AATAAATAATATAAGATTTTGATTACTGCCCCCCTCTTTAACTCTATTATTAATAAGTAGAATAGTAGAAAATGGAGCTG
GGACAGGATGAACTGTTTATCCACCATTATCTTCAGGAATTGCTCATGGAGGAGCATCAGTAGACTTAGCTATTTTTAGT
TTACACTTAGCTGGAATTTCCTCTATTTTAGGGGCAGTAAATTTTATTACTACTATTATTAATATACGATCAATTGGTAT
AACATTTGATCGAATACCTTTATTTGTTTGATCAGTAGGAATTACAGCCCTATTATTATTACTTTCTCTCCCC
>M00828_25_000000000-A7WCD_1_1101_19534_2210;size=4980;
TATAAATAATATAAGATTTTGATTACTTCCTCCGGCTTTGACTTTACTCTTAGCTAGTAGTATAGTTGAAAGTGGTGCTG
GGACTGGGTGAACTGTTTACCCTCCTCTATCCTCTGGGATTGCCCATGCAGGTGCCTCAGTAGACCTAGCTATCTTTTCT
CTACACTTGGCAGGGGTGTCTTCTATCTTAGGGGCGGTTAATTTTATCACCACTACTATTAATATACGAACTAGAGGGAT
AACTTTAGACCGGATTCCCTTGTTTGTGTGGTCTGTAGTAATCACAGCTGTGTTACTATTGCTTTCACTACCC
>M00828_25_000000000-A7WCD_1_1101_11426_2145;size=2719;
ACTAAACAACTTAAGATTTTGATTACTACCACCATCTTTAATCTTGCTTGTTAGATCTGCAGCAGTAGAAAAAGGCGCTG
GTACCGGATGAACAGTATACCCGCCATTAGCAAGAAACTTAGCACATGCAGGCCCATCAGTAGACTTAGCCATTTTCTCC
CTTCATCTCGCGGGTGCATCCTCAATTCTAGGTGCTCTGAATTTTATTACAACAGTCATTAATATACGATGAGATGGAAT
ACGACTTGAACGAATTCCTTTATTTGTATGAGCCGTAATAATCACCGTAATCCTACTACTTTTATCACTACCC
>M00828_25_000000000-A7WCD_1_1101_11280_3094;size=2776;
TCTAAATAACATAAGCTTTTGACTCCTTCCTCCATCTCTTCTTCTCCTTCTATCCTCTGCAGCAGTAGAAAAGGGTGCAG
GTACCGGATGAACTGTTTACCCCCCACTATCTAGTAATATTGCTCACGCCGGCCCATCTGTAGACTTAGCCATTTTCTCC
CTTCACCTCGCTGGTGCTTCATCTATTCTAGGAGCCGTTAATTTCATCACTACAGTAATTAACATACGATGACAAGGTCT
ACACCTAGAACGCATCCCTCTCTTTGTATGGGCAGTAACTATTACAGTAGTTCTTCTTCTACTATCACTCCCC
>M00828_25_000000000-A7WCD_1_1101_15117_1933;size=2339;
AATAAATAATATAAGATTTTGACTATTACCCCCTTCCCTTAACCTTTTATTAATTAGAGCTCTAATTGAAAGAGGCACTG
GAACTGGATGAACTGTTTATCCCCCCCTATCAAGAAACTTAGCTCATGCAGGAAGATCTGTTGATGTTTCTATTTTTTCT
CTCCATTTAGCGGGAATTTCATCCATTTTAGGAGCTATTAATTTTATTTCTACAACATTAAATATACGAAACAATTTAAT
AACATTAGATCGAATTCCTCTTTTTGTGTGATCTGTAGCTATTACAGCTCTACTTCTTTTACTCTCTCTCCCC
>M00828_25_000000000-A7WCD_1_1101_11671_2585;size=2227;
AATAAATAATATAAGATTTTGACTCCTTCCCCCTTCTCTAACATTATTATTAGCTAGCAGTATAGTAGAAGCAGGGGCCG
GGACCGGCTGAACAGTTTACCCTCCCTTATCTTCTGGAATTGCCCATGCGGGAGCCTCAGTTGATTTAGCTATTTTTTCT
CTTCACCTTGCAGGAATTTCTTCTATTTTAGGGGCCGTAAATTTTATTACTACTATTATTAATATACGATCTAATGGAAT
TACCTTTGACCGAATGCCATTATTTGTTTGATCAGTTGTTATTACTGCAATTTTATTATTATTATCATTACCC
>M00828_25_000000000-A7WCD_1_1101_14010_2441;size=2173;
TTTAAATAATATAAGATTTTGATTACTACCTCCATCTCTAATACTATTACTTTCATCAGCAGCCGTTGAAAAAGGAGCAG
GAACTGGTTGAACCGTCTACCCACCATTAGCTAGTAATATAGCTCACGCTGGACCATCAGTAGATTTAGCAATTTTCTCT
CTTCATCTAGCAGGAGCTTCTTCCATTCTAGGTGCTGTAAACTTCATTTCTACCGTAATCAATATACGATGACAAGGACT
TCAATTAGAACGCATTCCTTTATTTGTATGAGCAGTTACGATTACTGTAGTTCTTCTTCTTCTATCTCTACCC
>M00828_25_000000000-A7WCD_1_1101_15789_5022;size=1545;
TCTCAATAACATAAGATTTTGACTTCTTCCACCATCACTTATACTTCTACTTTCTTCAGCCGCTGTAGAAAAAGGTGCAG
GAACAGGATGAACTGTATACCCCCCTCTTGCAAGAAATATTGCTCATGCTGGGCCATCAGTTGATTTAGCAATCTTTTCT
CTTCATCTCGCAGGGGCATCATCTATTTTAGGTGCAGTAAACTTTATCTCAACTGTAATTAATATACGTTGACAAGGCCT
ACAACTTGAACGAATTCCATTATTTGTTTGAGCAGTAACTATTACAGTTGTTCTTCTTTTATTATCATTACCC
>M00828_25_000000000-A7WCD_1_1101_18965_2314;size=1839;
AATAAACAATATAAGTTTTTGGTTATTACCCCCTTCTCTTACCCTATTATTAGCCAGTAGTATAGTTGAAGCAGGAGCAG
GAACGGGATGAACAGTTTACCCCCCACTCTCATCGGGAATTGCCCACGCTGGGGCATCAGTAGACTTAGCTATTTTTTCT
CTTCACCTTGCAGGAATCTCTTCAATTTTAGGGGCTGTAAATTTTATTACAACAATTATTAATATACGATCTAATGGAAT
TACATTTGACCGAATACCCTTATTTGTATGATCAGTAGTAATTACAGCAGTATTACTTCTTTTATCCCTCCCC
>M00828_25_000000000-A7WCD_1_1101_15539_5183;size=1441;
AATAAATAATATAAGTTTTTGAATACTTCCTCCTTCCTTAACTCTCCTATTAGCTAGTAGTATAGTAGAAGCAGGAGCTG
GAACAGGATGAACTGTTTATCCTCCATTATCCTCAGGAATTGCCCACGCCGGAGCTTCTGTAGATTTAGCTATTTTTTCT
CTTCATTTAGCTGGAATTTCTTCTATTTTAGGAGCCGTAAATTTTATTACAACTATTATTAATATGCGATCTAATGGAAT
TACCTTTGATCGAATACCCTTATTTGTTTGATCAGTAGTTATTACAGCTGTTTTATTATTACTTTCCCTTCCC
>M00828_25_000000000-A7WCD_1_1101_11054_3448;size=3247;
AATAAATAATATAAGTTTTTGATTATTACCCCCTTCTCTTACTCTACTATTAGCCAGTAGTATAGTTGAAGCAGGAGCAG
GAACGGGATGAACAGTTTACCCTCCACTCTCATCAGGTATTGCCCATGCTGGTGCATCAGTAGATTTAGCTATTTTTTCT
CTTCACCTTGCAGGAATTTCTTCAATTTTAGGAGCTGTAAATTTTATTACAACAATTATTAATATACGATCTAATGGAAT
CACATTTGACCGAATACCTTTATTTGTTTGATCAGTAGTAATTACAGCAGTATTACTTCTTCTATCACTCCCC
>M00828_25_000000000-A7WCD_1_1101_20029_7205;size=1064;
ACTTAACAATATAAGATTTTGACTACTGCCACCCTCACTAATACTTCTCTTATCCTCAGCCGCTGTAGAAAAAGGTGCCG
GAACTGGATGAACTGTATATCCCCCCTTAGCAAGAAACATAGCACATGCTGGCCCATCCGTAGATCTTGCAATTTTTTCT
CTTCATCTAGCGGGAGCATCTTCTATTTTAGGTGCAGTAAATTTTATCTCCACTGTCATTAATATACGATGACAAGGCCT
TCAACTTGAACGAATCCCTTTATTCGTATGAGCAGTAACAATTACAGTAGTGCTTCTTTTACTATCCCTACCC
>M00828_25_000000000-A7WCD_1_1101_15963_4270;size=1290;
ACTTAATAATATAAGATTTTGATTATTACCTCCATCTTTAACCTTACTACTATCTAGTAGTATAGTTGAAAGAGGTGCAG
GAACAGGATGAACTGTTTATCCTCCACTGGCAGGAGCAATTGCTCATGCTGGAGCATCAGTAGATCTAACCATTTTTTCA
TTACACCTTGCAGGTGTATCATCCATTCTTGGAGCAATCAATTTTATCACAACTGTGATCAACATAAAATCCCCTGGAAT
AAAAATAGACCAAATACCATTATTCGTATGGGCTGTAGTAATTACAGCAGTATTACTATTATTATCATTACCC
>M00828_25_000000000-A7WCD_1_1101_9215_5174;size=1551;
AATAAATAATATAAGTTTTTGAATACTTCCTCCTTCATTAACTCTTTTATTAGCAAGTAGTATAGTAGAAGCAGGAGCTG
GAACAGGATGAACTGTTTACCCTCCATTATCTTCAGGAATTGCCCACGCTGGAGCTTCTGTTGATTTAGCTATTTTTTCC
CTTCATTTAGCAGGAATTTCTTCTATTCTAGGAGCTGTAAATTTTATTACAACTATTATTAATATACGATCAAATGGTAT
CACTTTTGATCGAATACCTTTATTTGTCTGATCAGTTGTTATTACAGCAGTATTATTACTTTTATCTTTACCC
>M00828_25_000000000-A7WCD_1_1101_23041_4561;size=1889;
TATGAATAATATAAGATTTTGATTACTTCCTCCGGCTTTGACTCTACTTTTAGCTAGTAGTATAGTTGAAAGTGGTGCTG
GGACTGGGTGAACTGTTTACCCTCCTCTATCGTCTGGGATTGCCCATGCAGGTGCCTCAGTAGACCTAGTTATCTTTTCT
CTACATTTAGCAGGTGTGTCTTCTATCTTAGGGGGGGTTAATTTTATCACCACTACTATTAATATACGAGCTAGAGGGAT
AATTTTAGACCGGATTCCTTTGTTTGTGTGGTCTGTAGTAATCACAGATGTGTTACTATTGCTTTCGCTCCCC
>M00828_25_000000000-A7WCD_1_1101_14406_2071;size=886;
TTTAAATAATATAAGATTTTGACTTCTTCCTCCATCTCTCATACTACTTCTTTCATCTGCAGCTGTTGAAAAAGGAGCTG
GAACTGGATGAACAGTTTATCCTCCACTAGCCAGAAACATAGCTCATGCTGGACCATCAGTTGATCTAGCAATTTTCTCC
CTTCATTTAGCAGGAGCTTCTTCAATTCTAGGTGCAGTAAATTTCATTTCCACAGTAATCAATATACGTTGACAAGGATT
ACAATTAGAACGTATTCCTTTATTCGTATGAGCAGTAACAATTACAGTAGTTCTTCTTCTTCTATCCCTTCCC
>M00828_25_000000000-A7WCD_1_1101_21070_6167;size=563;
AATAAATAATATAAGATTTTGACTTCTGCCCCCTTCATTAACCCTTCTTTTATCCAGGTCTATTGTCGAAAACGGGGCTG
GAACAGGTTGAACGGTTTATCCTCCTCTTTCTTCAGGAATTGCCCATGCAGGGGGCTCTGTAGATCTAGCAATTTTTTCC
CTCCATTTAGCAGGAATCTCATCAATTTTAGGTGCCGTAAATTTTATTACAACAGTAATCAATATACGATCTAATGGTAT
TACTTTAGATCGAATACCCCTTTTTGTATGATCTGTAGTTATTACTGCAGTTTTATTATTACTTTCTTTACCC
>M00828_25_000000000-A7WCD_1_1101_13669_5790;size=389;
ACTAAATAACATAAGGTTTTGACTTCTTCCCCCATCACTTCTTCTTCTTCTTTCCTCTGCAGCTGTGGAAAAAGGAGCCG
GAACCGGCTGAACTGTATATCCCCCCCTATCAAGAAATATCGCTCATGCAGGCCCATCTGTAGACCTAGCCATTTTCTCC
CTCCACTTAGCCGGAGCATCCTCCATCTTAGGTGCAGTAAACTTTATCACTACTGTTATTAATATACGTTGACAAGGCCT
TCACCTAGAACGAATTCCCCTATTTGTATGAGCTGTAACAATTATAGTAGTCCTTCTTCTCTTATCTTTACCC
>M00828_25_000000000-A7WCD_1_1101_16960_11507;size=242;
TATAAATAACTTGAGATTTTGGTTATTGCCCCCCTCTTTATTTTTATTATTTATTTCTAGAATAGACGAGATAGGTGTGG
GTGCTGGGTGGACTATTTATCCCCCTCTTGCTTCTCTGGAAGGGCATTCTGGCAGTTCAGTAGATTTTGCTATTTTTTCT
TTGCATTTAGCCGGGGCTTCTTCTATCATAGGGGCTATCAATTTTATTTCTACTATCCTAAATATGCGTGGGTATGGGAT
AACAATGGAAAGGGTTCCTTTATTTGTTTGATCCGTGCTTATTACGGCTGTGTTGCTGTTGCTATCATTACCC
>M00828_25_000000000-A7WCD_1_1101_12491_10452;size=645;
TATAAATAATATAAGATTTTGATTACTTCCTCCGGCTTTTACTTTACTTTTAGCTAGTAGTATAGTTGAAAGTGGTGCTG
GGACTGGGTGAACCGTTTACCCTCCTCTATCGTCTGGGATGGCCCATGCAGGTGCCTCAGTAGACCTAGCTATCTTTTCT
CTACATTTGGCAGGTGTGTCTTCTATCTTAGGGGCGGTTAATTTTATCACCACTACTATTAATATACGAACTAGAGGGAT
AACTTTAGACCGGATTCCCTTGTTTGTGTGGTCTGTAGTAATCACAGCTGTGTTACTATTGCTTTCACTACCC
>M00828_25_000000000-A7WCD_1_1101_10872_3260;size=405;
TATAAATAATATGAGATTTTGGTTACTTCCTCCGGCTTTGACTTTACTTTTAGCTAGTAGTATAGTTGAAAGTGGTGCTG
GGACTGGATGAACCGTTTACCCGCCTCTATCGTCTGGGATTGCCCATGCAGGTGCCTCAGTAGACCTAGCTATCTTTTCT
CTACATTTGGCAGGTGTGTCTTCTATCTTAGGGGCGGTTAATTTTATCACCACTACTATTAATATACGAACTAGAGGGAT
AACTTTAGACCGGATTCCCTTGTTTGTGTGGTCTGTAGTAATCACAGCTGTGTTACTATTGCTCTCACTACCC
>M00828_25_000000000-A7WCD_1_1101_10644_4295;size=253;
TATAAACAACATAAGATTTTGAATGCTTCCCCCTTCTCTTACTTTACTATTATCTAGTTCAATTGTAGAAAATGGAGCTG
GAACTGGATGAACAGTTTATCCCCCTCTGTCCTCTGGAATTGCACATGCCGGAGCTTCTGTTGATTTAGCTATTTTTTCT
TTACACTTAGCTGGAATCTCTTCTATTTTAGGAGCAGTAAACTTTATTACAACAGTAATTAATATACGATCAAGAGGAAT
TACCCTAGATCGAATACCTCTATTTGTTTGATCAGTTGTAATTACAGCTGTATTATTATTATTATCCTTACCC
>M00828_25_000000000-A7WCD_1_1101_7529_5287;size=289;
ACTCAATAACATAAGGTTTTGACTTCTTCCTCCATCTCTTCTTCTTTTACTTTCCTCTGCAGCTGTGGAAAAAGGAGCCG
GAACTGGGTGAACTGTATACCCCCCTTTATCGAGAAATATCGCTCATGCAGGCCCATCTGTAGACCTAGCCATTTTCTCC
CTCCACTTAGCCGGAGCATCTTCCATCTTAGGAGCAGTAAACTTTATTACTACTGTTATTAATATACGTTGACAGGGCCT
TCACCTAGAACGAATTCCCCTATTTGTATGAGCTGTAACAATTACAGTAGTACTTCTTCTCTTATCTTTACCC
>M00828_25_000000000-A7WCD_1_1101_16463_1500;size=198;
AATAAATAATATAAGTTTTTGACTTTTACCCCCATCTCTAACCTTACTTCTTTCTAGATCAATTGTAGAAAATGGTGCAG
GAACAGGATGAACAGTATATCCACCTCTATCAGCTAGTATTGCTCATAGTGGGGCTTCTGTTGATTTAGCAATTTTTTCT
TTACATTTAGCAGGAGTTTCTTCTATTTTAGGATCTGTAAATTTTATTACAACTGTAATTAATATACGATCAAATGGAAT
TACCCTTGATCGAATACCTTTATTTGTTTGATCAATTGTAATTACAACTGTTCTTTTATTACTTTCTCTTCCC
>M00828_25_000000000-A7WCD_1_1101_10570_6878;size=202;
AATAAATAATATGAGATTTTGAATACTTCCCCCATCTCTTACTCTTCTACTTTCTAGCTCAATTGTTGAAAACGGGGCTG
GAACAGGTTGAACTGTTTATCCCCCTCTTTCTTCGGGAATTGCTCACGCTGGAGCTTCAGTAGATTTAGCAATTTTTTCT
CTACATCTTGCAGGAATTTCTTCTATTTTAGGAGCAGTAAATTTTATTACCACAGTTATTAATATACGCTCTAGTGGAAT
TACGTTAGATCGAATACCTTTGTTTGTTTGATCAGTTGTTATTACAGCAGTATTATTATTGTTATCTTTACCC
>M00828_25_000000000-A7WCD_1_1101_9793_5688;size=132;
ACTAAATAATCTTAGATTTTGACTACTACCACCATCATTAATTCTATTAATTTCTTCTGCTGCCGTAGAAAAAGGTGCGG
GAACAGGATGAACTGTCTATCCACCACTATCAAGAAATCTAGCACATGCTGGACCTTCAGTAGACATGGCTATTTTCTCA
CTCCATTTAGCAGGTGCTTCTTCTATTTTAGGGGCAGTTAACTTCATTACTACTGTAATAAATATGCGATGAAACGGAAT
ACGATTAGAACGACTTCCGCTATTTGTATGAGCAGTATTTCTTACAGTAATTTTACTTCTTCTATCACTTCCC
>M00828_25_000000000-A7WCD_1_1101_21401_6310;size=127;
ACTTAATAATATAAGATTTTGACTTCTACCGCCAGCATTAATGCTGCTTTTATCCTCAGCAGCAGTAGAAAAAGGAGCAG
GAACTGGATGAACAGTTTACCCGCCTTTAGCAAGAAATATTGCTCATGCTGGACCTTCTGTAGATTTAGCAATTTTTTCA
TTACATTTAGCAGGAGCTTCATCAATTTTAGGAGCAGTAAACTTCATTACCACAGTTATTAATATACGATGACAAGGATT
AACTCTAGAACGAATCCCATTGTTTGTGTGAGCAGTAACAATTACTGTAGTATTACTTCTTCTATCTCTACCC
>M00828_25_000000000-A7WCD_1_1101_21358_6688;size=75;
AATAAATAATATGAGTTTTTGAATACTGCCCCCTTCTCTAACCCTTTTATTAGCAAGTAGTATAGTAGAAGCAGGAGCTG
GAACGGGATGAACAGTTTATCCTCCCCTATCTTCTGGAATTGCTCATGCTGGAGCATCCGTTGATTTAGCTATTTTTTCA
CTTCACTTAGCGGGAATTTCTTCTATTTTAGGAGCTGTTAATTTTATTACAACTATTATTAATATACGATCAAATGGAAT
TACTTTTGACCGAATACCTTTATTTGTATGATCAGTTGTTATTACAGCCGTATTATTGCTTCTATCACTTCCC
>M00828_25_000000000-A7WCD_1_1101_26264_16073;size=89;
ACTAAATAATATGAGATTCTGACTTTTACCCCCTTCCCTTTTACTTCTACTTTCATCAGCAGCTGTAGAAAAAGGCGCCG
GGACAGGGTGAACAGTATACCCACCCCTATCTAGAAATATTGCTCATGCCGGCCCGTCAGTAGATTTAGCAATCTTTTCT
CTTCACTTAGCTGGTGCCTCTTCCATTCTAGGAGCAGTAAACTTCATTACAACTGTTATTAATATACGATGACAAGGCCT
TCACCTAGAACGAATTCCTCTTTTTGTATGAGCGGTAACAATTACAGTTGTTCTTCTTCTTCTATCACTTCCC
>M00828_25_000000000-A7WCD_1_1101_3869_17452;size=63;
AATAAATAATATAAGATTTTGACTTTTACCCCCTTCTTTAACTCTTCTTCTATCAAGATCTATAGTAGAAAACGGAGCAG
GAACAGGATGAACTGTTTACCCCCCTCTGTCTTCAAATATTGCTCATGCAGGAGCTTCGGTAGATTTAGCTATTTTTTCA
CTTCATCTTGCAGGTATTTCTTCTATTCTAGGAGCTGTAAATTTTATTACTACTGTTATTAATATGCGGTCTGAAGGAAT
TTCTTTAGATCGAATACCCCTATTTGTTTGATCTGTAGTTATTACAGCAGTACTACTTTTACTTTCTTTACCC
>M00828_25_000000000-A7WCD_1_1101_6422_21035;size=75;
TATAAATAATATGAGATTTTGATTACTTCCTCCGGCTTTGACTTTACTTTTAGCTAGTAATATAGTTGAAAGTGGTGCTG
GGACTGGATGAACCGTTTACCCTCCTCTATCGTCTGGGATTGCTCATGCAGGTGCCTCAGTAGACCTAGCTATCTTTTCT
CTACATTTGGCAGGTGTGTCTTCTATCTTAGGGGCGGTTAATTTTATCACCACTACTATTAATATACGAACTAGAGGGAT
AACTTTAGACCGGATTCCCTTGTTTGTGTGGTCTATAGTAATCACAGCTGTGTTACTATTGCTTTCACAACCC
>M00828_25_000000000-A7WCD_1_1101_18060_7186;size=66;
AATAAATAATATGAGATTTTGATTTCTTCCCCCCTCTTTAACTCTTTTAATTTCAAGAAGCCTTATTAACTCAGGAGCAG
GAACAGGATGAACAGTTTACCCACCATTATCTTCTAATTTATCTCATCTAGGGTCATCAGTTGACTTAACAATTTTCTCA
CTTCATTTAGCTGGAATCTCTTCAATTTTGGGTGCCGTTAATTTTATCACTACAATCCTGAATATAAAATTCTTTAATTT
AAATTATGATATAATCCCTCTATTTGTATGATCAGTACTTATTACAGCTGTACTTCTTCTTTTATCACTACCC
>M00828_25_000000000-A7WCD_1_1101_22329_6889;size=36;
AATAAATAATATAAGATTTTGATTATTACCCCCCTCTTTAACTTTATTATTATCTAGATCTATTGTTGAAAACGGGGCCG
GGACAGGTTGAACTGTATACCCTCCTTTATCATCAGGAATTGCTCATGCTGGAGGATCTGTAGATTTAGCTATTTTTTCA
TTACATCTAGCTGGTATTTCTTCTATTTTAGGAGCTGTAAATTTTATTACAACAGTTATTAATATACGATCAAATGGAAT
TACTTTAGATCGAATGCCTTTATTTGTTTGATCAGTAGTAATTACTGCTGTTCTTTTATTGCTTTCTCTTCCC
>M00828_25_000000000-A7WCD_1_1102_7057_6833;size=33;
AATAAATAATATAAGTTTTTGAATACTACCTCCTTCATTAACCCTTCTTTTATCAAGCTCAATTGTAGAAAATGGAGCTG
GGACAGGTTGAACTGTTTACCCACCTTTATCTTCTGGTATTGCCCATGCAGGTGCTTCTGTAGATTTAGCAATTTTTTCT
TTACATTTAGCAGGAATTTCTTCAATTTTAGGAGCTGTAAATTTTATTACTACAGTTATTAACATACGGTCTAGAGGAAT
TACTTTAGACCGAATACCTTTATTCGTTTGATCAGTAGTAATTACTGCAGTATTACTATTACTATCTCTTCCC
>M00828_25_000000000-A7WCD_1_1101_10768_7785;size=39;
TATAAATAATATAAGATTTTGAATATTGCCCCCTTCTCTTACTCTTCTACTTTCTAGCTCAATTGTTGAAAATGGGGCTG
GAACAGGTTGAACAGTTTATCCTCCTTTATCTTCAGGAATTGCTCACGCAGGAGCTTCAATTGATTTAGCAATTTTCTCT
TTACATTTAGCAGGAATTTCTTCTATTTTAGGAGCAGTAAATTTTATTACAACTGTAATTAATATGCGTTCAAGAGGAAT
TACATTAGACCGAATACCTTTATTTGTGTGATCTGTTGTTATTACAGCAGTATTATTATTATTATCTTTACCC
>M00828_25_000000000-A7WCD_1_1104_24153_7529;size=29;
AATAAATAATATAAGATTTTGATTACTACCCCCTTCTTTAACTTTATTATTATCTAGATCTATTGTTGAAAACGGGGCCG
GAACAGGTTGAACTGTATACCCTCCTTTATCATCAGGGATTGCTCATGCTGGAGGATCTGTAGATTTAGCTATTTTTTCA
TTACATCTAGCTGGTATTTCTTCTATTTTAGGAGCTGTAAATTTTATTACAACAGTTATTAATATACGATCAAATGGAAT
TACTTTAGATCGAATACCTTTATTTGTTTGATCAGTAGTGATTACTGCTGTTCTTTTATTACTTTCTCTTCCC
>M00828_25_000000000-A7WCD_1_1102_24484_5506;size=32;
AATAAATAATATAAGATTTTGGTTATTACCTCCATCTATTTTTTTTCTTATTTCAGGAATTTTTATAGATAATAGAGTAG
GAACAGGATGAACTGTTTACCCCCCTTTATCAAATAATTTATTCCATTCAGGAAAAGCAGTTGATATTTCAATTTTTTCT
CTTCATATAGCAGGAATTTCTTCTATTTTAGGAGCTATTAATTTTATTTCAACTATTTTTAATATAAAATTAAAAAATAT
TTCTTTAAGAATAATTCCATTATTTGTTTGATCAATTAAAATTACAGCAGTACTTTTATTACTTTCCTTACCC
>M00828_25_000000000-A7WCD_1_1101_9234_12648;size=26;
ACTTAATAATATAAGATTTTGATTATTACCACCATATTTAACTCTTCTACTATCCAGAAGTATAGTTGAAAGAGGTGCAG
GAACAGGATGAACTGTTTATCCTCCACTAGCAGGAGCAATTGCTCATGCTGGTGCATCAGTAGATCTAACTATTTTCTCA
CTACACCTCGCAAGAGTGTCATCCATTCTTGGAGCAATCAATTTTATCACAACTGTGATCAACATAAAATCCCCTGGGAT
AAAAATAGACCAAATACCATTATTTGTATGAGCTGTAGTAATTACAGCAGTATTATTATTACTTTCTCTACCC
>M00828_25_000000000-A7WCD_1_1101_4497_13031;size=25;
AATAAATAATATAAGTTTTTGACTTTTACCCCCATCTCTTACTCTCCTTCTTTCAAGTTCTATAGTAGAAAACGGAGCTG
GAACAGGATGAACAGTTTACCCCCCTCTTTCTTCTAATATTGCTCACGCAGGAGCTTCTGTAGATTTAGCAATTTTTTCA
TTACACTTAGCGGGAATCTCCTCAATTTTAGGAGCTGTAAATTTTATTACAACTGTTATTAATATACGATCTGAAGGAAT
TTCACTAGACCGAATACCTTTATTTGTGTGATCAGTAGTAATTACAGCTGTTTTATTACTTTTATCATTACCC
>M00828_25_000000000-A7WCD_1_1105_17346_8682;size=21;
AATAAATAATATAAGTTTTTGACTTTTACCACCTTCTTTAACTCTTCTTCTTTCTAGATCAATTGTAGAAAACGGAGCCG
GAACTGGTTGAACTGTTTATCCCCCTCTTTCTGCTAGTATTGCTCATAGAGGGGCTTCTGTTGATCTCGCAATTTTCTCT
CTTCATTTAGCAGGAGTCTCATCAATTTTAGGATCAGTAAATTTTATTACCACTGTAATTAATATACGCTCAAAAGGAAT
TACTTTAGACCGTATACCTCTATTTGTTTGATCTATTGTTATTACAACAGTATTACTTCTTCTTTCATTACCC
>M00828_25_000000000-A7WCD_1_1101_17177_17718;size=20;
ATTAAATAATATTAGATTTTGACTATTACCCCCATCATTAATAATAATAATTTGTAGATTCATAATTAATAATGGAACAG
GAACAGGATGAACAATTTACCCACCTTTATCAAATAATATTGCACATAATAATATTTCAGTTGATTTAACTATTTTTTCC
CTTCATTTAGCAGGAATTTCATCTATTATAGGAGCAATTAATTTTGTTTGTACAATTTTAAATATAATACCTAATAATTT
AAAATTAAATCAAATTCCTTTATTTCCATGATCAATTTTAATTACAGCTATACTTTTAATTCTTTCATTACCC
>M00828_25_000000000-A7WCD_1_1105_18878_20240;size=19;
CATAAACAACATAAGCTTCTGACTCTTACCTCCCTCTCTCCTACTCCTGCTCGCATCTGCTATAGTGGAGGCCGGAGCAG
GAACAGGTTGAACAGTCTACCCTCCCTTAGCAGGGAACTACTCCCACCCTGGAGCCTCCGTAGACCTAACCATCTTCTCC
TTACACCTAGCAGGTGTCTCCTCTATCTTAGGGGCCATCAATTTCATCACAACAATTATCAATATAAAACCCCCTGCCAT
AACCCAATACCAAACGCCCCTCTTCGTCTGATCCGTCCTAATCACAGCAGTCCTACTTCTCCTATCTCTCCCC
>M00828_25_000000000-A7WCD_1_1101_12196_16606;size=38;
AATAAATAATATAAGATTTTGACTTTTACCCCCTTCTTTAACTTTACTTTTATCAAGATCTATCGTTGAAAATGGAGCTG
GAACCGGTTGAACAGTTTACCCCCCACTTTCAGCCAACATTGCCCATACTGGGGCATCAGTAGATCTAGCTATTTTTTCT
CTCCATTTAGCCGGTATTTCCTCTATTTTAGGGGCCGTAAATTTTATTACTACAGTTATTAATATACGATCTCAAGGTAT
TACTCTAGACCGAATGCCTTTATTCGTTTGATCTGTAGTTATTACTGCAATTTTATTATTGCTATCACTACCC
>M00828_25_000000000-A7WCD_1_1101_19250_8930;size=65;
AATAAATAATATAAGATTTTGATTACTTCCTCCGGCTTTGACTTTACTTTTAGCTAGTAGTATAGTTGAAAGTGGTGCTG
GGACTGGGTGAACTGTTTACCCTCCTCTATCGTCTGGGATTGCCCATGCAGGTGCCTCAGTAGACCTGGCTATCTTTTCT
CTACATTTGGCAGGTGTGTCTTCTAGTTTAGGGGCGGTTAATTTTATCACCACTACTATTAATATACGAACTAGAGGGAT
AACTTTAGACCGGATTCCCTTGTTTGTGTGGTCTGTAGTAATCACAGCTGTGTTACTATTGCTTTCACTACCC
>M00828_25_000000000-A7WCD_1_1104_7237_8654;size=12;
AATAAATAATATAAGATTCTGACTTTTACCCCCTTCTTTAACCCTTCTTTTATCAAGATCTATTGTTGAAAACGGGGCTG
GAACTGGGTGAACTGTTTACCCTCCGCTATCTTCAGGAATTGCCCATGCCGGGGCATCTGTAGACCTGGCAATTTTTTCT
TTACACTTAGCTGGTATTTCTTCAATTTTAGGGGCAGTAAATTTTATTACTACAGTAATTAATATACGCTCAGAAGGAAT
TACTTTAGATCGAATACCTTTATTTGTCTGATCAGTAATTATTACAGCTATTCTTCTTTTATTATCCTTACCC
>M00828_25_000000000-A7WCD_1_1101_8513_19254;size=4;
TATAAATAATATGAGTTTCTGGCTTCTGCCACCTGCATTGACCTTACTTTTAGCTAGTAGTATGGTAGAAAGAGGGGCAG
GTACAGGATGAACTGTGTATCCTCCTTTAGCTTCTGGTATTGCTCACGCCGGGGCTTCTGTAGATTTAGCTATTTTTTCT
CTGCACTTAGCCGGTGTGTCATCAATTCTAGGGGCTGTAAACTTTATCACCACTACTATCAATATACGCTCTAGCGGGAT
AACCTTAGACCGCATTCCCCTATTTGTTTGATCTGTAGTAATTACCGCAATTCTATTGCTTTTATCGTTACCC
>M00828_25_000000000-A7WCD_1_2114_13032_18486;size=3;
TATAAATAATATAAGTTTTTGATTACTACCTCCCTCTTTAAATTTTCCTCTGATTAGATCTATTGTTGAAAATGGAACTG
GAACTGGATGAACAGTTTATCCACCTCTTTCTGCGAATATTGCCCATGCTGGCAGATCAGTTGATATCTCAATTTTTTCC
CTACATTTAGCAGGAATCTCCTCAATTCTCGGAGCCATTAATCTTATTTCTACAACAATTAATATACGATCAAATTTAAT
TACATTAGACCGCCTTCCTCTATTTGTTTGATCTGTAGCAATCACAGATGTGTTACTATTGCTTTCGCTCCCC
>M00828_25_000000000-A7WCD_1_1109_18154_6794;size=3;
CATGAACAACGTGTCGTTCTGGCTGCTTCCGGCTTCTTTCGCGCTGCTTCTGATTTCGACCTTCGTGGAAGGCGAGCCGG
GCGCCAACGGTGTTGGTGCGGGCTGGACCATGTATGCGCCGCTCTCGACCTCTGGCCATCCCGGCCCGGCGGTCGATTTC
GCGATTCTGTCGCTGCATCTTGCCGGCGCCTCCTCGATCCTCGGTGCGATCAATTTCATCACCACCATCTTCAACATGCG
TGCGCCCGGCATGACGATGCACAAGATGCCGCTGTTCGTGTGGTCGATTCTCGTCACCGTATTCCTGCTGTTGCTGTCGC
TGCCC
>M00828_25_000000000-A7WCD_1_1103_8696_5893;size=3;
AATAAATAATATAAGTTTTTGATTATTACCCCCTTCTCTTACTTTACTATTAGCCAGTAGTATAGTTGAAGCAGGAGCAG
GAACGGGATGAACAGTTTACCCCCCACTCTCATCGGGAATTGCCCACGCTGGGGCATCAGTAGACTTAGCTATTTTTTCT
CTTCACCTTGCAGGAATTTCTTCAATTTTAGGAGCTGTAAATTTTATTACAACAATTATTAATATACGATCTAATGGAAT
CACATTTGACCGAATACCTTTATTTGTTTGATCAGTAGTAATTACAGCAGTATTACTTCTTCTATCACTCCCC
>M00828_25_000000000-A7WCD_1_1108_24178_8155;size=3;
TATAAATAATATAAGTTTTTGATTACTACCTCCCTCTTTAAATTTTCTTCTGATTAGATCTATTGTTGAAAATGGAACTG
GATGAACAGTTTATCCACCTCTTTCTGCGAATATTGCTCATGCTGGCAGATCAGTTGATATCTCAATTTTTTCCCTACAT
TTAGCAGGAATCTCCTCAATTCTCGGAGCCATTAATTTTATTTCTACAACAATTAATATACGATCAAATTTAATTACATT
AGACCGCCTTCCTCTATTTGTTTGATCTGTAGCGATCACTGCTCTTCTCCTTCTCCTTTCCTTACCC
>M00828_25_000000000-A7WCD_1_2104_14344_3913;size=3;
TATAAATAATATAAGTTTTTGATTATTACCCCCTTCTCTTACTCTACTATTAGCCAGTAGTATAGTTGAAGCAGGAGCAG
GAACGGGATGAACAGTCTACCCTCCACTCTCATCAGGTATTGCCCATGCTGGTGCATCAGTAGATTTAGCTATTTTTTCT
CTTCACCTTGCAGGAATTTCTTCAATTTTAGGAGCTGTAAATTTTATTACAACAATTATTAATATACGACCTAATGGAAT
CACATTTGACCGAATACCTTTATTTGTATGATCAGTAGTAATTACAGCGGTATTACTTCTTTTATCCCTCCCC
>M00828_25_000000000-A7WCD_1_2101_23403_19331;size=6;
AATAAACAATATAAGATTTTGATTACTTCCTCCGGCTTTGACTTTACTCTTAGCTAGTAGTATAGTTGAAAGTGGTGCTG
GGACTGGGTGAACTGTTTACCCTCCTCTATCCTCTGGGATGGCCCATGCAGGTGCCTCAGTAGACCTAGCTATCTTTTCT
CTACATTTGGCAGGTGTGTCTTCTATCTTAGGGGCGGTTAATTTTATCACCACTACTATTAATATACGAACTAGAGGGAT
AACTTTAGACCGGATTCCCTTGTTTGTGTGGTCTGTAGTAATCACAGATGTGTTACTATTGCTTTCGCTCCCC
>M00828_25_000000000-A7WCD_1_1101_24496_23261;size=3;
TATAAATAATATGAGTTTCTGGTTATTGCCACCCTCATTGACTTTACTTGTGTCAAGCAGAGTTGTTGATGTCGGGGCTG
GTACGGGTTGAACTGTGTATCCTCCACTGGCAGGAACAATTGCTCATGCTGGAGCATCAGTAGATCTAACCATTTTTTCA
TTACACCTTGCAGGTGTATCATCCATTCTTGGAGCAATCAATTTTATCACAACTGTGATCAACATAAAATCCCCTGGAAT
AAAAATAGACCAAATACCATTATTCGTATGGGCTGTAGTAATTACAGCAGTATTACTATTATTATTAATATACGATCAAT
TGGTCGAATATAACATTTGATCGAATACCTTTATTTATTACTATCTCTTCCC
>M00828_25_000000000-A7WCD_1_1102_9767_16333;size=3;
TATAAATAATATAAGATTTTGATTACTTCCTCCGGCTTTGACTTTACTCTTAGCTAGTAGTATAGTTGAAAGTGGTGCTG
GGACTGGGTGAACTGTTTACCCTCCTCTATCGTCTGAGATTGCCCATGCAGGTGCCTCAGTAGACCTAGTTATCTTTTCT
CTACATTTAGCAGGTGTGTCTTCTATCTTAGGGGGGGTTAATTTTATCACCACTACTATTAATATACGAACTAGAGGGAT
AACTTTAGACCGGATTCCCTTGTTTGTGTGGTCTGTAGTAATCACAGCTGTGTTACTATTGCTTTCACTACCC
>M00828_25_000000000-A7WCD_1_2105_17746_24487;size=3;
ATATAAATAATATGAGTTTTTGGTTATTACCCCCTTCTCTTACCCTATTATTAGCCAGTAGTATAGTTGAAGCAGGAGCA
GGAACGGGATGAACAGTTTACCCTCCACTCTCATCAGGTATTGCCCATGCTGGCGCATCAGTAGATTTAGCTATTTTCTC
TCTTCATTTAGCCGGTATTTCTTCAATTTTAGGTGGCGTAAATTTTATCACAACAGTAATTAATATACGATCAACTGGTA
TTTCATTTGATCGAATACCATTATTTGTTTGAAGAGTAGTTATTACAGCTATTCTTCTATTACTATCTTTACCC

## Sheet: File3_WC_43.fasta
>M00828_25_000000000-A7WCD_1_1101_15000_1605;size=36468;
TATAAATAATATGAGTTTTTGATTACTTCCACCATCTTTAACGTTATTAATTTCAAGAAGTTTAGTAGATTCAGGGGCAG
GTACTGGTTGGACTGTTTATCCTCCTTTAGCTGCTAATATCGCGCATGGAGGGCCATCGGTTGATTTTGCAATTTTTTCT
TTACATTTAGCAGGAATCTCATCTATTTTAGGTGCTGTAAATTTTATTACTACTGTTATTAATATACGTAGACCAGGAAT
AAGTTTTGACCGAATTCCTTTATTTGTGTGATCAGTAATTATTACAGCAGTATTACTTTTATTATCACTACCC
>M00828_25_000000000-A7WCD_1_1101_14592_1752;size=37044;
AATAAATAATATAAGTTTTTGAATACTTCCTCCTTCCTTAACTCTCCTATTAGCTAGTAGTATAGTAGAAGCAGGAGCTG
GAACAGGATGAACTGTTTACCCTCCATTATCCTCAGGAATTGCCCACGCCGGAGCTTCTGTAGATTTAGCTATTTTTTCT
CTTCATTTAGCTGGAATTTCTTCTATTTTAGGAGCCGTAAATTTTATTACAACTATTATTAATATGCGATCTAATGGAAT
TACCTTTGATCGAATACCATTATTTGTTTGATCAGTAGTTATTACAGCTGTTTTATTATTACTTTCCCTTCCC
>M00828_25_000000000-A7WCD_1_1101_16357_1567;size=27215;
TATAAATAATATAAGGTTCTGATTACTTCCTTTTTCTTTAACTTTGTTGTTAACTAGAGGAATAGTCGAAAGAGGAGTAG
GTACAGGGTGGACAGTTTACCCCCCTCTTGCTTCTGCAATTGCTCACGCAGGGGCATCAGTAGATTTAGGTATTTTTTCG
TTACATTTAGCAGGGGTGTCTTCTATTTTAGGATCAGTTAATTTTATAACAACGGCTATTAATATACGGGCTGCGGGGAT
AACTATGGATCGTATACCGTTATTCGTTTGATCAGTGTTTATTACTACTGTGTTATTATTATTATCTTTGCCC
>M00828_25_000000000-A7WCD_1_1101_15362_1839;size=32699;
TATAAATAATATAAGTTTCTGGTTATTACCTCCTGCACTAACCCTACTTTTAGCTAGTAGTATAGTAGAAAGAGGGGCAG
GGACAGGGTGAACAGTGTATCCACCCTTAGCATCAGGCATCGCTCATGCAGGTGCCTCTGTAGACCTAGCGATCTTTTCC
TTACATTTAGCGGGAGTATCATCTATTTTAGGGGCAGTTAACTTTATCACTACTACTATTAATATGCGAGCGAGAGGGAT
AACTTTAGACCGTATTCCTTTATTTGTTTGGTCTGTTGTCATTACTGCCATCCTCTTACTCTTATCCTTACCC
>M00828_25_000000000-A7WCD_1_1101_14897_1711;size=10756;
AATGAATAACATAAGATTTTGGCTACTTCCGCCTGCTTTAACCTTATTATTAGCTAGCAGCATAGTTGAAAGAGGTGCAG
GTACAGGGTGAACAGTTTATCCCCCTCTATCAGCAGGAATTGCACATGCAGGAGCTTCAGTAGACCTGGCTATTTTCTCT
TTACATCTAGCAGGTGTGTCCTCTATCCTAGGAGCAGTAAATTTTATTACAACAACTATTAATATGCGCACTAGTGGTAT
AACTCTAGATCGAATTCCTTTATTTGTTTGATCTGTGGTGATTACAGCAATCTTGTTGCTTCTATCCCTTCCC
>M00828_25_000000000-A7WCD_1_1101_17798_1623;size=12444;
AATAAACAACATAAGGTTCTGACTTTTGCCCCCTTCTTTAGTACTTCTTTTGATGAGAGGCATAGTAGAGAGTGGAGTAG
GGACAGGCTGGACTGTGTATCCTCCGCTATCAGGCAATGTCGCTCACAGGGGGAGGTCAGTAGATATGGCTATTTTTTCA
TTACATCTGGCAGGTGCGTCTTCAATCTTGGGGGCTATTAATTTTATTTCGACGGTTTTAAACATGCGAACCTCGGGGAT
AAGAATAGACCGAGTGCCTTTATTTGTTTGGTCCGTGTTTATTACGGCCATTCTTTTGTTATTGTCTTTGCCC
>M00828_25_000000000-A7WCD_1_1101_11045_2505;size=7378;
ACTTAATAATATAAGATTTTGATTATTACCTCCATCTTTAACCTTACTACTATCTAGTAGTATAGTTGAAAGAGGTGCAG
GAACAGGATGAACTGTTTATCCTCCACTGGCAGGAGCAATTGCTCATGCTGGAGCATCAGTAGATCTAACCATTTTTTCA
TTACACCTTGCAGGTGTATCATCCATTCTTGGAGCAATCAATTTTATCACAACTGTGATCAACATAAAATCCCCTGGAAT
AAAAATAGACCAAATACCATTATTCGTATGGGCTGTAGTAATTACAGCAGTATTACTATTATTATCATTACCC
>M00828_25_000000000-A7WCD_1_1101_14539_1538;size=5588;
ACTTAACAATTTAAGATTTTGGTTATTACCTGTTGCTTTATTATTGTTGTTGGGATCAGCATATGTCGAGAGAGGTGCTG
GAACTGGGTGAACTATTTATCCCCCATTGTCTGGTAATGTTGCTCATGCTGGACCTTCAATGGAGTTTGCAATTTTGTCT
TTACATTTAGGTGGTGCTTCTTCTATTGCTGCTTCAATTAATTTTTTGACTACTGTTTTAAATATACGTTTAGGTGCAAT
AGAGTTAAAGCGGGTAAGATTGTTTGTATTTTCTATTGCTATTACTGCGTTTTTGTTAATTGTTGCGATACCC
>M00828_25_000000000-A7WCD_1_1101_18232_1618;size=4666;
ATTAAATAACTTAAGATTCTGACTACTTCCCCCATCTCTAATCCTCCTAGTATCCTCAGCTGCTGTAGAAAAGGGGGCAG
GAACTGGATGAACTGTTTACCCCCCCTTAGCTGGAAATCTAGCTCACTCAGGCCCTTCAGTAGATTTAGCTATTTTCTCT
CTTCATTTAGCAGGGGTCGCCTCAATTTTAGGGGCTATTAACTTTATTACTACAATAATCAATATGCGATGAAAAGGAAT
ACGCCTAGAACGAATTCCTTTATTTGTATGAGCTGTTATTTTAACAGTAATCCTCCTTCTTCTAACACTACCC
>M00828_25_000000000-A7WCD_1_1101_10739_2395;size=7065;
AATAAATAAAATAAGGTTTTGATTACTTCCTTTTTCTTTACCTTTGTTATTATCTAGGGGAATAGTCGAGAGAGGGGTTG
GTACGGGATGAACGGTGTACCCTCCTCTAGCTTCTGCAATTGCTCATGCAGGCGCATCAGTAGATTTAGGTATTTTTTCT
TTGCATTTAGCAGGGGTATCTTCTATTTTAAGGTCAGTTCATTTTATACAACAGCTATTAATATACATACAGTGGGTATA
ACCATGGATCGTATTCCCCTATTTGTTTGATCTGTATTTATTACTACTGTTTTATTGTTGTTATCTTTACCC
>M00828_25_000000000-A7WCD_1_1101_14708_1503;size=9973;
AATAAATAATATAAGATTTTGATTACTTCCTCCTTCTTTAACATTATTAATTTCAAGTGCTATTGTAGAAAATGGAGCTG
GAACAGGTTGAACAGTTTATCCCCCCCTTTCCAGATCAATTGCCCATAGAGGGTCTTCTGTTGATTTAGCTATTTTTTCT
TTACATTTAGCAGGTATTTCTTCAATTTTAGGATCTGTAAACTTTATTTCAACTATTATAAATATACGATCAAAAAATTT
AAGCTTAGACCGAATACCATTATTCGTCTGATCAATTTTAATTACAACAATTTTATTATTATTATCTCTACCC
>M00828_25_000000000-A7WCD_1_1101_20406_3844;size=3347;
ATTAAACAACTTAAGATTCTGACTCCTACCCCCATCATTAATCCTTTTAGTGTCCTCTGCCGCCGTTGAAAAAGGCGCCG
GAACTGGCTGAACTGTTTACCCCCCTCTGGCTAGAAATCTAGCTCACTCTGGACCCTCAGTAGATTTAGCAATCTTTTCT
CTACACTTAGCTGGTGTTGCATCAATCCTGGGTGCAATCAACTTCATTACTACAATAATCAACATACGATGAAAAGGTAT
GCGACTAGAGCGTATTCCTTTATTCGTATGATCAGTAATTATCACTGTAATTCTACTCCTGCTCACACTTCCC
>M00828_25_000000000-A7WCD_1_1101_17263_2886;size=2583;
TATAAACAACATAAGATTTTGAGTGCTTCCACCTTCTCTTACTTTACTATTATCTAGTTCAATTGTAGAAAATGGGGCTG
GAACTGGATGAACAGTTTATCCTCCTCTGTCCTCTGGAATTGCACATGCCGGGGCTTCTGTTGATTTAGCTATTTTTTCT
TTACATTTAGCAGGAATCTCTTCTATTTTGGGGGCAGTAAACTTTATTACAACAGTAATTAATATACGATCAAGAGGAAT
TACCCTAGATCGAATACCCCTATTTGTTTGATCAGTTGTAATTACAGCTGTATTATTATTGTTATCCTTACCC
>M00828_25_000000000-A7WCD_1_1101_11696_3394;size=2528;
AATAAATAATATAAGATTTTGATTATTACCCCCAGCTCTAACCCTTCTTTTAACTAGAAGACTTGTAGAAGCAGGGGCAG
GTACAGGTTGAACAGTGTACCCTCCATTGGCAGCAGGAATCGCTCATGCTGGGGCATCAGTAGATTTAGCCATCTTCTCA
TTACATTTAGCAGGTGTCTCTTCAATTTTAGGTGCTGTAAATTTTATCACCACTACGATCAATATGCGTTCTAGAGGTAT
AACTATAGACCGTATTCCTTTATTTGTTTGGTCTGTAGTTATTACAGCAGTTCTACTTCTTCTATCACTTCCC
>M00828_25_000000000-A7WCD_1_1101_21038_2578;size=1654;
AATAAATAATATAAGTTTTTGACTTTTACCCCCATCTTTAACGTTATTAATTTCAAGAAGTTTAGTAGATATGGGTGCTG
GTACGGGGTGAACTGTATACCCGCCCTTAGCTGCTAATATTGCTCATGGAGGGTCGTCTGTTGATTTTGCTATTTTTTCG
TTACATTTAGCAGGAGTTTCATCTATTTTAGGTGCAGTTAATTTTATTACTACGGTAATTAACATACGAAGCCCTGGTAT
AACTTTAGATCGTATCCCTTTGTTTGTGTGGTCGGTTGTTATTACGGCCGTGTTATTATTGTTATCATTACCC
>M00828_25_000000000-A7WCD_1_1101_11911_1886;size=3191;
ATTAAATAATCTCAGCTTTTGACTAATGCCACCATCATTAATTCTATTAGTATCATCTGCTGCTGTAGAAAAAGGTGCCG
GCACAGGTTGAACTGTATATCCGCCCCTGGCAAGAAATTTAGCACATTCAGGGCCATCTGTAGATTTAGCAATTTTCTCC
CTTCATCTTGCTGGTGCAGCTTCAATTCTAGGGGCAATTAACTTTATTACAACAATAATTAACATGCGATGAAAAGGAAT
ACGCCTCGAACGAATTCCATTATTCGTATGATCTGTAATTATTACTGTTATTCTACTACTTCTGACCCTTCCC
>M00828_25_000000000-A7WCD_1_1101_10974_2481;size=1476;
AATAAATAATATAAGTTTTTGATTGCTTCCCCCATCACTAACTTTATTATTATCAAGTTCAATTGTAGAAAATGGAGCTG
GAACAGGTTGAACTGTTTACCCTCCTCTTTCTTCTGGAATTGCTCATGCTGGTGCGTCTGTTGATTTAGCTATTTTTTCT
CTTCACTTAGCCGGAATTTCCTCTATTTTAGGAGCTGTAAATTTCATTACTACTGTTATTAATATACGATCTGAAGGAAT
TACTTTAGATCGAATACCTTTATTTGTTTGATCTGTAGTAATTACAGCTATTCTTTTATTGCTATCTCTACCC
>M00828_25_000000000-A7WCD_1_1101_17269_1508;size=1736;
TATAAATAATATAAGGTTTTGATTACTTCCTTTTTCTTTAACTTTGTTGTTAACTAGAGGAATAGTCGAAAGAGGAGTAG
GTACAGGATGAACAGTGTACCCTCCTCTTGCCTCTGCAATTGCTCACGCAGGGGCTTCAGTAGATTTAGGTATTTTTTCG
TTACATTTAGCAGGGGTGTCTTCTATTTTAGGATCAGTTAATTTTATAACAACGGCTATTAACATACGGGCTACGGGGAT
AACTATGGATCGTATGCCGTTATTTGTTTGGTCAGTGTTTATTACTACTGTGTTATTATTATTATCTTTGCCC
>M00828_25_000000000-A7WCD_1_1101_11120_4939;size=1777;
AATAAACAATATAAGTTTTTGACTTTTACCCCCCTCTTTAACCCTTCTTCTTTCAAGTTCTATTGTCGAAAATGGAGCAG
GAACCGGTTGAACAGTTTACCCTCCCCTATCAGCAAGAATTGCTCATAGAGGGGCTTCTGTAGACTTAGCCATTTTTTCT
CTTCATTTAGCGGGAGTCTCTTCAATTTTAGGCTCAGTAAATTTTATTACTACAGCTATTAATATACGCGCTAACGGAAT
TACATTAGACCGAATACCTCTTTTTGTCTGGTCAGTTGTAATTACCACAATTCTTCTTCTTCTTTCTTTACCC
>M00828_25_000000000-A7WCD_1_1101_12158_2082;size=889;
AATAAATAATATAAGATTTTGACTTTTACCCCCTTCTCTTACTCTATTATTATCAAGATCAATAGTTGAAAACGGAGCAG
GAACTGGATGAACTGTATATCCTCCTCTTTCTTCTAACATTGCTCACGCAGGAGCTTCTGTAGATTTAGCTATTTTTTCT
CTTCATTTAGCAGGAATTTCTTCAATTTTAGGAGCAGTAAATTTTATTACTACAGTAATTAATATACGATCTGAAGGAAT
TTCATTAGATCGAATACCTCTTTTTGTGTGATCAGTTGTAATTACAGCTATTTTATTATTACTTTCTTTGCCC
>M00828_25_000000000-A7WCD_1_1101_9484_2903;size=1238;
AATAAATAACATGAGTTTTTGGTTGCTTCCACCTGCTTTAACCTTATTATTAGCTAGCAGCATAGTTGAAAGAGGTGCAG
GTACCGGGTGAACAGTTTATCCTCCTCTATCAGCAGGAATCGCACACGCAGGGGCCTCAGTAGACCTCGCTATTTTCTCT
TTACATTTAGCAGGAGTTTCCTCCATCCTAGGGGCAGTAAACTTTATTACAACAACCATTAATATACGTACAAGTGGTAT
AACCCTAGATCGAATTCCTCTATTTGTCTGGTCTGTGGTGATCACAGCAGTATTGTTGCTTCTTTCTCTTCCC
>M00828_25_000000000-A7WCD_1_1101_17163_5612;size=1028;
GATAAATAATATAAGGTTTTGATTACTTCCTTTTTCTTTAACTTTACTATTAACTAGAGGAATAGTTGAAAGAGGGGTTG
GTACAGGATGGACAGTGTATCCTCCTCTTGCTTCTGCAATTGCTCATGCAGGGGCATCAGTAGATTTAGGTATTTTTTCA
TTACACTTTGCAGGGGTATCTTCTATTTTAGGGTCAGTTAATTTTATAACAACGGCTATTAATATGTGTGCTGCAGGTAT
AACTATGGATCGTATATCGTTATTTGTTTGGTCAGTGTTTATTACTACTGTATTATTATTATTATCTTTGCCC
>M00828_25_000000000-A7WCD_1_1101_10176_3818;size=584;
AATAAATAATATAAGATTTTGATTATTACCTCCCTCATTAACTCTATTATTATCAAGCTCTATTGTAGAAAATGGAGCTG
GGACAGGTTGAACTGTTTATCCTCCACTTTCTTCAGGAATTGCTCATGCTGGGGGATCAGTCGATTTAGCTATTTTTTCT
TTACATTTAGCTGGTATTTCATCAATTCTAGGGGCAGTAAATTTTATTACAACTGTAATTAATATACGATCAAACGGTAT
TACTTTAGATCGAATACCTTTATTTGTTTGATCTGTAGTGATTACTGCTATTTTATTATTATTGTCTCTTCCC
>M00828_25_000000000-A7WCD_1_1101_16139_10113;size=765;
AATAAATAACATAAGATTTTGGTTGCTTCCACCTGCTTTAACCTTATTATTAGCTAGCAGCATAGTTGAAAGAGGTGCCG
GTACTGGATGAACAGTTTATCCTCCCCTATCAGCAGGAATTGCACATGCAGGAGCTTCAGTAGACCTCGCTATTTTCTCC
TTACATTTAGCAGGAGTTTCCTCTATTCTAGGAGCAGTAAATTTTATTACAACAACCATTAATATACGCACAAGTGGTAT
AACTTTAGATCGAATTCCTTTATTTGTTTGATCTGTGGTAATTACAGCAATCTTGCTGCTTCTATCCCTTCCC
>M00828_25_000000000-A7WCD_1_1101_11286_2589;size=564;
AATAAATAATATAAGCTTTTGGTTACTACCACCATCATTAACTCTTCTTTTATCAAGAAGATTTGTAAATTCAGGAGCAG
GAACAGGATGAACAGTTTACCCTCCCCTATCAAGAAATCTAACACACAGAGGAGCATCAGTCGATTTAGCAATCTTTTCT
TTACATTTAGCAGGAGTTTCATCAATTTTGGGGGCCATTAACTTCATTTCAACTATTATCAATATGCGAGTTATAGGAAT
AACACCCGAACGAATACCCCTATTTGTTTGATCTGTGGGAATTACAGCCCTATTATTACTTCTATCACTACCC
>M00828_25_000000000-A7WCD_1_1101_13856_4304;size=791;
AATAAATAATATAAGATTTTGATTACTTCCTTTTTCATTAACTTTATTGTTAACTAGGGGAATAGTTGAAAGAGGGGTTG
GTACAGGATGGACGGTACACCCTCCTCTAGCTTCTGCAATTGCCCATGCAGGTGCATCAGTAGATTTAGGTATTTTTTCT
TTACATTTAGCGGGTGTATCCTCTATTTTAGGATCAGTAAATTTTATAACAACAGCTATTAATATACGTGCAGTGGGTAT
AACTATGGATCGTATACCTTTATTTGTTTGATCTGTATTTATTACTACTGTTTTATTATTATTATCTTTACCC
>M00828_25_000000000-A7WCD_1_1101_13181_4534;size=370;
TTTAAATAATGTGAGTTTCTGGCTTTTACCTCCAGCCTTATTTCTTTTATTGGCATCCGCTTTAGTTGAAACTGGTGCAG
GTACAGGTTGGACAGTTTATCCTCCTTTAAGTTCTATTACCGGACACTCAGGTCCTTCAGTAGATTTAGCTATTTTTAGT
TTACACTTGTCAGGTATTTCTTCGGTATTGGGCGCTATTAATTTTATTACAACTATTATTAATATAAGAGCACCAGGTTT
ATATATACATAGAATCCCGTTATTTGTATGGTCTGTATTAATTACCGCTTTTTTACTTCTTTTAAGTATTCCC
>M00828_25_000000000-A7WCD_1_1101_9926_3308;size=347;
ACTAAATAATCTAAGATTTTGACTACTACCACCATCACTAATTCTACTAGTTTCATCAGCCGCTGTAGAAAAAGGAGCAG
GAACCGGCTGAACTGTATACCCACCACTATCAAGAAATCTAGCTCATGCCGGCCCATCAGTAGACATGGCTATTTTTTCT
CTTCACTTAGCAGGTGCATCATCTATTCTAGGAGCCGTAAACTTCATCACAACAGTAATAAACATACGATGAAATGGAAT
ACGACTAGAACGAGTACCATTATTCGTATGAGCAGTAACCCTTACTGTTATCCTCCTTCTACTATCTCTACCC
>M00828_25_000000000-A7WCD_1_1101_26696_8694;size=339;
AATAAATAATATAAGATTTTGAATATTACCCCCTTCTTTAACTTTACTTTTATCTAGCTCAATTGTAGAAAATGGAGCAG
GAACAGGATGAACTGTATATCCTCCTCTTTCTTCTGGAATTGCACATGCAGGAGCTTCTGTAGATTTAGCTATTTTTTCC
CTTCATTTAGCGGGAATTTCTTCAATTTTAGGAGCAGTAAATTTTATCACAACAGTAATTAATATACGATCTAGAGGAAT
TACTTTAGATCGGATACCTTTATTTGTTTGATCTGTTGTAATTACTGCAGTGTTATTATTATTATCTTTACCC
>M00828_25_000000000-A7WCD_1_1101_8282_11948;size=784;
TATAAATAATATAAGGTTTTGATTACTTCCTTTTTCTTAAACTTTATTATTAACTAGAGGAATAGTTGAAAGAGGAGTTG
GTACAGGATGAACAGTATACACTCCTCTTGCTTCTGCAATTGCTCATGCAAGGGCGTCAGTAGATTTAGGTATTTTTTCG
TTACACTTAGCAGGGGTTTCTTCTATTTTAGGATCAGTTAATTTTATAACAACGGCTATTAATATGCGGGCCGCGGGGAT
AACTATGGATCGTATGCCGTTATTTGTTTGGTCAGTGTTTATTACTACTGTATTATAATTATTATCTTTGCCC
>M00828_25_000000000-A7WCD_1_1101_16681_5061;size=183;
AATAAATAATATAAGCTTTTGACTTCTTCCTCCATCATTAACTCTTCTTCTTTCAAGTTCAATCGTAGAAAATGGTGCAG
GAACAGGCTGAACTGTTTATCCCCCCCTATCTTCAAGAATCGCGCATAGAGGAGCATCTGTTGATTTAGCAATTTTTTCA
TTACATTTAGCAGGAATTTCTTCTATTTTAGGATCAGTAAACTTTATTACAACAGCAATTAATATACGATCAAGAGGAAT
CACATTAGATCGAATACCTTTATTTGTATGATCGGTAATCATTACTACTATTTTATTACTTTTATCTTTACCC
>M00828_25_000000000-A7WCD_1_1101_7189_15541;size=126;
AATGAATAATATTAGTTTTTGGTTATTACCTCCATCGCTTTTATTATTAGTAGAGTCAGTGCTTTGTGAAGCTGGTGTAG
GAACAGGATGGACAGTATATCCACCACTTTCTGGTATTACAGCTCACTCAGGGGGGTCTGTCGACTTAGCAATTTTTAGT
CTTCATTTATCTGGAGCTTCTTCTATTTTAGGAGCAATTAATTTTATTTGTACTATTACAAATATGAGAACAAAAAACTT
AGCATTTCATAAACTACCTCTATTTGCTTGGTCTATTTTTATTACAGCATTTTTGTTATTACTATCATTACCC
>M00828_25_000000000-A7WCD_1_1101_4385_16953;size=146;
AATAAATAATATAAGTTTTTGATTATTACCTCCCTCATTAACTTTATTGATTTCCAGAAGTTTGGTTGATATGGGAGCAG
GAACAGGTTGAACTGTGTACCCTCCCCTAGCTGCTAATATCGCTCATGGAGGGTCTTCTGTAGATTTTGCTATTTTTTCT
CTTCATCTAGCAGGTGTTTCTTCTATTTTAGGGGCTGTAAATTTTATTACTACTGTAATTAATATGCGTAGACCCGGGAT
AACTTTAGATCGAATTCCTTTATTTGTTTGGTCGGTTATTATTACGGCTGTTTTATTATTATTATCACTTCCC
>M00828_25_000000000-A7WCD_1_1101_15796_12612;size=96;
AATAAATAACATAAGTTTTTGACTTTTACCCCCTTCTCTTACCCTTCTTCTTTCTAGTTCAATTGTAGAAAATGGAGCAG
GAACAGGATGAACAGTATATCCTCCTCTATCTGCAGCCATTGCTCATAGAGGGGCTTCTGTAGATTTAGCAATTTTTTCT
TTACATTTAGCAGGGGTATCCTCAATTTTGGGGTCAGTAAATTTTATTACTACTGTAATTAATATACGAGCAAACGGAAT
TACCCTAGATCGAATACCTTTATTTGTGTGATCAGTAGTAATTACCACAATCTTATTACTTCTTTCTCTTCCC
>M00828_25_000000000-A7WCD_1_1101_28394_11016;size=76;
AATAAACAATATAAGTTTTTGACTTCTTCCTCCTTCTTTAACTCTTCTTCTTTCTAGCTCTATTGTTGAAAACGGAGCTG
GGACTGGTTGAACAGTATATCCCCCCCTATCTTCGGGTATTGCTCATGCCGGGGGATCTGTAGACTTAGCAATCTTTTCC
CTACATTTAGCGGGTATTTCATCAATTTTAGGAGCAGTAAATTTTATTACTACTGTAATTAATATACGTTCTAATGGTAT
TACATTAGACCGCATACCTTTATTTGTGTGGTCTGTAGTAATTACAGCAGTATTATTACTTTTATCTTTACCC
>M00828_25_000000000-A7WCD_1_1101_23728_18238;size=75;
TATAAATAATATAAGGTTTTGATTACTTCCTTTCTCTTTAACTTTATTATTAACTAGAGGAATAGTTGTAAGAGGAGTTG
GTACGGGATGAACAGTATACCCTCCTCTTGCTTCTGCAATTGCTCATGCAGGGGCATCAGTAGAATTAGGTATTTTTTCG
TTACACTTAGCAAGGGTTTCTTCTATTCTAGGGTTAGTTAATTTTATAACAACGGCTATTAATATGCGGGCTGCGGGGAT
AACTATGGATCGTATGCCGTTATTTGTTTGATCAGTGTTTATTACTACTGTATTATTATTATTATCTTTGCCC
>M00828_25_000000000-A7WCD_1_1101_19940_4382;size=62;
AATAAATAATATAAGTTTTTGACTTTTACCCCCTTCTTTAACTCTTCTTCTTTCTAGTTCAATTGTAGAAAATGGAGCAG
GAACCGGATGAACAGTTTATCCTCCTTTATCTTCTAACATTGCCCATAGAGGAGCCTCCGTAGATTTAGCAATTTTTTCT
CTCCATTTAGCAGGAATTTCGTCTATTTTAGGTTCAGTAAATTTTATTACAACTGCTATTAATATACGAGCAAACGGAAT
TACCCTAGACCGAATACCTTTATTCGTTTGATCTGTTGTAATTACAACAATTTTACTTCTTCTCTCTTTACCC
>M00828_25_000000000-A7WCD_1_1102_19270_5252;size=62;
AATAAATAATATAAGATTTTGGCTTCTCCCTCCTTCATTAACTTTACTTCTTTCAAGATCAATCGTAGAAAATGGTGCAG
GAACAGGATGAACTGTCTATCCACCCCTTTCTTCAAGAATTGCTCATAGAGGAGCTTCTGTAGACTTAGCCATCTTTTCC
TTACATTTAGCAGGAATTTCTTCTATTTTAGGATCAGTAAATTTTATTACAACAGCAATTAACATACGATCTAGAGGTAT
TACTTTAGATCGAATACCTTTATTTGTTTGATCAGTAATTATTACTACTATTTTATTACTATTATCTTTACCC
>M00828_25_000000000-A7WCD_1_1101_19114_22170;size=99;
CACAAGGGGGTCTTCAATTAAAACAAAAAACAACAATTTCTTGAGACACTGTTTTTAATGCTTGTTTATTACATTAAATG
CAGGATTTATGTATACAGTGCTTCCATATTAGAGACAGAGAAACTTAACTGTACGAGAGCTACATCCAAGATGGGGAGTT
GCTGTAAGTTAAATTCAGACGGCGCTACTGGGAATGGTAAGTATTGTGATTGTTTTGGCGTTGATTTGATTACCTCTTCG
AGATGTATATTTGTAAGTGTACATATCATGTCTCGTAAATATTATATCTTGTACGTTTTCTGGAATGTTTTTGCCC
>M00828_25_000000000-A7WCD_1_1102_22920_5534;size=39;
GCTAAATAATTTGAGTTTTTGATTGTTACCGCCCGCACTAATTTTGTTATTGTTATCAACATTATTAGAAGTCGGAGTTG
GCACAGGGTGAACTGTTTATCCACCGTTAAGTGGGTCGCTAGGACATTCTGGACCGGCTGTAGATTTTAGTATATTTAGT
TTACACATGGCGGGAGCTTCTTCTATACTTGGCGCAATAAATTTTTTAGTAACAATTTTGAATATGCGAAGTTTGGGATT
AGCTCTTTATGTAGCGCCGTTGTTAACTTGATCTATTTTTATCACCGCGGTTCTTTTGCTTCTTTCATTACCC
>M00828_25_000000000-A7WCD_1_1101_16412_11692;size=34;
AATAAATAATATAAGTTTTTGACTTTTACCTCCTTCACTTTCTCTTCTTCTTTCAAGATCTATCGTAGAAAATGGAGCAG
GGACAGGATGAACCGTTTATCCACCTCTTTCTTCTAGAATTGCTCATAGAGGAGCATCCGTAGACTTAGCGATTTTTTCT
TTACATTTAGCTGGAATTTCGTCAATTTTAGGATCAGTAAACTTTATTACCACTGCAATTAATATACGAGCTAACGGAAT
TACTTTAGACCGAATACCTTTATTTGTTTGATCTGTAATTATTACAACTGTGCTTTTATTGCTTTCTCTCCCC
>M00828_25_000000000-A7WCD_1_1109_21644_10016;size=33;
AATAAACAATATTAGTTTCTGGTTGCTTCCACCTTCTCTTTTACTACTTTTACTTTCAGCTTTGGTAGAAGTAGGTCCAG
GGACTGGTTGGACTGTGTATCCTCCTTTGAGTTCTGTGCAAGCCCATTCAGGACCATCTGTGGATCTAGCAATCTTTAGT
CTTCATTTGTCAGGGGCTTCTTCAATCCTGGGATCTATTAACTTTATCACAACTATTTTAAACATGCGAGCTCCAGGTAT
GTATATGCATAGATTACCCTTATTTGCTTGGGCAGTATTGATTACTGCAACTCTATTGCTTTTATCTTTACCC
>M00828_25_000000000-A7WCD_1_1101_14974_5753;size=39;
TATAAACAACATAAGATTTTGAATGCTTCCACCTTCTCTTACTTTACTATTATCTAGTTCAATTGTAGAAAACGGAGCTG
GAACTGGATGAACAGTTTATCCTCCCCTGTCCTCTGGAATTGCACATGCTGGAGCTTCTGTTGATTTAGCTATTTTTTCT
TTACATTTAGCAGGAATCTCTTCTATTTTAGGAGCAGTAAACTTTATTACAACAGTAATTAATATACGATCAAGAGGAAT
TACCCTAGATCGAATGCCTCTATTTGTTTGATCAGTTGTAATTACAGCTGTATTATTATTGTTATCCTTACCC
>M00828_25_000000000-A7WCD_1_1104_14819_6720;size=24;
ACTCAATAACATAAGATTTTGATTGCTACCTCCCTCTCTTATCCTACTAGTTTCCTCAGCTGCTGTAGAAAAGGGGGCTG
GAACCGGATGAACCGTTTATCCTCCGCTGGCTAGGAATCTAGCTCATGCGGGGCCATCTGTAGACCTAGCCATCTTTTCT
CTCCACTTAGCTGGTGCATCTTCCATTTTAGGTGCAATTAACTTTATCACAACAGTAATTAATATACGATGGGCAGGCTT
ACGCCTAGAGCGAGTTCCTCTATTTGTATGAGCAGTATTAATTACCGTAGTACTTCTCCTTTTATCCCTCCCC
>M00828_25_000000000-A7WCD_1_1103_17567_16428;size=23;
ATTAAATAACATAAGATTCTGATTGTTACCCCCTGCTTTAACTTTATTAATATTTAGAAGTATAGTTGAAATAGGAGCTG
GAACAGGATGAACAGTTTATCCTCCCTTATCTTCTAATTTAGCACATAACGGCCCTTCAGTAGATTTAGTTATTTTTAGA
CTTCACTTAGCTGGAATTTCTTCTATTCTAGGAGCAGTAAATTTTATTTCAACAATTATAAACATACGGCCTCACGGAAT
AGAAATAGATAAAACACCTTTATTTGTTTGATCAGTATTAATTACTGCAATTCTTCTATTATTATCATTACCC
>M00828_25_000000000-A7WCD_1_1101_27773_16268;size=28;
TATAAATAACATAAGTTTCTGGTTATTACCTCCTGCACTAACCCTACTTTTAGCTAGTAGTATAGTAGAAAGAGGGGCAG
GGATAGGGTGAATAGTGTATTTACTCTTAGTATCAGGTATCGTTTATGCAGGTGCTTCTGTAGACTTAGTGATCTTTTCC
TTACATTTAGCGGGAGTATCATCTATTTTAGGGGCAGTTAACTTTATCACTACTACTATTAATATGCGAGCGAGAGGGAT
AACTTTAGACCGTATTCCTTTATTTGTTTGGTCTGTTGTCATTACTGCCATCCTCTTACTCTTATCCTTACCC
>M00828_25_000000000-A7WCD_1_1101_22531_24521;size=34;
ACTTAATAATATAAGATTTTGGTTATTACCTCCATCTTTAACTCTTTTACTATCCAGTAGTATAGTTGAAAGAGGTGCAG
GAACAGGATGAACTGTCTATCCTCCACTGGCAGGAGCAATTGCTCATGCTGGTGCATCAGTAGATCTAACTATTTTTTCA
TTACACCTCGCAGGTGTATCATCCATTCTAGGAGCAATCAATTTTATCACAACTGTGATCAACATAAAATCCCCTGGAAT
AAAAATTGACCAAATACCATTATTCGTATGAGCTGTAGTAATTACAGCAGTATTATTATTATTATTATCATTACCC
>M00828_25_000000000-A7WCD_1_1101_8354_5019;size=792;
AATAAATAATATAAGATTTTGATTACTTCCTCCTTCTTTAACATTATTAATTTCAAGTGCTATTGTAGAAAATGGGGCTG
GAACAGGTTGAACAGTTTATCCCCCCCTTTCTAGATCAATTGCCCATAGAGGATCTTCTGTTGATTTAGCTATTTTTTCT
TTACATTTAGCAGGTATTTCTTCAATTTTAGGATCTGTAAACTTTATTTCAACTATTATAAATATACGATCAAAAAATTT
AAGTTTAGATCGAATACCATTATTCGTCTGATCAATTTTAATTACAACAATTTTATTATTATTATCTTTGCCC
>M00828_25_000000000-A7WCD_1_1101_25151_12853;size=19;
AATAAACAATATAAGTTTTTGGTTTCTATTACCTGCCTTAATTTTATTATTGGCAAGAGCCTTAGTAGAGTCAGGAGCGG
GGACAGGTTGAACAGTTTACCCACCCTTAAGAAGAAACCTGGCACACTCTGGTGCCTCTGTTGATTATGCAATTTTTTCC
TTGCATTTGGCTGGAGTTTCCTCAATCTTAGGAGCTGTAAATTTCATTAGTACAATAGGTAATCTACGAACTTTTGGAAT
AACAGGAGATCGTGTACCATTATTTGCTTGAGCAGTATTAATTACCGCAATTTTACTATTATTATCTCTACCC
>M00828_25_000000000-A7WCD_1_1101_12192_25931;size=30;
AATGAATAATATGAGTTTCTGGATGTTGGTTGCCGGTATCCTATTGCTTGCCAGCACCCTATTTATGGAAGGTGGTGCGC
CAGCTAGTGGTTGGACTTTATATCCACCGTTAGTTTTACAAACTGGGAAAGCCTTACCTTTTGCGGTTTTCTCGGTGCAT
TTGCTGGGCATTTCGTCGATTATGGGTGCCATTAACATCATAGCAACAATTTTCAATATGCGTGCCCCAGGCATGACACT
GATGGATATGCCGTTATTTGTCTGGACTTGGTTGATTACTGCTTTTTTGTTGATTGCTGTTATGCCC
>M00828_25_000000000-A7WCD_1_1101_15899_11496;size=16;
TTTAAATAACATAAGTTTTTGGTTATTACCTCCTTCTTAGATTTTATTAACTACTGGTTTATTAGCAGGAGGTGCTGGAA
CTGGTTGGACAGTTTATCCCCCTTTATCTGATACTCCTTATCATATGGGTGTTTCTGTTGATTTATCTATTTAGAGTCTA
CATTTAGCAGGGGCCTCTTCCCTTTTAGGTGCTATTAATATAATTACTACAGTTATAAATATGCGTGCTCCTGGAATGAG
TATGGAAAAATTACCCTTATTTGTATGGAGTGTTTTTATTACTGCTTGGTTATTATTACTTTCTTTACCC
>M00828_25_000000000-A7WCD_1_1102_7810_16367;size=15;
TTCAAATACTCAAGTTTCTGATTATTACCGCCCCCTTTAATTCTGTTAGTTAGTCCTAGCTCAATAGGGGCAGGTGCTGG
TACGGGTTGAACGGTACACCCTCCATTAAGCGCCATTGCTCCAGACGGATCCGTAGATCTCGCTATTCTTAGTCTGCACC
TAGCTGGTATATCCTCATTAATGGGAGCAATAATTTTATTGCAACAGTTATGAATATGCGTGTACCTGGCTCAAAAATGA
ATTTAACACCTTTACTCGTATGATCCGTGCTCATTACAGCATTTTTACTACTACTATCACTACCC
>M00828_25_000000000-A7WCD_1_1103_12154_17500;size=16;
AATAAATAACAAGAGATTTTGGTTGCTTCCACCTGCTTTAACCTTATTATTAGCTAGCAGCATAGTTGAAAGAGGTGCAG
GTACCGGGTGAACAGTTTATCCTCCCCTATCATCAGGAATTGCACATGCAGGGGCTTCAGTAGACCTCGCTATTTTCTCT
TTACATTTAGCAGGAGTTTCCTCTATCCTAGGAGCAGTAAATTTTATTACAACAACCATTAATATACGTACAAGTGGTAT
AACCCTAGATCGAATTCCTCTATTTGTCTGGTCTGTGGTAATTACAGCAATCTTGTTGCTTCTTTCCCTTCCC
>M00828_25_000000000-A7WCD_1_1101_22582_3250;size=12;
ATTAAATAATATTTCATTCTGGTTGTTACCACCAAGTCTCTTGCTCCTATGTTGCTCAGCCTTAGTAGAAGTGGGTAGCG
GAACTGGGTGGACGGTCTATCCGCCCTTAAGTGGTATTACCAGCCATTCTGGAGGAGCTGTTGATTTAGCAATTTCTAGT
CTTCATCTATCTGGTGTTTCATCCATTTTAGGTTCTATCAATTTTATAACAACTATCTTCAACATGCGTGGACCTGGAAT
GACTATGCATAGATCACCCCTATTTGTTTGGTCCGTTCTAGTGACAGCATTCCCACTTTTATTATCACTTCCC
>M00828_25_000000000-A7WCD_1_1102_21652_7474;size=11;
AATAAATAATATAAGATTTTGACTTTTACCCCCTTCTTTAACACTTCTTCTATCAAGATCTATAGTAGAAAATGGAGCAG
GAACAGGATGAACTGTTTATCCCCCTCTCTCTTCAAATATTGCTCATGCAGGGGCTTCAGTAGATTTAGCTATTTTTTCA
CTTCATCTTGCAGGTATTTCTTCTATTCTAGGAGCTGTAAATTTTATTACTACTGTTATTAATATACGATCTGAAGGAAT
TTCTTTAGATCGAATACCTTTATTTGTTTGATCTGTAGTTATTACAGCAGTATTACTTTTACTTTCTTTACCC
>M00828_25_000000000-A7WCD_1_1101_11318_7112;size=52;
AATAAATAATATAAGATTTTGATTATTACCCCCAGCTCTAACCCTTCTTTTAACTAGAAGACTTGTAGAAGCAGGGGCCG
GTACAGGTTGAACAGTGTACCCTCCATTGGCAGCAGGAATCGCTCATGCTGGGGCATCAGTAGATTTAGCCATCTTCTCA
TTACATTTAGCAGGTGTCTCTTCAATTTTAGGTGCTGTAAATTTTATTACAACTACAATCAATATGCGTTCTAGAGGTAT
GACTATAGACCGTATTCCTCTATTTGTTTGGTCTGTAGTTATTACAGCAGTTCTACTTCTTCTATCGCTTCCC
>M00828_25_000000000-A7WCD_1_1107_10032_8339;size=10;
TCTTAATAATCTAAGATTCTGACTATTACCTCCTTCACTAATTCTATTAATTTCTTCCGCTGCAGTAGAAAAAGGTGCTG
GTACTGGATGAACTGTATACCCTCCACTCTCAAGAAATCTTGCTCATGCAGGACCTTCTGTAGATATGGCTATTTTCTCC
TTACATTTAGCAGGAGCCTCATCTATTCTAGGTGCAGTAAATTTTATTACTACAGTAATTAACATACGATGAAATGGAAT
ACGGCTAGAACGACTCCCTCTATTTATCTGAGCAGTACTTCTAACTGTAATTCTACTTCTTCTATCACTACCC
>M00828_25_000000000-A7WCD_1_1107_12848_3363;size=13;
TTTAAATAATTTAAGTTTCTGATGCTTATTCCTTCTTTGTTGTTATTAGTTAGCTCAAGCTTGGTTGAGTTCGTGCGGGT
ACTGGATGAACTGTATATCCACCATTAAGTACAGTACCTTTTCATTCAGGAGCTCTGTAGATTTGGCAATTTTTAGTTTA
CATGTTGCAGTGTATCTTCTTTAGCTGGTGCTATTAACTTTATTACTACAGTTTTTAATATGCGTACTCCTGTATGTACA
TGCATCGTTTACCATTGTTTGTTTGATCTGTGTTAATTACAGCGTTCTTATTATTATTATCATTGCCC
>M00828_25_000000000-A7WCD_1_1101_22492_4577;size=9;
TTTAAATAATTGGAGTTTTTGGTTATTACCTTTTGCATTTATTTTGCTCGGTTCTACGCTATTTCATAGCGGAGGGGGGC
CCAATTTTGGATGGACAATGTATGCGCCTTTATCGACTAAATTTGCACCGCCCAGTACGGATTTTATGATTTTTTCTATT
CATATGATGGGCCTTTCATCTATTATGGGATCGATTAATATTATTGCAACCATTTTGAATTTACGAGCACCGGGGATGCC
TTTAATGAAGATGCCTATGTTCGTATGGACATGGTTGATTACGGCATTTTTATTGATTGCTATTATGCCC
>M00828_25_000000000-A7WCD_1_1107_9958_9460;size=9;
ATTGAATAACCAAAGCTTTTGGTTGCTGATACCTGCTGCAATTTTACTAGTTGCTTCGTTTTTCGTGCCAGGTGGTGCGG
CTGCAGGTGGTTGGACAATGTATCCTCCGTTGTCAGTACAGGGTGGTATGTCAGTTGATATGACTATCTTTGCGATACAC
ATTTTGGGTATCTCTTCAATTGTTGGTTCTATCAATATTATTACTACTATTTTAAATATGCGCGCACCAGGCATGACATT
AATGAAAATGCCGATGTTTGTATGGACATGGTTAATTACAGCTTACTTGTTGATTGCTGCAATGCCC
>M00828_25_000000000-A7WCD_1_1102_4734_21154;size=8;
GATGAATAATATGAGTTTCTGGATGCTGGTTGCAGGTATTTTATTAATAGCAAGTACTTTGTTCATGGAAGGCGGAGCAC
CAGCCGCCGGTTGGACATTTTATCCGCCGTTAGTCCTGCAAACGGGTAAAGCATTACCATTCGCTGTGTTCGCTGTGCAT
TTGCTGGGTGTTTCATCCATTATGGGAGCGATTAATATTATTTCGACCATTTTCAATATGCGTGCCCCTGGCATGACTTT
GATGAAAATGCCTTTGTTTGTGTGGACATGGTTGATTACTGGTTTCTTATTAGTTGCCATTATGCCC
>M00828_25_000000000-A7WCD_1_1101_25339_18989;size=11;
ACTTAATAATATAAGATTTTGATTATTACCCCCATCTTTAACCCTTTTACTATCCAGTAGAATAGTTGAAAGAGGTGCAG
GAACTGGATGAACTGTTTACCCTCCACTGGCAGGAGCGATTTCTCATGCTGGTGCATCAGTAGATCTAACTATTTTTTCA
TTACACCTCGCAGGTGTATCATCCATTCTAGGAGCAATCAATTTTATCACAACTGTAATCAACATAAAATCCCCTGGAAT
AAAAATAGACCAAATACTATTATTCGTATGAGCTGTAGTAATTACAGCAGTACTATTATTATTACCATTACCC
>M00828_25_000000000-A7WCD_1_1114_13273_19486;size=8;
AATAAATAATATAAGTTTTTGACTACTACCTCCTTCTCTATCCCTTTTGCTTTCTAGTTCTTTTGTAGAAAACGGGGCAG
GAACTGGATGAACTGTTTATCCTCCCCTTTCTTCTAGTATTGCCCATAGAGGAGCTTCTGTAGACTTAGCTATTTTTTCT
CTTCATTTAGCTGGGGTATCTTCTATTTTAGGCTCAGTAAATTTTATTACTACTGTTATTAACATACGAACAAATGGGAT
CACCCTTGATCGAATACCTTTATTTGTATGGTCTGTAGTGATTACAACCGTTCTTCTTCTTCTTTCTTTACCC
>M00828_25_000000000-A7WCD_1_1107_6542_16357;size=8;
GATGAATAATGTTAGTTTTTGGCTGCTTGTACCGTCATTTATTTTACTGGTTGGCTCAAGTTTAGTGGATGGTGGAGCTG
GTACTGGGTGGACTATTTACCCACCACTTAGTAGTGTGGCCGGGATGCCTGGCGCTGCTGTGGATATGGCTATTTTAAGC
CTGCACCTTGCTGGTATGTCATCGATATTAGGTTCGATTAATATGATAGTGACTATATTCAATATGCGTGCCCCTGGTAT
GGGGATGTTTAAAATGCCATTATTTGTCTGGTCTATATTAATTACGGCTTTTTTACTAGTGCTAGCACTTCCC
>M00828_25_000000000-A7WCD_1_1106_21143_9385;size=7;
ATTAAATAATATTTCTTTTTGGTTATTGCCACCATCCTTAGCCCTAATAGTTTCTTCAGCATTTATAGAATCTGGAGCAG
GAACAGGATGGACAGTATACCCACCACTATCTGGAATACAATCACATAGCGGACCTTCAGTAGATCTAGCTATATTAAGT
TTACATTTAGCAGGAGCCTCTTCTATATTGGGAGCAATAAACTTTATTACAACTATCTTAAACATGAGACCAAAAGGATT
GGCAATGCATAGATTACCTCTTTTTGTTTGGGCTGTTTTAATTACAGCAGTATTATTGTTATTATCCCTGCCC
>M00828_25_000000000-A7WCD_1_1104_19569_4891;size=7;
GTTAAATAACATAAGTTTTTGATTTATGCCGGTTTCGATTTATTTACTCGTAATTTCAGCTTTAGCTGGAAATGGCGCAG
GTACAGGTTGAACCGTATACCCACCTTTGTCTGGTATAGAGGCGCACCCATCACCTTCCGTAGATTTTGCAATTTTTAGT
TTACATCTTGCCGGGGCATCATCATTAGCCGGATCAATTAATTTTATCTCCACAATTTGAAACATGAAAGCACGAGGTAT
GCGAATGGACCGTATTCCTTTATTTTCATGATCAATTTTAATTACAACAATACTACTACTATTATCATTGCCC
>M00828_25_000000000-A7WCD_1_1102_27589_8286;size=7;
AATAAATAACATAAGTTTTTGGCTTTTACCTCCTTCTTTATCTCTTCTTCTTTCTAGTTCAATTGTAGAAAATGGTGCAG
GAACTGGATGAACTGTTTATCCTCCTCTATCTGCAAGAATTGCCCATAGAGGCGGGTCTGTAGATTTAGCTATTTTTTCA
CTTCATTTAGCCGGTATTTCCTCTATTTTAGGATCAGTAAATTTTATCACAACAGCAATTAATATGCGAGCTAATGGAAT
TACCTTAGATCGAATACCTTTATTTGTTTGATCAGTTATTATTACTACTGTTCTTCTTTTATTATCTCTTCCC
>M00828_25_000000000-A7WCD_1_1103_10368_26582;size=7;
TTTAAATAATATAAGTTTTTGATTATTACCACCATCATTAATTTTATTATTAGCATCTAGTTTAGTAGAATCTGGGGCAG
GGACAGCTTGAACAGTTTACCCTCCTTTAGCTAGCGGACAAGCGCATTCAGGACCTTCTGTAGATTTAGCAATTTTTAGT
TTACATATAGCAGGGGCATCTTCTATATTAGGAGCTATTAATTTTATAGTTACTATTGTAAATATGCGTAGCCCTGGAAT
GTTTATGCATAAATTACCTTTATATGTTTGAGCTGTATTTATTACTGCAATTTTATTATTATTATCATTACCC
>M00828_25_000000000-A7WCD_1_1104_25973_16363;size=7;
TATGAATAATTTGAGTTTCTGGTTATTAGTGTCATCTTTTGTTTTGTTCATTCTCTCAGCATTTGCTGGCGAAGGTGCAG
GTACGGGTTGGACTTTATATCCACCTTTATCACAAATTATGTCCCACCCTAGTGCAGGGGTTGATCTTGCCATATTTGCA
CTCCACATTGCTGGTATGTCGTCAATTGTTGGAGCAATCAACTTTATAGTCACTATATTTAATATGCGTGCAAAAGGAAT
GTCATTAACTAAGATGCCACTATTTGTTTGGTCTGTCTTGCTAACAGCATTTATGCTGATTGTTGCCTTACCC
>M00828_25_000000000-A7WCD_1_1101_25016_18292;size=7;
ATTAAATAATATTAGTTTTTGGTTATTACCACCATCAATTTTATTATTAGTAGCTTCTAGTTTAGTAGAAGGAGGGGCTG
GTACAGGTTGGACAGTATATCCACCATTAGCCAGCATTGAATCTCATTCTGGAGGATCAGTTGATTTAGCTATTTTTAGT
TTACACTTAGCCGGAATTTCATCATTATTAGGAGCAGTTAACTTTATTACTACTATTATTAATATGAGAGTTCCTGGATT
AAGTATGCATAAATTACCATTATTTGTATGGGCTGTATTAATTACAGCAGTATTATTATTATTATCATTACCC
>M00828_25_000000000-A7WCD_1_1103_23100_5012;size=6;
AATGAATAATATTAGTTTTTGGTTACTTCCACCTTCTCTATTTTTGTTAATAAGTTCTGTTTTTTGTGAGGCAGGGGTTG
GTACTGGTTGGACTGTTTATCCTCCTTTATCAAGTATTAAATTCCATTCGGGAGCTTCTGTAGATTTAGCTATTTTCAGT
TTACACCTATCAGGCGCTGCTTCTATATTGGGTGCTATAAATTTTATTTGTACCATAACTAATATGAGATCAAATGGTTT
ACCCTTTCATAAATTGCCATTATTTGCCTGGGCTATATTTATTACTGCTTTTTTATTGCTCCTGTCCTTGCCC
>M00828_25_000000000-A7WCD_1_1108_11169_21442;size=6;
AATAAATAATATAAGATTTTGATTATTACCCCCATCTCTAACTTTACTTTTAATAAGAAGAATAGTAGAAAAGGGGGCAG
GAACAGGATGAACAGTTTACCCCCCTTTATCTTCAGGAATTGCACATGGAGGAGCTTCCGTAGATTTAGCTATTTTTAGA
TTACATTTAGCTGGTATTTCCTCAATTCTTGGGGCAGTAAATTTTATTACAACAATTATTAATATACGATCAATAGGAAT
AACCTTTGACCGAATACCTTTATTTGTTTGATCAGTAGGAATTACAGCTCTACTTCTACTACTTTCCCTCCCC
>M00828_25_000000000-A7WCD_1_1101_7533_11441;size=5;
GTTGAATAACGTTAGTTTTTGGCTTTTATTCCGTCTTTGCTGTTATTGTTATCTTCTAGTTTTGTTGAGTTTGGAGCTGT
ACTGGTTGGACAGTTTATCCTCCGTTAAGTTCAATTGAGTTTCATAGTGTGGAAGTGTTGATTTGGCTATATTTTCATTG
CATGTAGCAGGAGCATCATCTTTGATGGTGCTATAAATTTTATTACGACAGCTTTTAATATGCGTGCGCCTGGCATTTAT
ATGCATAGATTGCCTCTTTTTGTTTGGCTGTATTAATTACTGCTTTTTTATTGTTACTTTCGTTACCC
>M00828_25_000000000-A7WCD_1_1102_6391_15813;size=5;
AAATATTTTAACGAAAAATGGCGACAGAACGCACCCTGCACCTAACGAGAGGACCCGTAGTGCGTCGTCTTTTGTTTGCT
GCGCACTCCACCTGCGCAGATGCCAAATTTTTATCCGAGTTGTTGCCGTACGAAGGATGCCTTCTGCCTCAGCGAAGCTG
GAGAAACAAACCTCCACGGAGGTGGTAGAACCTCTGAAGCAGGTTCTTACCATGATCGAGCACAAAAAGCGCAATTTGGA
GAAGCGAAAGGTACAAAAATCATTTGTCAACGAGCCGAAAATCTTGCCGAAAACACTATTTGAAAATTGACTTCCC
>M00828_25_000000000-A7WCD_1_1108_16742_25361;size=5;
TTTAAATAACATCAGTTTCTGGTTATTACCACCATCATTATTCTTATTATTAAGTTCTGCTTTAGTTGAAGTTGGAGCGG
GAACAGGATGGACGGTCTACCCACCACTATCAAGTATTGCTAGTCACTCAGGGGGATCTGTAGATCTTGCTATTTTCAGT
CTTCACCTTTCTGGAGCAAGTAGTATTTTAGGAGCTATTAATTTCATTACAACAGTATTTAATATGAGAGCTCCAGGAAT
GACAATGCACAGACTTCCGCTTTTCGTATGGTCAGTATTCATTACAGCATTCCTACTTCTTTTATCATTACCC
>M00828_25_000000000-A7WCD_1_1106_17706_19557;size=8;
TATAAATAATATGAGTTTTTGATTACTTCCACCATCTTTAACGTTATTAATTTCAAGAAGTTTAGTAGATTCAGGGGCAG
GTACTGGTTGGACTGTTTATCCTCCTTTAGCTGCTAATATCGCGCATGGAGGGCCATCGGTTGATTTTGCAATTTTTTCT
TTACATTTAGCAGGAATCTCATCTATTTTAGGTGCTGTAAATTTTATTACTACTGTTATTAATATACGTAGACCAGGAAT
AAGTTTTGACCGAATTCCATTATTCGTATGATCTGTAATTATTACTGTTATTCTACTACTTCTGACCCTTCCC
>M00828_25_000000000-A7WCD_1_2105_23192_18287;size=16;
TATAAATAATATAAGGTTTTGATTGCTTCCTTTTTCTTTAACTTTGTTATTAACTAGAGGAATAGTTGAAAGAGGAGTGG
GTACTGGATGAACAGTGTACCCTCCTCTTGCTTCTGCAATTGCTCACGCAGGGGTATCAGTAGATTTAGGTATTTTTTCG
TTACATTTAGCAGGGGTTTCTTCTATTTTAGGATCAGTTAATTTTATAACAACGGCTATTAATATACGGGCTGTAGGGAT
AACTATGGATCGCATACCGTTATTTGTTTGGTCAGTGTTTATTACTACTGTGTTATTATTATTATCCTTGCCC
>M00828_25_000000000-A7WCD_1_1102_13597_11459;size=4;
CATGAACAATATCAGCTTCTGGTTACTTCCTCCTGCATTCCTATTGCTTTTAGGCTCGGCATTTGTGGGCGAAGGCGCAG
GCACTGGCTGGACAGTTTACCCACCACTTTCAAATAAGGCTGCTGGACCATCTGTTGATATGGCGATTTTCTCGCTCCAC
CTTGCTGGTATTTCTTCAATTTTGGGTGCTATCAACTTCATCGTGACAATCTTCAATATGCGTTGCAAAGGTATGAATCT
TCACCGTATGCCTTTATTCGTATGGTCAGTTTTAGTGACTGCATTCTTGCTAGTTCTATCTCTTCCC
>M00828_25_000000000-A7WCD_1_1103_7722_22255;size=4;
ACTTAATAATATAAGATTTTGATTATTACCACCATCTTTAACTCTTCTACTATCCAGAAGTATAGTTGAAAGAGGTGCAG
GAACAGGATGAACTGTTTATCCTCCACTAGCAGGAGCAATTGCCCATGCTGGTGCATCAGTAGATCTAACTATTTTCTCA
CTACACCTCGCAGGAGTATCATCCATTCTTGGAGCAATCAATTTTATCACAACTGTGATCAACATAAAATCTCCTGGAAT
AAAAATAGACCAAATACCATTATTCGTATGAGCTGTAGTAATTACAGCAGTATTATTATTACTTTCTCTACCC
>M00828_25_000000000-A7WCD_1_1108_9302_12065;size=4;
ACTCAACAACTGGGGTTTCTGGTTGCTGCCGCCAGCGGCGATTCTGCTTACCGCGCCTTTTACGCTGGCGCTTTTCGGTA
TCGGTGATGGTGCTGTGGCTACAGGCTGGACCTTGTATGCGCCACTTTCAGTGCAGGGCGGTATCGGCGTCGACTTCGCC
ATCTTCTCAATTCACCTGCTGGGGATTTCATCGGTATTGGGCTCGATCAATATCATCGTGACCATTTTCAACATGCGCGC
TCCCGGCATGACGTTGATGAAAATGCCGCTGTTCGCCTGGGGTTGGCTGATAACCGCTTTCCTGCTGATCGCGACTATTC
CC
>M00828_25_000000000-A7WCD_1_1112_27109_16110;size=7;
TTTAAATAATATTAGTTTTTGGTTATTACCTCCTGCATTTTTATTATTATTATTATCTTCTTTAGTAGAAGTGGGAGCAG
GTACTGGTTGGACAGTATATCCCCCTTTATCTGGTATTCAAAGTCATTCAGGCGGTTCTGTAGATTTAGCAATTTTTAGC
TTACACTTAGCTGGAATTTCTTCTTTATTAGGTGCAATTAATTTTATTTGTACTATTTTTAATATGAAGGCACCACATTT
AGAATGGCATAGATTATCGTTATTTGTTTGGTCAGTATTAATTACTGCTTTTTTATTGTTATTATCATTACCC
>M00828_25_000000000-A7WCD_1_2103_20799_19925;size=4;
TGTCTTAGTGCGTCGGCGCTTGGAAGGTGAGTGAACTGTGACGAGTCTTCGCTTCCGTTTATGTACTCCAGATCCTCGCA
TGCTGTCAACCTGATTTGCTGCACGTGACGTAAGATTAGTTCCAAATGTATTTACTCTGCTCTTAAAGCTTTCTCTTGTG
GGCTTTCGCTGTATTACGTCGGATATAAATCCAAGGCCTCCAGATAAAAACTCATCAGCTAGAGCACTTACTCCTTTTTT
AATATAAGGATAAACAGTACTAAATACACTTGAGAGAAAAGTGCCTATTCCATGGCCTCTTTGTGTGTTCATATAAGCGC
AGCCTTTACCC
>M00828_25_000000000-A7WCD_1_1106_5958_12145;size=3;
ATTGAATAACATGAGCTTCTGGATGCTGGTTGCCGGTGTTTTATTGCTGGCCAGCACCTTATTCATGGAAGGTGGAGCAC
CTGCTGCCGGTTGGACCTTGTATCCGCCATTAGTGTTGCAAACCGGTAAGGCTTTTCCTTTTGCCATTTTCTCGGTGCAT
TTGTTGGGTATCTCGTCAATCATGGGTGCAATTAATATTATTGCAACCATTTTCAATATGCGCGCTCCCGGCATGACCTT
AATGAAAATGCCAATGTTTGTTTGGACTTGGTTGATTACTGCTTTCTTGTTAATCGCTATCATGCCC
>M00828_25_000000000-A7WCD_1_1102_4926_23237;size=3;
AATAAATAATATAAGTTTTTGATTACTTCCTCCATCTTTAACTTTACTTCTTTCTAGAAGTTTAGTTGAAAGCGGAGCAG
GTACTGGTTGAACAGTTTACCCCCCATTATCCTCTGGAATTGCTCATGCTGGAGCTTCAGTGGATTTAGCAATTTTTTCT
CTACATTTAGCTGGAATTTCTTCTATTTTAGGAGCTGTAAATTTTATCACTACAGTAATTAATATACGATCATATGGAAT
TTCTTTCGATCGAATACCTTTATTCGTTTGATCTGTAGTTATTACTGCCGTATTATTATTACTTTCTTTACCC
>M00828_25_000000000-A7WCD_1_1104_17121_28387;size=3;
AATGAACAACTGGAGCTTCTGGATCATGATTCCAGCGGCGATTCTTTTGATGGCAACGTTTTTCGTGCCGGGTGGCGCAG
CAGCATCTGGGTGGACGTTGTATCCGCCGCTCGTGAATCAGGGCGGTATGGGTGTGGACATGTCGATCCTGGCCCTTCAC
CTGCTCGGTGCCTCTTCCATCATGGGTTCAATCAATATCATCACTACCGTGCTTAACTTGCGCGCGCCGGGAATGACGTT
GATGAAAATGCCGCTGTTTTGCTGGACCTGGCTCATTACTGCGTACCTGCTAATCGCAACGATGCCC
>M00828_25_000000000-A7WCD_1_1112_17132_4308;size=3;
ATTAAACAATCTCAGCTTTTGACTAATGCCACCATCATTAATTCTATTAGTATCATCTGCTGCTGTAGAAAAAGGTGCCG
GCACAGGTTGAACTGTATACCCGCCACTGGCAAGAAATTTAGCACATTCGGGGCCATCTGTAGATTTAGCAATTTTCTCC
CTTCATCTTGCTGGTGCAGCTTCAATTCTAGGGGCAATTAACTTTATTACAACAATAATTAACATGCGATGAAAAGGAAT
ACGCCTCGAACGAATTCCATTATTCGTATGATCTGTAATTATTACAGCAGTATTACTTTTATTATCACTACCC
>M00828_25_000000000-A7WCD_1_1113_13371_6022;size=3;
TATGAATAACATTAGCTTTTGGTTCATGCCACCGGCTTTAGTTTTACTTGCTTCCTCAGCTCTGGTTGAAGTTGGTGCCG
GTACAGGTTGGACTGTGTACCCACCGTTAGCGGCTATTGAAGCGCACCCAGGTGCGTCGGTAGATTTAGCTATTTTTAGC
TTGCATATTGCGGGTGTTTCGTCTATTCTTGGCTCAATTAACATGATTACAACAGTTGTTAACATGAGAGCCCCTGGTAT
TTACATGTCTAACTTACCTCTTTTTGTTTGGGCTATTTACATTACCGCATGGCTTCTTCTTTTGTCACTTCCC
>M00828_25_000000000-A7WCD_1_1105_26874_21183;size=12;
TATAAACAATATAAGTTTTTGATTACTTCCTCCTTCTTTAACATTAGTAATTTCAAGTGCTATAGTAGAAAATGGAGCTG
GAACAGGTTGAACAGTTTATCCCCCCCTTTCCAGATCAATTGCTCATAGAGGGTCTTCTGTTGATTTAGCTATTTTTTCT
TTACATTTAGCAGGTATTTCTTCAATTTTAGGATCTGTAAACTTTATTTCAACTATTATAAATATACGATCAAAAAATTT
AAGTTTAGATCGAATACCATTATTCGTCTGATCAATTTTAATTACAACAATTTTATTATTATTATCTCTACCC
>M00828_25_000000000-A7WCD_1_2102_7277_7939;size=90;
TATAAATAATATGAGTTTTTGATTACTTCCTCCTTCTTTAACATTATTAATTTCAAGTGCTATTGTAGAAAATGGGGCTG
GAACAGGTTGAACAGTTTATCCCCCCCCTTTCCAGATCAATTGCCCATAGAGGGTCTTCTGTTGATTTAGCTATCTTTTC
TTTACATTTAGCAGGTATTTCTTCAATTTTAGGATCTGTAAACTTTATTTCAACTATTATAAATATACGATCAAAAAATT
TAAGTTTAGATCGAATACCATTATTCGTCTGATCAATTTTAATTACAACAATTTTATTATTATTATCTCTACCC
>M00828_25_000000000-A7WCD_1_1101_5680_18382;size=3;
AATAAATAATATAAGATTTTGACTACTACCCCCATCCCTAACTCTCCTTCTATCAAGAAGATTTGTAAATTCGGGGGCAG
GAACAGGATGAACTGTATATCCCCCCCTATCAAGAAATTTAACCCATAGAGGTGCGTCAGTAGATCTTGCAATCTTTTCC
CTACACTTAGCAGGTGTGTCATCAATCTTAGGAGCAATTAATTTTATTTCAACTATCATTAATATACGAGTATTAGGAAT
AACTCCTGAACGAACACCTTTATTTGTATGATCGGTAGGTATTACGGCCCTTCTTCTCCTCCTATCTCTACCC
>M00828_25_000000000-A7WCD_1_1106_20686_13029;size=3;
TATAAATAATATAAGTTTTTGATTACTACCTCCCTCTTTAAATTTTCTTCTGATTAGATCTATTGTTGAAAATGGAACTG
GAACTGGATGAACAGTTTATCCACCTCTTTCTGCGAATATTGCTCATGCTGGCAGATCAGTTGATATCTCAATTTTTTCC
CTACATTTAGCAGGAATCTCCTCAATTCTCGGAGCCATTAATTTTATTTCTACAACAATTAATATACGATCAAATTTAAT
TACATTAGACCGCCTTCCTCTATTTGTTTGATCTGTAGCAATCACTGCTCTTCTCCTTCTCCTTTCCTTACCC
>M00828_25_000000000-A7WCD_1_1105_4509_9820;size=3;
AATAAATAATATAAGATTTTGATTATTACCTCCTTCTTTAACTTTATTATTAGCTAGCTCAATTGTAGAAAACGGGGCCG
GAACAGGTTGAACTGTATATCCTCCCTTGGCATCTGGTATTGCTCATGCTGGAGCTTCTGTAGATTTAGCTATTTTTTCT
CTTCATTTAGCTGGAGTATCATCTATTTTAGGTGCTGTAAATTTTATTACAACAGTAATTAATATACGATCTAATGGAAT
TACTTTAGATCGAATACCTTTATTTGTTTGATCAGTAGTTATTACGGCTGTTTTATTATTATTATCTTTACCC
>M00828_25_000000000-A7WCD_1_2108_15902_15697;size=3;
TATAAATAATATGAGTTTTTGATTACTTCCACCATCTTTAACGTTATTAATTTCAAGAAGTTTAGTAGATTCAGGGGCAG
GTACTGGTTGGACTGTTTATCCTCCTTTAGCTGCTAATATCGCGCATGGAGGGCCATCGGTTGATTTTGCAATTTTTTCT
TTACATTTAGCAGGAATCTCATCTATTTTAGGTGCTGTAAATTTTATTGTTACTATTATAAATATGAGAGTAGAAGGTTT
AACTTGGTTTCGTTTACCTTTATTTGTTTGGTCTGTTTTTATAACAGCTTTTTACTCCTTTTATCTTTACCC
>M00828_25_000000000-A7WCD_1_2109_9393_14706;size=3;
ATTAAATAATATTAGTTTTTGTTGTTACCTCTTGCTTTTTTGTTATTATTAACATCTCTTTAGTAGAAGGAGGTGTCGGT
ACTGGATGGACTGTTTATCCACCTTTGGCTAGTAATGTTGGACATTCGGGACCTGCCGTTGATATGGCTATTTTTAGTCT
TCATTTAGCCGGTATTTCATCGCTATTAGGAGCTATTAATTTTATAGTTACTATAATTAACATGCGTATACAAGGATTAA
CATGGTTTCGTTTACCTTTATTTGTATGGTCTGTTTTTATTACAGCTTTTTACTTTTATTATCATTACCC
>M00828_25_000000000-A7WCD_1_1108_9189_5590;size=3;
CATGAACAACATTTCGTTCTGGCTGATCATTCCGGCCTTCCTGCTTCTCCTTCTGTCGATGTTCGTTGAAGGCCCTGCAG
GCGCCTATGGTGTGGGTGGTGGCTGGACGCTGTATCCGCCGCTGTCGACGTCCGGCCAGCCGGGCCCTGCGATGGATCTG
GCGATCCTGTCGGTTCACATTGCCGGTGCCTCGTCGATCCTTGGTGCGATCAACTTCATCACCACGATCCTCAACATGCG
CGCTCCTGGCATGACACTGCACAAGATGCCGCTGTTTGCCTGGTCGGTGCTGATCACCGCCTTCCTTCTGCTCCTGTCCC
TGCCC
>M00828_25_000000000-A7WCD_1_1110_16176_12642;size=3;
AATGAATAACATAAGATTTTGGCTACTTCCGCCTGCTTTAACTTTATTATTAGCTAGCAGTATAGTTGAAAGAGGTGCAG
GTACAGGATGAACAGCTTATCCCCCTCTATCAGCAGGAATTGCACATGCAGGAGCTTCAGTAGACCTAGCTATTTTCTCT
TTACATCTAGCAGGTGTGTCCTTTATCCTAGGAGCAGTAAATTTTATTACAACAACTATTAATATGCGCACTAGTGGTAT
AACTCTAGATCGAATTCCTTTATTTGTTTGATCTGTGGTAATTACAGCAGTCTTGTTGCTTCTATCCCTTCCC
>M00828_25_000000000-A7WCD_1_1110_16868_23121;size=3;
AATAAATAATATAAGTTTTTGAATACTTCCTCCTTCCTTAACTCTCCTATTAGCTAGTAGTATAGTAGAAGCAGGAGCTG
GAACAGGATGAACTGTTTACCCTCCATTATCCTCAGGAATTGCCCACGCCGGAGCTTCTGTAGATTTAGCTATTTTTTCT
CTTCATTTAGCTGGAATTTCTTCTATTTTAGGAGCCGTAAATTTTATTACAACTATTATTAATATGCGATCTAATGGAAT
TACCTTTGATCGAATACCATTATTTGTTTGATCAGTAATTATTACAGCAGTATTACTATTATTACTTTCCCTTCCC
>M00828_25_000000000-A7WCD_1_1114_15379_21727;size=3;
GTTGAATAATGTCAGTTTTTGGTTACTTCCGCCATCACTTTTGTTGTTAATTGCATCTGTACTAGCTGAAGCAGGTGCAG
GGACCGGTTGGACCGTGTACCCGCCTTTATCTGGTATTATATCGCATTCGGGTGGATCAGTTGATTTTGCCATATTTAGT
TTGCACCTTTCCGGAGCTTCTTCAATTTTAGGTGCTATTAATTTTATTTGTACGATTTTTAACATGAGAGCAAAAGGAAT
GTCTTTTCATCATTTACCTTTGTTTGTCTGGTCAGTTTTAATTACAGCGTTTCTTTTGCTATTGTCGTTGCCC
>M00828_25_000000000-A7WCD_1_1109_7618_23806;size=3;
ACTTAATAATATAAGATTTTGATTATTACCTCCATCTTTAACCTTACTACTATCTAGTAGAATAGTTGAAAGAGGTACAG
GAATAGGATGAAATGTTTATCCTCCACTGGCAGGAGCAATTGCTCATGCTGGTGCATCAGTAGATCTAACTATTTTTTCA
TTACACCTTGCAGGTGTATCATCCATTCTTGGAGCAATCAATTTTATCACAACTGTGATCAACATAAAATCCCCTGGAAT
AAAAATAGACCAAATACTATTATTCGTATGAGCTGTAGTAATTACAGCAGTACTATTATTATTATCATTACCC
>M00828_25_000000000-A7WCD_1_2106_18798_8513;size=3;
ACTTAATAATATAAGATTTTGATTATTACCTCCATCTTTAACCTTACTACTATCTAGTAGTATAGTTGAAAGAGGTGCAG
GAACAGGATGAACTGTTTATCCTCCACTGGCAGGAGCAATTGCTCATGCTGGTGCATCAGTAGATCTAACTATTTTTTCA
TTACACCTTGCAGGTGTATCATCCATTCTTGGAGCAATCATTTTTATCACAACTGTGATCAACATAAAATCCCCTGGAAT
AAAAATAGACCAAATACCATTATTCGTATGAGCTGTAGTAATTACAGCAGTATTATTATTATTATCTCTACCC
>M00828_25_000000000-A7WCD_1_1105_8540_16650;size=3;
TATAAATAACATAAGTTTCTGGTTATTACCTCCTGCACTAACCCTACTTTTAGCTAGTAGTATAGTAGAAAGAGGGGCAG
GGACAGGGTGAACAGTGTATCCACCCTTAGCATCAGGCATCGCTCATGCAGGTGCCTCTGTAGACCTAGCGATCTTTTCC
TTACATTTAGCGGGAGTATCATCTATTTTAGGGGTAGTTAACTTTATCACTATTATTATTAATATGCGAGCGAGAGGGAT
AACTTTAGACTGTATTCCTTTATTTGTTTGGTCTGTTGTCATTACTGTTATTTTCTTACTCTTATCCTTACCC
>M00828_25_000000000-A7WCD_1_1103_15364_18451;size=3;
TATAAATAATATAAGGTTCTGATTACTTCCTTTTTCTTTAACATTATTAATTTCAAGTGCTATTGTAGAAAATGGAGCTG
GAACAGGTTGAACAGTTTATCCCCCCCTTTCCAGATCAATTGCCCATAGAGGGTCTTCTGTTGATTTAGCTATTTTTTCT
TTACATTTAGCAGGTATTTCTTCAATTTTAGGATCTGTAAACTTTATTTCAACTATTATAAATATACGATCAAAAAATTT
AAGTTTAGATCGAATACCATTATTCGTCTGATCAATTTTAATTACAACAATTTTATTATTATTATCTCTACCC

## Sheet: FileS3_WC_49.fasta
>M00828_25_000000000-A7WCD_1_1101_14606_1603;size=57994;
AATGAATAACATAAGATTTTGGCTACTTCCGCCTGCTTTAACCTTATTATTAGCTAGCAGCATAGTTGAAAGAGGTGCAG
GTACAGGGTGAACAGTTTATCCCCCTCTATCAGCAGGAATTGCACATGCAGGAGCTTCAGTAGACCTGGCTATTTTCTCT
TTACATCTAGCAGGTGTGTCCTCTATCCTAGGAGCAGTAAATTTTATTACAACAACTATTAATATGCGCACTAGTGGTAT
AACTCTAGATCGAATTCCTTTATTTGTTTGATCTGTGGTGATTACAGCAATCTTGTTGCTTCTATCCCTTCCC
>M00828_25_000000000-A7WCD_1_1101_17488_1591;size=34099;
TATAAATAATATAAGATTTTGATTACTTCCTCCGGCTTTGACTTTACTCTTAGCTAGTAGTATAGTTGAAAGTGGTGCTG
GGACTGGGTGAACTGTTTACCCTCCTCTATCCTCTGGGATTGCCCATGCAGGTGCCTCAGTAGACCTAGCTATCTTTTCT
CTACACTTGGCAGGTGTGTCTTCTATCTTAGGGGCGGTTAATTTTATCACCACTACTATTAATATACGAACTAGAGGGAT
AACTTTAGACCGGATTCCCTTGTTTGTGTGGTCTGTAGTAATCACAGCTGTGTTACTATTGCTTTCACTACCC
>M00828_25_000000000-A7WCD_1_1101_13118_1764;size=56122;
ACTAAACAACTTAAGATTTTGATTACTACCACCATCTTTAATCTTGCTTGTTAGATCTGCAGCAGTAGAAAAAGGCGCTG
GTACCGGATGAACAGTATACCCGCCATTAGCAAGAAACTTAGCACATGCAGGCCCATCAGTAGACTTAGCCATTTTCTCC
CTTCATCTCGCGGGTGCATCCTCAATTCTAGGTGCTCTGAATTTTATTACAACAGTCATTAATATACGATGAGATGGAAT
ACGACTTGAACGAATTCCTTTATTTGTATGAGCCGTAATAATCACCGTAATCCTACTACTTTTATCACTACCC
>M00828_25_000000000-A7WCD_1_1101_16885_1569;size=27912;
TTTAAATAACATGAGATTTTGACTTCTGCCTCCTTCCTTAATTCTACTAGTATCCTCTGCAGCCGTAGAAAAGGGGGCCG
GGACAGGATGAACTGTTTATCCTCCCTTAGCAAGAAATTTAGCTCATGCAGGTCCATCAGTAGACTTAGCTATTTTCTCA
TTACATTTAGCAGGAGCTTCATCTATTTTAGGGGCCATCAACTTTATTACTACAGTCATCAATATGCGATGAAGAGGTTT
ACGATTAGAGCGAATCCCCCTTTTCGTATGAGCTGTATTAATTACAGTGATTCTTCTTCTACTATCATTGCCC
>M00828_25_000000000-A7WCD_1_1101_15400_5984;size=840;
TCTTAATAATATCAGTTTTTGGTTACTTCCACCTTCCTTATGCTTATTATTAGCTTCATCGCTTGTTGAAGTCGGAGCAG
GAACAGGTTGAACAGTATACCCACCTCTTAGCGCTATACAAAGTCATTCTGGAGGTTCTGTTGATTTAGCTATATTTAGT
CTTCATTTAGCAGGAGCTGCGTCAATTTTAGGAGCAATAAATTTTATTTCTACAATAATTAATATGCGAAACCCTGGACA
AAGTATGTATAGAATGCCTTTATTTGTATGGTCTATTTTCATAACCGCTTTTTTGTTACTTTTATCAGTTCCC
>M00828_25_000000000-A7WCD_1_1101_10291_6467;size=838;
AATAAATAATATAAGTTTTTGAATACTACCTCCTTCATTAACCCTTCTTTTATCAAGCTCAATTGTAGAAAATGGAGCTG
GGACAGGTTGAACTGTTTACCCACCCTTATCTTCTGGTATTGCCCATGCAGGTGCTTCTGTAGATTTAGCAATTTTTTCT
TTACATTTAGCAGGAATTTCTTCAATTTTAGGAGCTGTAAATTTTATTACTACAGTTATTAACATACGGTCTAGAGGAAT
TACTTTAGACCGAATACCTTTATTCGTTTGATCAGTAGTAATTACTGCAGTATTACTATTACTATCTCTTCCC
>M00828_25_000000000-A7WCD_1_1101_20011_4579;size=786;
TTTAAATAACATAAGATTTTGATTACTCCCCCCATCATTATTATTGTTAGTAAGTTCAGCAGCAGTAGAAGCTGGAGCAG
GAACTGGATGAACAGTTTACCCCCCTTTAGCTTCAAATATTGCCCATGCTGGAGGATCCGTAGATTTAGCCATTTTTAGT
TTACATCTAGCAGGTGTATCTTCAATTTTAGGAGCTATCAATTTTATTACAACAATTATTAATATACGCTCACAAGGCTT
AACTTTTGAACGATTAACTTTATTTGTTTGAGCTGTAAAAATTACAGCAGTATTATTATTATTATCTTTACCC
>M00828_25_000000000-A7WCD_1_1101_8901_4124;size=1043;
AATAAATAATATAAGTTTTTGAATACTTCCTCCTTCATTAACTCTTTTATTAGCAAGTAGTATAGTAGAAGCAGGAGCTG
GAACAGGATGAACTGTTTACCCTCCATTATCTTCAGGAATTGCCCACGCTGGAGCTTCTGTTGATTTAGCTATTTTTTCC
CTTCATTTAGCAGGAATTTCTTCTATTCTAGGAGCTGTAAATTTTATTACAACTATTATTAATATACGATCAAATGGTAT
CACTTTTGATCGAATACCTTTATTTGTCTGATCAGTTGTTATTACAGCAGTGTTATTACTTTTATCTTTACCC
>M00828_25_000000000-A7WCD_1_1101_19518_4325;size=763;
AATAAATAATATAAGATTTTGACTTTTACCTCCTTCATTAACATTACTTTTATCAAGTTCTATTGTTGAAAATGGAGCCG
GGACAGGTTGAACTGTATACCCTCCGCTTTCATCAGGAATTGCTCATACTGGAGGTTCAGTAGATTTAGCTATTTTTTCT
CTTCATTTAGCTGGTATTTCTTCTATTTTAGGAGCAGTAAATTTTATTACTACTGTTATTAATATACGATCAAATGGAAT
TACTCTAGATCGAATACCGTTATTTGTTTGATCTGTAATTATTACAGCTATTTTATTACTTTTATCTTTACCC
>M00828_25_000000000-A7WCD_1_1101_14393_2600;size=604;
AATAAATAATATAAGTTTTTGAATACTACCTCCTTCATTAACCCTTCTTTTATCAAGTTCAATTGTAGAAAATGGAGCTG
GGACAGGATGAACTGTATACCCCCCATTATCTTCTGGTATTGCTCATGCTGGTGCTTCAGTAGACTTAGCAATTTTTTCT
TTACATTTAGCAGGAATTTCATCAATTTTAGGAGCTGTAAATTTTATTACAACAGTTATTAATATACGATCTAGAGGGAT
TACTTTAGATCGAATACCTTTATTTGTGTGATCAGTAGTTATTACAGCTGTTTTACTTTTATTATCTTTACCC
>M00828_25_000000000-A7WCD_1_1101_10975_2938;size=1238;
TATGAATAATATAAGATTTTGATTACTTCCTCCGGCTTTGACTCTACTTTTAGCTAGTAGTATAGTTGAAAGTGGTGCTG
GGACTGGGTGAACTGTTTACCCTCCTCTATCGTCTGGGATTGCCCATGCAGGTGCCTCAGTAGACCTAGTTATCTTTTCT
CTACATTTAGCAGGTGTGTCTTCTATCTTAGGGGGGGTTAATTTTATCACCACTACTATTAATATACGAGCTAGAGGGAT
AATTTTAGACCGGATTCCTTTGTTTGTGTGGTCTGTAGTAATCACAGATGTGTTACTATTGCTTTCGCTCCCC
>M00828_25_000000000-A7WCD_1_1101_4584_8828;size=448;
TATAAACAACATAAGATTTTGAATGCTTCCACCTTCTCTTACTTTACTATTATCTAGTTCAATTGTAGAAAATGGGGCTG
GAACTGGATGAACAGTTTATCCTCCTCTGTCCTCTGGAATTGCACATGCCGGGGCTTCTGTTGATTTAGCTATTTTTTCT
TTACATTTAGCAGGAATCTCTTCTATTTTGGGGGCAGTAAACTTTATTACAACAGTAATTAATATACGATCAAGAGGAAT
TACCCTAGATCGAATACCCCTATTTGTTTGATCAGTTGTAATTACAGCTGTATTATTATTGTTATCCTTACCC
>M00828_25_000000000-A7WCD_1_1101_9133_3969;size=417;
AATAAATAATATAAGATTTTGAATATTACCCCCTTCTCTTACTTTACTATTGTCTAGTTCAATTGTAGAAAATGGGGCTG
GAACTGGTTGAACGGTTTATCCCCCTCTTTCTTCTGGAATTGCTCATGCAGGAGCTTCTGTTGATTTAGCTATTTTCTCT
TTACATTTAGCAGGAATTTCTTCTATTTTAGGAGCAGTAAATTTTATTACAACAGTAATTAATATACGATCAAGAGGAAT
TACCTTAGACCGAATACCACTATTTGTTTGATCTGTTGTAATTACCGCAGTATTGCTACTACTATCCTTACCC
>M00828_25_000000000-A7WCD_1_1101_3010_12862;size=248;
AATAAATAATATAAGATTTTGGATATTGCCCCCTTCTTTAACTTTACTTTTATCTAGCTCAATTGTAGAAAACGGAGCTG
GAACAGGTTGAACTGTATACCCCCCACTATCTTCTGGAATTGCTCACGCCGGAGCTTCTGTTGATTTAGCTATTTTTTCT
CTTCATTTAGCAGGAATTTCTTCTATTTTAGGAGCTGTTAATTTTATCACAACAGTGATTAATATACGCTCTACTGGAAT
TACCCTGGACCGAATGCCCCTATTTGTATGATCTGTTGTTATTACTGCAATTCTTTTATTATTATCGTTGCCC
>M00828_25_000000000-A7WCD_1_1101_15937_2848;size=348;
AATAAATAACATAAGATTTTGGTTGCTTCCACCTGCTTTAACCTTATTATTAGCTAGCAGCATAGTTGAAAGAGGTGCCG
GTACTGGATGAACAGTTTATCCTCCCCTATCAGCAGGAATTGCACATGCAGGAGCTTCAGTAGACCTCGCTATTTTCTCC
TTACATTTAGCAGGAGTTTCCTCTATTCTAGGAGCAGTAAATTTTATTACAACAACCATTAATATACGCACAAGTGGTAT
AACTTTAGATCGAATTCCTTTATTTGTTTGATCTGTGGTAATTACAGCAATCTTGCTGCTTCTATCCCTTCCC
>M00828_25_000000000-A7WCD_1_1101_4087_14616;size=176;
AATAAATAATATAAGATTTTGATTATTACCCCCATCTTTAACACTTCTTTTATCTAGTTCAATAGTAGAAAACGGAGCTG
GAACAGGCTGAACAGTTTATCCTCCATTATCTTCAAATATTGCTCATGCAGGGGCTTCAGTAGATTTAGCTATTTTTTCA
CTACATTTAGCTGGAATTTCTTCAATTTTAGGGGCTGTAAATTTTATTACAACAGTAATTAATATACGATCTGAAGGAAT
TTCATTAGATCGAATACCTTTATTTGTGTGATCAGTAATTATTACAGCTATTTTATTATTACTATCTCTTCCC
>M00828_25_000000000-A7WCD_1_1101_16974_3378;size=99;
ACTTAATAATATTAGCTTTTGACTGTTGCCTCCATCTTTATGTTTATTGTTGGCTTCCTCGCTTGTTGAAGTAGGAGCTG
GAACAGGTTGAACTGTTTACCCACCTCTTAGTTCCATACAAAGTCACTCAGGAGGCTCTGTTGATTTAGCTATTTTTAGC
CTTCATTTAGCAGGAGCAGCTTCTATTTTAGGAGCAATAAATTTTATTTCTACGATAATCAATATGAGAAATCCAGGCCA
AAGTATGTATAGAATGCCTTTATTCGTGTGGTCCATTTTCATAACAGCATTTTTACTTCTTTTGTCTGTTCCC
>M00828_25_000000000-A7WCD_1_1101_16184_12359;size=113;
AATAAATAATATAAGTTTTTGACTTCTTCCCCCTTCTCTTACTCTTTTACTTTCTAGTTCATTCGTAGAAAATGGGGCAG
GAACTGGCTGAACGGTCTACCCCCCTCTTTCTGCGGCTATTGCTCATAGAGGGGCTTCTGTTGATTTAGCTATTTTTTCT
CTCCATTTAGCAGGTGTGTCTTCTATTTTAGGTTCTGTAAATTTTATTACTACAGTTATTAATATGCGAGCTAACGGAAT
TACATTAGATCGAATACCCTTATTTGTCTGATCTGTGGTAATTACAACTGTTTTATTACTTCTTTCATTACCC
>M00828_25_000000000-A7WCD_1_1101_11438_16681;size=88;
AATAAATAATATAAGTTTTTGACTTCTCCCCCCTTCTCTCACACTTTTACTTTCTAGTTCATTTGTAGAAAATGGAGCGG
GAACAGGCTGAACTGTATACCCCCCTCTTTCTGCGGCTATTGCTCATAGTGGGGCTTCCGTTGATTTAGCCATCTTTTCA
CTTCACTTGGCTGGTGTATCTTCTATTCTAGGATCTGTAAATTTTATTACAACAGTAATTAATATACGAGCTAATGGGAT
TACATTAGACCGAATGCCCTTATTTGTTTGATCTGTAGTTATTACAACAGTTCTTTTACTTTTATCTTTACCC
>M00828_25_000000000-A7WCD_1_1101_23861_9482;size=75;
TTTGAATAATATAAGATTTTGATTATTACCTCCTTCTTTAATATTACTTCTATCCAGAAGTATTGTAGAAAGAGGAGCAG
GAACTGGATGAACAGTTTATCCTCCCCTTGCCGGGGCTATTGCCCATGCTGGAGCTTCTGTAGATTTAACTATTTTTTCT
CTACACTTAGCAGGAGTCTCATCAATTTTAGGGGCTATTAATTTTATTACTACAACTATCAATATAAAGTCCCCTGGGAT
AAAGCTAGACCAAATACCTTTATTTGTATGAGCAGTTGCTATTACTGCCGTTTTATTATTATTATCATTACCC
>M00828_25_000000000-A7WCD_1_1101_15230_13161;size=69;
TTTAAACAATATTAGTTTTTGGTTACTCCCACCATCCCTCTTCCTTCTACTAAGTTCTGCCCTCGTTGAGGTTGGAGCTG
GAACAGGATGGACGGTCTATCCGCCCCTCTCGAGTATTGCAAGTCACTCGGGGGGATCCGTAGATCTTGCGATCTTCAGT
CTTCACCTCTCGGGGGCGAGTAGTATCCTAGGAGCTATTAACTTTATTACCACGGTATTTAATATGAGAGCCCCAGGAAT
GACCATGCATAGACTGCCCCTCTTCGTTTGGTCAGTCTTCATTACCGCATTCCTCCTCCTTCTCTCTCTACCC
>M00828_25_000000000-A7WCD_1_1101_7150_5348;size=78;
AATGAATAATATAAGTTTTTGAATATTACCTCCTTCATTAACCCTTCTTTTATCAAGATCAATTGTAGAAAACGGGGCCG
GGACAGGATGAACTGTTTACCCACCCCTGTCTTCTGGTATTGCCCACGCAGGTGCTTCTGTAGATTTAGCAATTTTTTCT
TTACATTTAGCAGGAATTTCTTCAATTTTAGGAGCTGTAAATTTTATTACAACAGTTATTAATATACGATCTAGAGGAAT
TACTTTAGACCGAATACCTTTATTTGTATGATCAGTAGTAATTACAGCGGTGTTACTTTTACTATCTCTACCC
>M00828_25_000000000-A7WCD_1_1102_25611_11840;size=50;
AATAAATAACATAAGATTTTGATTATTACCGCCTAGATTAATATTATTATTATCTAGTATATTTATTGGTATAGGTACAG
GTACAGGATGAACAGTGTATCCCCCTTTGTCAAGAAATTTAGCTCATAGAGGCCCTTCAGTTGATTTATCTATTTTTTCT
TTACATATTGCTGGAATTTCATCAATTATAGCTTCAATTAATTTTATTTCAACAATTTTAAATATAAAAATTAATAAAAT
TGAAAATATTTCATTATTTTCTTGATCAATAATATTAACTGCTATTTTATTATTGTTATCATTACCC
>M00828_25_000000000-A7WCD_1_1101_14273_13582;size=55;
TATAAATAATATAAGATTTTGATTACTTCCTCCGACTTTTACTTTACTTTTAGCTAGTAGTATAGTTGAAAGTGGTGCTG
GGACTGGGTGAACCGTTTACCCTCCTCTATCGTCTGGGATGGCCCATGCAGGTGCCTCAGTAGACCTAGCTATCTTTTCT
CTACATTTGGCAGGTGTGTCTTCTATCTTAGGGGCGGTTAATTTTATCACCACTACTATTAATATACGAACTAGAGGGAT
AACTTTAGACCGGATTCCCTTGTTTGTGTGGTCTGTAGTAATCACAGCTGTGTTACTATTGCTTTCACTACCC
>M00828_25_000000000-A7WCD_1_1101_26700_8440;size=62;
ATTAAATAATTTAAGATTTTGATTGCTTCCACCATCTTTAATTTTACTTGTTAGATCTGCGGCTGTAGAAAAAGGAGCTG
GCACCGGATGAACAGTATACCCTCCATTAGCAAGAAACTTAGCACATGCAGGTCCATCAGTAGACTTAGCTATTTTCTCT
CTTCATCTTGCAGGTGCATCTTCAATTTTAGGTGCTCTAAACTTTATTACAACAGTTATTAATATGCGATGAGATGGTAT
ACGACTACGTCTTGAACGAATTCCTCTATTTGTATGAGCTGTCATAATCACTGTAATTCTACTACTTTTATCCTTACCC
>M00828_25_000000000-A7WCD_1_1103_22561_13671;size=53;
TATAAATAACATAAGATTTTGATTACTCCCTCCAGCTTTGACTCTTCTTTTAGCTAGTAGTATAGTTGAAAGTGGGGCTG
GGACTGAGTGAACTGTTTACCCTCCTCTATCATCCGGGTTTGCTCACGCAGGTGCCTCAGTAGACCTGGCTATCTTTTCC
CTACATTTAGCAGGTGTGTCTTCTATCTTAGGGGCAGTAAATTTTATCACAACTACTATTAATATACGAGCCAGAGGGAT
AACTTTAGACCGGATTCCCTTGTTTGTGTGGTCTGTAGTAATCACGGCTGTTTTGTTATTACTATCCCTTCCC
>M00828_25_000000000-A7WCD_1_1102_8120_14583;size=38;
AATAAATAATATAAGTTTTTGATTATTACCCCCTTCTCTTACTTTACTATTAGCCAGTAGTATAGTTGAAGCAGGAGCAG
GAACGGGATGAACAGTTTACCCTCCACTCTCATCAGGTATTGCCCATGCTGGTGCATCAGTAGATTTAGCTATTTTTTCT
CTTCACCTTGCAGGAATTTCTTCAATTTTAGGAGCTGTAAATTTTATTACAACAATTATTAATATACGATCTAATGGAAT
CACATTTGACCGAATACCTTTATTTGTTTGATCAGTAGTAATTACAGCAGTATTACTTCTTCTATCACTCCCC
>M00828_25_000000000-A7WCD_1_1101_16189_3718;size=33;
AATAAACAACATAAGGTTCTGACTTTTGCCCCCTTCTTTAGTACTTCTTTTGATGAGAGGCATAGTAGAGAGTGGAGTAG
GGACAGGCTGGACTGTGTATCCTCCGCTATCAGGTAATGTCGCTCACAGAGGGAGGTCAGTAGATATGGCTATTTTTTCA
TTACATCTGGCAGGTGCGTCTTCAATCTTGGGGGCTATTAATTTTATTTCGACGGTTTTAAACATGCGAACTTCGGGGAT
AAGAATAGACCGAGTGCCCTTATTTGTTTGGTCCGTGTTTATTACGGCCATTCTTTTGTTATTGTCTTTGCCC
>M00828_25_000000000-A7WCD_1_1104_9462_4354;size=32;
TATGAATAACATAAGATTTTGAATATTGCCCCCTTCTCTTACTCTTCTACTTTCTAGCTCAATTGTTGAAAATGGGGCTG
GAACAGGTTGAACAGTTTATCCTCCTTTATCTTCAGGAATTGCCCACGCAGGGGCTTCAGTTGATTTAGCAATTTTCTCT
TTACATTTAGCAGGAATTTCTTCTATTTTAGGAGCAGTAAATTTTATTACAACTGTAATTAATATACGTTCAAGAGGAAT
TACATTAGACCGAATACCTTTATTTGTGTGATCTGTTGTTATTACAGCAGTATTATTATTATTATCTTTACCC
>M00828_25_000000000-A7WCD_1_1102_24445_12201;size=32;
CTTAAATAATATAAGATTCTGATTATTACCTCCTTCTTTAATATTACTCCTATCCAGAAGAATTGTGGAAAGAGGAGCAG
GAACTGGATGAACAGTATATCCCCCTCTTGCCGGAGCTATTGCTCATGCCGGAGCTTCCGTAGATTTAACTATTTTTTCA
TTACATTTAGCAGGAGTCTCATCAATCCTAGGAGCTATTAATTTTATTACCACAACTATTAATATAAAGTCTCCCGGTAT
AAAGCTAGATCAAATACCTTTATTTGTATGAGCAGTTGCTATTACTGCTGTTCTATTATTATTATCATTACCC
>M00828_25_000000000-A7WCD_1_1101_3911_18273;size=20;
AATAAATAACATAAGATTTTGACTTTTACCTCCTTCTTTAACTCTCCTTTTATCTAGCTCAATTGTAGAAAACGGAGCTG
GTACAGGATGAACAGTATACCCTCCTCTGTCTTCCGGAATTGCCCATGCCGGAGCTTCAGTAGATTTAGCTATTTTTTCC
CTCCATTTAGCAGGAATTTCTTCTATCTTAGGAGCAGTAAATTTTATCACCACAGTAATTAATATACGATCAGAAGGAAT
TTCTTTAGATCGAATACCTTTATTTGTTTGGTCTGTAATTATTACAGCTGTTTTATTACTTTTATCCCTTCCC
>M00828_25_000000000-A7WCD_1_1102_20204_7513;size=19;
AATAAATAATATAAGATTTTGAATACTTCCCCCTTCTCTTACTCTACTACTTTCTAGTTCAATTGTTGAAAACGGGGCTG
GAACAGGTTGAACTGTTTATCCCCCTCTCTCTTCTGGAATTGCTCACGCTGGAGCTTCAGTAGATTTAGCAATTTTTTCT
CTACATCTTGCAGGAATTTCTTCTATTTTAGGAGCAGTAAATTTTATTACTACAGTTATTAATATACGTTCTAGTGGAAT
TACATTAGATCGAATACCTTTATTTGTTTGATCAGTTGTTATTACAGCAGTATTATTATTGCTATCTTTACCC
>M00828_25_000000000-A7WCD_1_1102_12079_20588;size=13;
TATGAACAATGTTAGTTTTTGGTTGATGCCGCCTTCTTTAATATTATTAGTGGCGTCGACTTTTGTTGAAGCTGGGGCTG
GTACTGGTTGGACAGTATATCCGCCATTATCTAGTGTTCAATCACACTCAGGTCCTTCTGTTGATCTTGCCATTTTTAGT
TTACATTTAGCTGGGGCTGCGTCTATTTTGGGAGCAATTAATTTTATTACTACCATTTTTAATATGAGAGCTCCTGGATT
GACTATGCATAGAATTCCTTTGTTTGTATGGTCCATTCTAATTACAGCTTTTTTAATACTACTTTCTTTACCC
>M00828_25_000000000-A7WCD_1_1103_9283_4636;size=11;
AATAAATAACATAAGATTTTGATTGCTTCCACCTGCTTTAACCTTATTATTAGCTAGTAGCATAGTTGAAAGAGGTGCCG
GTACTGGGTGAACAGTTTATCCTCCCCTATCAGCAGGAATTGCACATGCAGGAGCTTCAGTAGACCTCGCTATTTTCTCT
CTACATTTAGCAGGAGTTTCCTCTATCCTAGGAGCAGTAAACTTTATTACAACAACCATTAATATACGCACAAGTGGTAT
AACTCTAGATCGAATTCCTTTATTTGTTTGATCTGTGGTAATTACAGCAATCTTGCTGCTTCTATCCCTTCCC
>M00828_25_000000000-A7WCD_1_1103_19985_6212;size=9;
ACTTAACAATTTAAGATTCTGACTACTTCCTCCATCATTGATTCTTCTTGTATCATCTGCTGCAGTAGAAAAAGGGGCAG
GTACAGGATGAACTGTATACCCTCCATTATCAAGAAATCTTGCTCATGCAGGACCTTCTGTAGATATGGCTATTTTCTCT
CTACATTTAGCTGGTGCCTCATCTATTCTTGGAGCCGTAAACTTTATTACTACCGTAATTAACATACGATGAAATGGAAT
ACGATTAGAACGGGTTCCTCTATTCGTATGAGCAGTTTTATTAACAGTAATTCTTCTATTACTATCTCTACCC
>M00828_25_000000000-A7WCD_1_1107_20382_7373;size=8;
AATAAATAATATAAGATTTTGACTTTTACCCCCTTCTTTAACGCTTCTTCTATCAAGATCTATAGTAGAAAACGGAGCAG
GAACAGGATGAACTGTTTATCCCCCCCTCTCTTCAAATATTGCTCATGCAGGGGCTTCAGTAGATTTAGCTATTTTTTCA
CTTCATCTTGCAGGTATTTCTTCTATTCTAGGAGCTGTAAATTTTATTACTACTGTTATTAATATACGATCTGAAGGAAT
TTCTTTAGATCGAATACCTTTATTTGTTTGATCTGTAGTTATTACAGCAGTATTACTTTTACTTTCTTTACCC
>M00828_25_000000000-A7WCD_1_1101_17119_5991;size=8;
TATGAACAACATCTCGTTCTGGCTGCTGCCGGCAGCCCTCGGCCTGCTGCTGATCTCGATGTTCGTTGAAGGCCCACCCG
GATCGAACGGTGCCGGTACCGGCTGGATCGTGCTCGCGCCGCTGTCGACCTCGGGCCATCCCGGCCCAGCCGTCGATTTC
GGTATCTTCGCGCTGCATATCGCAGGCGCCTCCTCGATCCTTGGCGCCATCAACTTCATCACCACCATCTTCAACATGCG
CGCACCGGGCATGACCCTGCACAAGATGCCGCTGTTCGTCTGGTCGGTGCTGATTACCGCTTTCCTGCTGCTGCTGTCGC
TGCCC
>M00828_25_000000000-A7WCD_1_1110_8335_17075;size=36;
TATAAATAATATAAGATTTTGATTACTTCCTCCGGCTTTGACTTTACTCTTAGCTAGTAGTATAGTTGAAAGTGGTGCTG
GGACTGGGTGAACTGTTTACCCTCCTCTATCGTCTGAGATTGCCCATGCAGGTGCCTCAGTAGACCTAGTTATCTTTTCT
CTATATTTAGCAGGTGTGTCTTCTATCTTAGGGGGGGTTAATTTTATCACCACTACTATTAATATACGAACTAGAGGGAT
AACTTTAGACCGGATTCCCTTGTTTGTGTGGTCTGTAGTAATCACAGCTGTGTTACTATTGCTTTCACTACCC
>M00828_25_000000000-A7WCD_1_1102_9117_24732;size=6;
ACTTAACAACATGAGATTTTGATTACTTCCTCCATCTCTTATACTTCTTGTATCTTCTGCTGCTGTCGAAAAAGGCGCAG
GAACTGGATGAACTGTATATCCACCTTTATCAAGAAATTTAGCTCATGCTGGCCCTTCGGTTGACTTAGCAATTTTCTCT
CTTCATTTAGCAGGAGCTTCATCAATTCTTGGAGCTGTAAACTTTATTACTACAGTAATTAATATACGATGACAAGGTCT
TCGTTTAGAACGAATTCCATTATTCGTCTGAGCAGTAGTGATCACTGTAGTTTTACTACTACTATCTCTTCCC
>M00828_25_000000000-A7WCD_1_1105_4960_8919;size=6;
TATAAATAATATGAGTTTCTGGCTTCTGCCACCTGCATTGACCTTACTTTTAGCTAGTAGTATGGTAGAAAGAGGGGCAG
GTACAGGATGAACTGTGTATCCTCCTTTAGCTTCTGGTATTGCTCACGCCGGGGCTTCTGTAGATTTAGCTATTTTTTCT
CTGCACTTAGCCGGTGTGTCATCAATTCTAGGGGCTGTAAACTTTATCACCACTACTATCAATATACGCTCTAGCGGGAT
AACCTTAGACCGCATTCCCCTATTTGTTTGATCTGTAGTAATTACCGCAATTCTATTGCTTTTATCGTTACCC
>M00828_25_000000000-A7WCD_1_1107_15807_7650;size=6;
CATGAACAACATTTCCTTCTGGCTGCTCATTCCCTCAATCGGCCTGCTGTTCATCTCGATGTTCGTTGAAGGCCCGTCGG
GCCTCTATGGTTCGGGCGGTGGCTGGACAATTTATCCACCACTCTCCACCTCAGGCCAGCCTGGTCCGGCGATGGATTTC
GTCATTCTCTCGCTGCATCTTGCCGGTGCCTCGTCCATCCTTGGTGCCATCAACTTTATCACCACGATTTTCAACATGCG
CGCCCCCGGCATGACGCTGCACAAGATGCCGCTCTTCGTCTGGGCCGTCCTTGTCACCGTGTTCCTGCTGCTGTTGTCGC
TGCCC
>M00828_25_000000000-A7WCD_1_1101_14311_12147;size=5;
ACTTAACAATGTTAGTTTTTGGTTGCTTCCCCCTTCCTTTCTTCTTCTGCTTTCCTCTGCGCTTGTTGAAGTTGGTGCCG
GAACCGGCTGGACTGTTTACCCACCACTGAGTGGTGTCGAAGCCCATTCCGGTGCTTCCGTAGATTTGGCCATATTTAGT
CTACACCTAGCCGGGGTTTCCTCAATTTTGGGTTCCATAAACTTCATAACTACTATCTTCAATATGCGTTCTCCGTCTCT
GACCTTGCACCGATTGCCTCTCTTTATTTGGTCTTTGTTGATAACAGCTTTTCTACTTTTGCTTTCCGTTCCC
>M00828_25_000000000-A7WCD_1_2102_21245_8512;size=5;
ATTAAATAATATCTCATTCTGGTTGTTGCCCCCAAGTCTATTGCTCCTCTTAAGCTCAGCCTTAGTAGAAGTGGGTACCG
GCACTGGGTGGACGGTCTATCCACCTTTAAGTGGTATTACCAGCCATTCCGGGGGAGCGGTGGATTTAGCCATTTTTAGT
CTTCATCTATCAGGTGCGTCATCCATTTTGGGTGCTATCAATTTTATAACAACTATCTTCAACATGCGTGGACCAGGAAT
GACTATGCATAGATTACCCCTTTTTGTGTGGTCCGTTCTAGTGACAGCATTCCTACTTTTATTATCACTTCCC
>M00828_25_000000000-A7WCD_1_1110_19687_24763;size=4;
CATGAACAACATCTCGTTCTGGCTGCTTCCCCCGGCGCTTGGCCTGCTGCTGATCTCGATGTTCGTCGAGGGACCCGCAG
GTGCGTATGGCGTCGGCGGCGGCTGGACCATCTATCCGCCGCTTTCGACCACGGGCCAGCCCGGCCCGGCAATGGATTTT
GCCATCCTCGCGCTCCACATCGCGGGCGCATCGTCGATCCTCGGTGCCATCAACTTCATCACCACCATCTTCAACATGCG
CGCTCCCGGCATGACGCTGCACAAGATGCCGCTCTTCGTCTGGTCCGTGCTGGTCACCGTCTTTCTGCTGCTGCTGTCGC
TCCCC
>M00828_25_000000000-A7WCD_1_1106_18699_5041;size=117;
ACTAAACAACTTAAGATTTTGGCTACTTCCGCCTGCTTTAACCTTATTATTAGCTAGCAGCATAGTTGAAAGAGGTGCAG
GGACAGGGTGAACAGTTTATCCCCCTCTATCAGCAGGAATTGCACATGCAGGAGCTTCAGTAGACCTGGCTATTTTCTCT
TTACACCTAGCAGGTGTGTCCTCTATCCTAGGAGCAGTAAATTTTATTACAACAACTATTAATATGCGCACTAGTGGTAT
AACTCTAGATCGAATTCCTTTATTTGTTTGATCTGTGGTGATTACAGCAGTCTTGTTGCTTCTATCCCTTCCC
>M00828_25_000000000-A7WCD_1_1110_10223_24630;size=4;
TATGAACAACATTAGTTTTTGGTTGCTTCCTCCTTCGCTTTTTCTTTTAGTTGGTTCTGTTTTGTGTGAAGCTGGAGTAG
GGACTGGTTGGACAGTTTATCCGCCTCTATCTGGTATAGTAGCGCATTCTGGTGGATCTGTCGATTTAGCAATATTTAGT
CTGCATGTTTCAGGAGCTGCGTCAATATTAGGCGCAATAAATTTTATCTGTACTATATTTAATATGAGGTCTGGAAGTAT
TTTTTTTCATAATTTACCACTATTCGTATGGGCTATACTAATTACAGCATTTTTATTGTTGATTTCTTTACCC
>M00828_25_000000000-A7WCD_1_1101_20658_7322;size=4;
AATAAATAACATGAGATTTTGATTACTTCCCCCTGCTTTAACCTTATTATTAGCTAGCAGCATAGTTGAAAGAGGTGCAG
GTACAGGATGAACAGTTTACCCTCCCCTATCAGCAGGAATTGCACATGCAGGGGCTTCAGTAGACCTGGCTATTTTCTCT
TTACATCTAGCAGGTGTGTCCTCTATCCTAGGAGCAGTAAATTTTATTACAACAACTATTAATATGCGCACTAGTGGTAT
AACTCTAGATCGAATTCCTTTATTTGTTTGATCTGTGGTGATTACAGCAATCTTGTTGCTTCTATCCCTTCCC
>M00828_25_000000000-A7WCD_1_1103_15874_12057;size=4;
TTTAAATAATTTTAGTTTTTGATTACTACCTTGTTCGCTAATTATTTTAGTAATTTCATTATGAGTTGACGGGGGTGTTG
CAACTGGATGAACCGTATATCCACCATTAGCGCTAGCTGAGTTTCATAGTGGAATGTCAGTCGACTTAGGAATCATTAGT
TTACATTTAGCTGGGTTGTCGTCATTAACTGGTTCAATAAATTTTATTGTAACTATTTTAAATATGCGTGCGCCGGGTTT
AAAAATGATTGATATAAACTTATTTGTGTGATCAATACTAATTGTATCAATTTTACTAGTCCTCTCATTACCC
>M00828_25_000000000-A7WCD_1_1107_20919_17055;size=4;
TCTGAACAACATTTCCTTCTGGTTCGTCGCCGCCGCGTTCGCGCTGCTCGTCACTTCCTTGTTCATGCCTGGACCTCCCG
GCACCAACGGCGTTGCCGGAGGCTGGACCATGTACGCACCGCTCTCGAGCAGCGGCACGCCCGGACCCGCGGTCGACTTT
GCCATCTTTGCGTTGCATCTCGCCGGCGCATCCTCGATCCTTGGCGCCATCAATTTCATCACCACCATTTTCAACATGCG
CGCCCCGGGCATGACGCTGCACAAGATGCCGCTGTTTGTTTGGGCGGTGTTGATCACCGCCTTCTTACTTCTGCTGTCGC
TGCCC
>M00828_25_000000000-A7WCD_1_1105_14304_27475;size=15;
AATGAATAACATAAGATTTTGATTACTTCCTCCGGCTTTGACTTTACTTTTAGCTAGTAGTATAGTTGAAAGTGGTGCTG
GGACTGGGTGAACTGTTTACCCTCCTCTATCGTCTGGGATTGCCCATGCAGGTGCCTCAGTAGACCTGGCTATCTTTTCT
CTACATTTGGCAGGTGTGTCTTCTATCTTAGGGGCGGTTAATTTTATCACCACTACTATTAATATACGAACTAGAGGGAT
AACTTTAGACCGGATTCCCTTGTTTGTGTGGTCTGTAGTAATCACAGCTGTGTTACTATTGCTTTCACTACCC
>M00828_25_000000000-A7WCD_1_1111_1954_15520;size=3;
ACTAAACAACTTAAGATTTTGATTACTACCACCATCTTTAATCTTGCTTGTTAGATCTGCAGCAGTAGAAAAAGGAGCTG
GCACCGGATGAACAGTATACCCTCCATTAGCAAGAAACTTAGCACATGCAGGTCCATCAGTAGACTTAGCTATTTTCTCT
CTTCATCTCGCGGGTGCATCCTCAATTCTAGGTGCTCTGAATTTTATTACAACAGTCATTAATATACGATGAGATGGAAT
ACGCCTTGAACGAATTCCTTTATTTGTATGAGCCGTAATAATCACCGTAATCCTACTACTTTTATCACTACCC
>M00828_25_000000000-A7WCD_1_2106_15099_12620;size=3;
CATGAACAACATCTCGTTCTGGCTTCTGCCGGCCGCGTTCGCGCTGCTGCTGATGTCGATGTTCGTTCCGGGTACGGCTG
ACGCAAACGGCGTCGGCACGGGTTGGATCGTGGTTGCGCCGCTGTCAGGCAAAGCGGCACATCCTGGCCCGGCGGTCGAT
TTCGGTATTCTGGCACTCCACTTGGCCGGTGCCTCGTCGATCTTGGGTGCGATCAACTTCATCACCACCATCTTCAACAT
GCGCGCGCCGGGCATGACGCTGCACAAGATGCCGCTGTTCGTGTGGTCGGTGCTGGTCACTGCATTCCTGCTGTTGCCTT
CGCTGCCC
>M00828_25_000000000-A7WCD_1_2101_19127_24186;size=3;
ACTAAACAACATTAGTTTTTGGTTATTGCCTCCATCATTATTTTTATTACTGGCTTCAGCTTTAGTTGAAGCAGGAGCAG
GAACTGGATGGACAGTATATCCACCACTAAGTTCTATTCAAGCTCATTCTGGTCCTTCTGTTGACTTGGCTATCTTTAGT
TTACATTTAAGTGGTGCTTCGTCAATTTTAGGGGCAATTAATTTTATTACCACTATCCTAAATATACGAGCACCTGGTAT
AGGTATACATCGCTTACCTTTATTTGTGTGGTCAATTTTTATTACTGCATTTTTGCTTTTATTATCTTTACCC
>M00828_25_000000000-A7WCD_1_1101_9961_8820;size=159;
TATAAATAACATAAGATTTTGATTACTACCACCATCTTTAATCTTGCTTGTTAGATCTGCAGCAGTAGAAAAAGGCGCTG
GTACCGGATGAACAGTATACCCGCCATTAGCAAGAAACTTAGCACATGCAGGCCCATCAGTAGACTTAGCCATTTTCTCT
CTTCATCTCGCGGGTGCATCCTCAATTCTAGGTGCTCTGAATTTTATTACAACAGTCATTAATATACGATGAGATGGAAT
ACGCCTTGAACGAATTCCTTTATTTGTATGAGCCGTAATAATCACCGTAATCCTACTACTTTTATCATTACCC
>M00828_25_000000000-A7WCD_1_1101_19809_13727;size=3;
AATAAATAACATGAGATTTTGATTACTTCCCCCTGCTTTAACCTTATTATTAGCTAGCAGCATAGTTGAAAGAGGTGCAG
GTACAGGATGAACAGTTTACCCTCCCCTATCAGCAGGAATTGCACATGCAGGGGCTTCAGTAGACCTGGCTATTTTCTCT
TTACATTTGGCAGGTGTTTCCTCTATCCTAGGAGCAGTAAATTTTATTACAACAACTATTAATATACGTACAAGTGGAAT
AACTTTAGATCGAATTCCATTATTTGTTTGGTCTGTGGTAATCACAGCAGTCTTGTTGCTTCTATCCCTCCCC
>M00828_25_000000000-A7WCD_1_1111_18983_26190;size=3;
CATGAACAATATTTCATTTTGGCTGCTGCCGCCGGCCGTTACACTTTTGACACTTTCGATGTTTGTTGAAGGTCCGGCCG
GTGCGATGGGTGTTGGTGGCGGTTGGACGATCTATCCGCCGCTGTCCACAACTGGACAGCCGGGTCCCGCGATGGATTTG
GCAATTCTGGCGCTGCATCTTGCCGGTGCGTCGTCAATCTTGGGCGCGATCAACTTCATCACCACCATTTTCAATATGCG
TGCGCCTGGCATGACGTTGCATAAAATGCCGTTGTTTGCTTGGTCTGTTTTGGTAACAGCATTTCTATTGCTCTTGTCCT
TGCCC
>M00828_25_000000000-A7WCD_1_1107_16749_21737;size=3;
TCTAAACAATATAAGATATTGATTACTACCCCCCTCTCTCATCCTTCTAGTTTCCTCAGCAGCTGTTGAAAAGGGAGCTG
GGACTGGTTGAACAGTATACCCCCCTCTAGCTAGAAATCTCGCTCATGCGGGGCCATCAGTAGATTTAGCTATTTTCTCC
CTACATCTAGCTGGTGCATCTTCTATTCTAGGAGCTATTAACTTTATTACTACAGTAATTAACATACGGTGAAGAGGCCT
ACGATTAGAACGAGTCCCCTTATTTGTTTGAGCTGTACTAATCACTGTAGTTCTTCTCCTTCTATCTCTTCCC
>M00828_25_000000000-A7WCD_1_2105_6741_15842;size=3;
AATAAATAATATAAGATTTTGATTATTACCTCCTTCTTTAACTTTATTATTAGCTAGCTCAATTGTAGAAAACGGGGCCG
GAACAGGTTGAACTGTATATCCTCCCTTGGCATCTGGTATTGCTCATGCTGGAGCTTCTGTAGATTTAGCTATTTTTTCT
CTTCATTTAGCTGGAGTATCATCTATTTTAGGTGCTGTAAATTTTATTACAACAGTAATTAATATACGATCTAATGGAAT
TACTTTAGATCGAATACCTTTATTTGTTTGATCAGTAGTTATTACGGCTGTTTTATTATTATTATCTTTACCC
>M00828_25_000000000-A7WCD_1_1109_4312_19935;size=3;
AATGAATAACATAAGATTTTGGCTACTTCCGCCCGCTTTAACCTTATTATTAGCTAGCAGCATAGTTGAAAGAGGTGCCG
GTACTGGATGAACAGTTTATCCTCCCCTATCAGCAGGAATTGCACATGCAGGAGCTTCAGTAGACCTCGCTATTTTCTCT
TTACATCTAGCAGGTGTGTCCTCTATCCTAGGAGCAGTAAATTTTATTACAACAACTATTAATATGCGCACTAGTGGTAT
AACTCTAGATCGAATTCCTTTATTTGTTTGATCTGTGGTGATTACAGCAATCTTGTTGCTTCTATCCCTTCCC
>M00828_25_000000000-A7WCD_1_1107_21271_3042;size=3;
ACTCAATAACTTCTCTTTCTGGTTACTACCTCCATCTGTTTTATTAGCTTTAAGTTCCGCTATAGCAGATTCTGGTGCTG
GGACTGGGTGAACTGTTTATCCTCCATTAAGATCCTCCTTAGGACACAGTGGTAGAAGGGTTGACTTTGTGATTTTCTCT
CTTCACATAGCAGGTGCTTCAAGTATTCTGAGAAGTCTTAACTTTATGTCTACAATGTGAAACAATCGTGGTGTGGAGGT
TAGATTCGATAAAATTACTCTATTCACATGATCCATTATTATTACCGGGTTACTATTGGTGCTATCTCTTCCC
>M00828_25_000000000-A7WCD_1_2102_23871_12934;size=3;
ATTAAATAATATTTCATTCTGGTTGTTGCCACCAAGTCTCTTGCTCCTATTAAGCCCAGCCTTAGTAGAAGTGGGTAGCG
GCACTGGGTGGACGGTCTATCCGCCCTTAAGTGGTATTACCAGCCATTCTGGAGGAGCAGTTGATTCAGCAATTTCTAGT
CCTCATCTATCTGGTGTTTCATCCATTTTAGGTTCTATCAATTTTATAACAACTATCTCCAACATGCGTGGACCTGGAAT
GACTATGCATAGATCACCCCTATTTGTGTGGTCCGTTCTAGTGACAGCATTCCCACTTTTATTATCACTTCCC
>M00828_25_000000000-A7WCD_1_1110_16556_6882;size=3;
TCTAAACAACCTCAGCTTCTGGCTGCTACCATGGGCACTTTACCTGCTAGTCGGGTCAAGCTTCATTGGTGGTGGTGTCG
GTACTGGTTGGACGGTCTACCCTCCTCTGAGCTCGATCGCCTTCCATCCGTCAGCCGCGGTTGACCTTGGTATCTTCAGC
CTCCATATCGCAGGTATTTCATCGATCGCCGGTGCAATTAACTTCATCGTAACGATCCTGAACATGCGTAACCGTGGTAT
GACGATGCACGCTATGCCTCTCTTCGTTTGGTCGGTCCTTATTACGGCCGTCCTACTGGTCCTTTCACTTCCC

## Sheet: FileS3_WC_50.fasta
>M00828_25_000000000-A7WCD_1_1101_12245_2016;size=31863;
TATAAATAATATGAGTTTCTGGCTTCTGCCACCTGCATTGACCTTACTTTTAGCTAGTAGTATGGTAGAAAGAGGGGCAG
GTACAGGATGAACTGTGTATCCTCCTTTAGCTTCTGGTATTGCTCACGCCGGGGCTTCTGTAGATTTAGCTATTTTTTCT
CTGCACTTAGCCGGTGTGTCATCAATTCTAGGGGCTGTAAACTTTATCACCACTACTATCAATATACGCTCTAGCGGGAT
AACCTTAGACCGCATTCCCCTATTTGTTTGATCTGTAGTAATTACCGCAATTCTATTGCTTTTATCGTTACCC
>M00828_25_000000000-A7WCD_1_1101_18924_1808;size=29224;
AATAAACAATATAAGATTTTGACTATTACCGCCTTCATTGAATTTTCTTTTATTTAGAAGTCTAGTCGAAAAAGGAACAG
GAACTGGGTGAACTGTCTACCCCCCCCTATCCAGAAATATCGCTCACACAGGAAGATCTGTAGATCTCTCAATTTTTTCT
CTTCATTTAGCCGGAATTTCCTCAATTTTAGGTGCTGTAAATTTCATCTCAACAATAATTAATATACGATCAAATGGAAT
TACCTTTGATCGAATACCCTTATTTGCCTGATCTGTCATAATCACAGCCATTTTATTACTTCTTTCTCTTCCC
>M00828_25_000000000-A7WCD_1_1101_15296_1505;size=19531;
TATAAATAATATAAGATTTTGATTACTTCCTCCGGCTTTGACTTTACTCTTAGCTAGTAGTATAGTTGAAAGTGGTGCTG
GGACTGGGTGAACTGTTTACCCTCCTCTATCCTCTGGGATTGCCCATGCAGGTGCCTCAGTAGACCTAGCTATCTTTTCT
CTACACTTGGCAGGGGTGTCTTCTATCTTAGGGGCGGTTAATTTTATCACCACTACTATTAATATACGAACTAGAGGGAT
AACTTTAGACCGGATTCCCTTGTTTGTGTGGTCTGTAGTAATCACAGCTGTGTTACTATTGCTTTCACTACCC
>M00828_25_000000000-A7WCD_1_1101_18538_1886;size=14526;
AATAAATAATATAAGTTTTTGACTTCTTCCACCTTCTTTAACATTATTATTAGCCAGCTCAATCGTTGAAAACGGAGCTG
GAACTGGTTGAACAGTATACCCGCCGTTATCATCAGGTATTGCTCATGCAGGAGCTTCTGTTGATCTAGCTATTTTTTCT
TTACATTTAGCTGGAATTTCTTCTATTTTAGGAGCCGTAAATTTTATTACTACAGTAATTAATATACGTTCTAGTGGTAT
TACTTTAGACCGAATACCTTTATTTGTATGATCAGTATTAATTACAGCTATTCTTTTATTATTATCTTTACCC
>M00828_25_000000000-A7WCD_1_1101_15646_1681;size=16694;
TATAAATAATATAAGTTTTTGACTTTTACCACCTTCACTAACATTACTTGTTTCTAGAAGAATTGTAGATGTTGGTGCTG
GAACAGGATGGACTGTGTACCCCCCATTAGCGGCTAACATCGCGCACGGTGGCTCTTCAGTTGATTTCGCTATTTTTTCC
CTTCACCTAGCAGGTGTCTCGTCGATTTTAGGTGCAGTAAATTTTATTACAACAGTGGTTAATATACGAAGCCCTGGGAT
AACATTAGATCGTATGCCTTTGTTTGTATGGTCAGTGGTTATTACAGCTGTCTTATTACTACTCTCATTGCCC
>M00828_25_000000000-A7WCD_1_1101_11446_2630;size=6416;
TATGAATAATATAAGATTTTGATTACTTCCTCCGGCTTTGACTCTACTTTTAGCTAGTAGTATAGTTGAAAGTGGTGCTG
GGACTGGGTGAACTGTTTACCCTCCTCTATCGTCTGGGATTGCCCATGCAGGTGCCTCAGTAGACCTAGTTATCTTTTCT
CTACATTTAGCAGGTGTGTCTTCTATCTTAGGGGGGGTTAATTTTATCACCACTACTATTAATATACGAGCTAGAGGGAT
AATTTTAGACCGGATTCCTTTGTTTGTGTGGTCTGTAGTAATCACAGATGTGTTACTATTGCTTTCGCTCCCC
>M00828_25_000000000-A7WCD_1_1101_15802_2898;size=2890;
AATAAATAATATAAGTTTTTGAATACTTCCTCCTTCATTAACTCTTTTATTAGCAAGTAGTATAGTAGAAGCAGGAGCTG
GAACAGGATGAACTGTTTATCCTCCATTATCTTCAGGAATTGCCCACGCTGGAGCTTCTGTTGATTTAGCCATTTTTTCC
CTTCATTTAGCAGGAATTTCTTCTATTCTAGGAGCTGTAAATTTTATTACAACTATTATTAATATACGATCAAATGGTAT
TACTTTTGATCGAATACCTTTATTTGTCTGATCAGTTGTTATTACAGCAGTATTATTACTTTTATCTTTACCC
>M00828_25_000000000-A7WCD_1_1101_16383_3792;size=5070;
ACTTAATAACATGAGATTTTGATTATTGCCTCCCTCACTAACTTTATTACTAGCCAGTAGTTTAGTAGAAAGAGGAGCTG
GAACAGGATGAACCGTTTATCCTCCACTTGCAGGAGCTATTGCTCACGCAGGAGCATCAGTTGATCTAACAATTTTTTCA
TTACACTTAGCAGGAGTATCTTCAATTTTAGGAGCAATTAATTTTATTACTACAACAATTAATATGAAATCTCCTGGAAT
AAAGCTAGATCAAATACCTTTATTTGTTTGAGCCGTTGTTATTACCGCCGTATTACTTTTATTATCTCTGCCC
>M00828_25_000000000-A7WCD_1_1101_17263_4518;size=453;
AATGAATAATATAAGATTCTGATTTTTACCCCCCTCTCTTTTTTTTTTAATTTTTGGCATATTAATAGATAACGGAGCGG
GAACAGGATGAACAGTATACCCCCCTCTATCGGCCAATATTTCCCATATAGGAAAATCAGTAGATTTAACAATTTTCTCC
CTTCATTTAGCTGGTATCTCATCTATTTTAGGGGCTATTAATTTTATCACCACAATTATTAATATACGTTCTAATTATAT
AACCTTTGATCGAATACCCCTTTTTGTTTGATCTGTGGGAATCACTGCAATTCTCCTACTTTTATCTTTACCC
>M00828_25_000000000-A7WCD_1_1101_26820_8740;size=233;
ACTTAATAATATAAGATTTTGATTGTTACCACCCTCATTAACTTTACTACTAGCTAGTAGTTTAGTAGAAAGAGGAGCCG
GAACAGGATGAACTGTCTACCCTCCACTTGCAGGAGCTATTGCTCATGCAGGAGCATCAGTTGATCTTACCATTTTTTCA
TTACACTTGGCAGGAGTATCTTCAATTTTAGGAGCAATTAATTTTATTACTACAACAATTAATATAAAGTCTCCTGGAAT
AAAGTTAGATCAAATACCTTTATTTGTTTGAGCTGTTGTTATTACTGCCGTGTTACTTTTATTATCTCTACCC
>M00828_25_000000000-A7WCD_1_1101_24256_16490;size=299;
AATAAACAATATAAGATTCTGGCTTTTACCACCAGCTTTATCGCTTCTTTTAGCTAGAAGTATAGTAGAAAGCGGGGCAG
GAACCGGATGAACTGTATACCCACCTCTAGCCGCAGGAATTGCCCACGCCGGAGCTTCAGTTGATTTAGCCATCTTTTCC
CTACATCTAGCTGGTGTATCTTCTATCCTAGGGGCCGTAAATTTCATTACTACCACTATTAATATACGAACCAGCGGAAT
GACTATAGACCGTATCCCCTTATTTGTTTGATCTGTAGTGATCACCGTCGTACTTTTACTCTTATCCCTCCCC
>M00828_25_000000000-A7WCD_1_1101_14579_14924;size=259;
AATAAACAACATAAGATTCTGGCTTTTACCACCAGCTTTAACGCTTCTTTTAGCTAGAAGTATAGTAGAAAGCGGGGCAG
GAACCGGGTGAACTGTATATCCGCCTCTAGCCGCAGGAATTGCTCACGCCGGAGCTTCAGTTGATTTAGCCATCTTTTCC
TTACATCTAGCTGGTGTGTCTTCTATTTTGGGTGCCGTAAATTTCATTACTACCACTATTAATATACGAACTAGAGGGAT
AACTTTAGACCGGATTCCCTTGTTTGTGTGGTCTGTAGTAATCACAGCTGTGTTACTATTGCTTTCACTACCC
>M00828_25_000000000-A7WCD_1_1101_22664_11430;size=434;
TATAAATAATATAAGATTTTGATTACTTCCTCCGGCTTTTACTTTACTTTTAGCTAGTAGTATAGTTGAAAGTGGTGCTG
GGACTGGGTGAACCGTTTACCCTCCTCTATCGTCTGGGATGGCCCATGCAGGTGCCTCAGTAGACCTAGCTATCTTTTCT
CTACATTTGGCAGGTGTGTCTTCTATCTTAGGGGCGGTTAATTTTATCACCACTACTATTAATATACGAACTAGAGGGAT
AACTTTAGACCGGATTCCCTTGTTTGTGTGGTCTGTAGTAATCACAGCTGTGTTACTATTGCTTTCACTACCC
>M00828_25_000000000-A7WCD_1_1101_17337_12113;size=332;
TATAAATAACATAAGATTTTGATTACTACCTCCAGCTTTGACTCTTCTTTTAGCTAGTAGTATAGTTGAAAGTGGGGCTG
GGACTGGGTGAACTGTTTACCCTCCTCTATCATCCGGGATTGCTCACGCAGGTGCCTCAGTAGACCTGGCTATCTTTTCC
CTACATTTAGCAGGTGTGTCTTCTATCTTAGGGGCAGTAAATTTTATCACAACTACTATTAATATACGAGCCAGAGGGAT
AACTTTAGACCGGATTCCCTTATTTGTGTGGTCTGTAGTAATCACGGCTGTTTTGTTATTACTATCCCTTCCC
>M00828_25_000000000-A7WCD_1_1101_27013_8718;size=148;
TTTGAATAATATAAGATTTTGATTATTACCTCCTTCTTTAATATTACTTCTATCCAGAAGTATTGTAGAAAGAGGAGCAG
GAACTGGATGAACAGTTTATCCTCCCCTTGCCGGGGCTATTGCCCATGCTGGAGCTTCTGTAGATTTAACTATTTTTTCT
CTACACTTAGCAGGAGTCTCATCAATTTTAGGGGCTATTAATTTTATTACTACAACTATCAATATAAAGTCCCCTGGGAT
AAAGCTAGACCAAATACCTTTATTTGTATGAGCAGTTGCTATTACTGCCGTTTTATTATTATTATCATTACCC
>M00828_25_000000000-A7WCD_1_1101_10998_5599;size=89;
ATTAAACAATATCAGTTTTTGGCTGTTAGTTCCTGCCTTTCTCTTACTTATGGGTTCGGCTTTTGTTGACGGCGGTCCTG
GAACGGGTTGGACGCTCTACCCCCCTTTAAGTAATTTGAGCGGTCACCCTGGTGCAGCAGTCGATATGGCTATTTTCAGC
TTACATTTAACGGGTCTTTCGTCAATCCTTGGATCAATTAACTTAATCGTTACTATCTTTAATATGAGAGCTCCGGGGAT
GGGGCTTTTCAAGATGCCACTATTCGTTTGGTCTATTTTAGTTACTGCATTCTTAATAATTCTCGCTATGCCC
>M00828_25_000000000-A7WCD_1_1102_14331_14833;size=103;
AATAAGCAATATAAGATTCTGACTTTTACCACCAGCTTCAACGCTTCTATTAGCTAGAAGTATAGTAGAAAGCGGGGCAG
GAACCGCATGAACGGTATACCCACCTCTAGCCGCAGGAATTGCTCACGCCGGAGCTTCAGTTGATTTAGCCATCTTTTCC
CTACATCTAGCTGGTGTATCTTCTATCCTAGAAGCCGTAAATTTCATTACTACCACTATTAATATACGAACCAGCGGAAT
GACTATAGACCGTATCCCCTTATTTGTTTGATCTGTAGTGATCACCGCCGTACTTATACTCTTATCCCTCCCC
>M00828_25_000000000-A7WCD_1_1102_17949_3385;size=34;
ATTAAATAATGTTAGTTTTTGATTATTGCCACCTTCTTTAATTTTATTATTAGTAAGTGCTTTAATTGAAAGTGGAGCGG
GAACGGGATGAACTCTGTATCCTCCATTATCTTCAATTCAAGCTCATTCTGGAGGAGCTGTAGATTTAATGATATTTTCT
CTACACTTAGCCGGAGTATCTTCTTTATTAGGTGCTATTAATTTTATTACTACTGTAATGAATATGAGAACACCTGGAAT
GGCTTATCATAAATTACCATTATTTGCGTGAGCTATATTAGTAACAGCTGTATTGTTGTTATTATCATTACCC
>M00828_25_000000000-A7WCD_1_1104_9700_4670;size=26;
TATAAACAATATAAGTTTCTGACTTCTGCCACCCGCATTGACTCTTCTTTTAGCTAGTAGTATAGTAGAAAGAGGGGCAG
GTACTGGGTGAACGGTGTATCCTCCTTTAGCCTCAGGTATCGCTCACGCAGGGGCTTCTGTAGATTTAGCTATTTTTTCT
CTACACTTGGCCGGCGTATCATCAATTTTAGGGGCTGTAAACTTTATCACCACTACTATCAATATACGATCTAGAGGGAT
AACCTTAGACCGAATTCCCTTATTTGTTTGGTCTGTCGTAATTACCGCAATTTTATTGCTCCTGTCATTACCC
>M00828_25_000000000-A7WCD_1_1103_19719_12252;size=14;
AATAAATAATATAAGTTTTTGATTATTACCTCCTTCACTAACATTATTATTATCAAGTTCAATTGTGGAAAACGGGGCTG
GGACAGGTTGAACTGTTTATCCTCCACTATCTTCTGGAATTGCTCATGCTGGAGCTTCTGTTGATTTAGCAATTTTTTCT
TTACACTTAGCAGGAATTTCTTCTATTTTAGGAGCTGTAAATTTTATTACTACAGTAATTAATATACGATCAGAAGGAAT
TACTCTTGATCGAATACCATTATTTGTTTGATCAGTTGTAATTACTGCTGTGTTATTACTTTTATCTTTACCC
>M00828_25_000000000-A7WCD_1_1102_21594_25400;size=10;
AATAAATAATATAAGATTTTGATTACTACCCCCCTCATTAACTTTTCTTCTAATAAGAAGAGTTGTAGAAAGAGGAGTAG
GAACAGGATGAACAGTTTACCCTCCTCTATCAGCTAATATTGCCCACAGAGGTTCATCTGTTGATCTAGCTATTTTCAGC
CTTCATTTAGCCGGAGTCTCCTCAATTCTTGGAGCAGTAAATTTTATTACAACAGTTATTAATATGCGATCTCCGGGGAT
AACCTTTGATCGAATACCTCTTTTTGTTTGATCCGTAGCAATCACAGCCCTTCTTTTACTTCTTTCTTTACCC
>M00828_25_000000000-A7WCD_1_1102_16173_20049;size=6;
ACTTAATAACATGAGATTTTGATTATTGCCGCCTTCATTGAATTTTCTTTTATTTAGAAGTCTAGTCGAAAAAGGAACAG
GAACTGGGTGAACTGTCTACCCCCCCCTATCCAGAAATATCGCTCACACAGGAAGATCTGTAGATCTCTCAATTTTTTCT
CTTCATTTAGCCGGAATTTCCTCAATTTTAGGTGCTGTAAATTTCATCTCAACAATAATTAATATACGATCAAATGGAAT
TACCTTTGATCGAATACCCTTATTTGCCTGATCTGTCATAATCACAGCCATTTTATTACTTCTTTCTCTTCCC
>M00828_25_000000000-A7WCD_1_1108_6696_9997;size=6;
AATGAATAACATAAGTTTTTGGCTTCTTCCCCCTTCTTTATTATTACTTTTAGGATCTGTTTTATGTGAAGCAGGTGTTG
GTACTGGTTGGACTGTTTACCCCCCTTTATCAAGTATCACAGGTCACTCAGGAGGAGCTGTAGATTTAGCTATTTTCAGT
CTTCACTTGTCTGGAGCAGCTTCTATCTTAGGGGCTATTAATTTTATTTGCACCATTACAAATATGAGATCAAAAAGTTT
ACCATTTCATAGATTGCCTTTATTTGTATGGTCAATATTTATTACTGCTTTTTTATTATTATTATCACTACCC
>M00828_25_000000000-A7WCD_1_1107_2362_16478;size=10;
ACTTAATAACATGAGATTTTGATTATTGCCTCCCTCACTAACTTTATTACTAGCCAGTAGTTTAGTAGAAAGAGGAGCTG
GAACAGGATGAACCGTTTATCCTCCACTTGCAGGAGCTATTGCTCACGCAGGAGCATCAGTTGATCTAACAATTTTTTCA
TTACACTTAGCAGGAGTATCTTCAATTTTAGGAGCAATTAATTTTATTACTACAACAATTAATATGAAATCTCCTGGAAT
AAAGCTAGATCAAATACCTTTATTTGTATGGTCAGTGGTTATTACAGCTGTCTTATTACTACTCTCATTGCCC
>M00828_25_000000000-A7WCD_1_1110_19862_8893;size=5;
AATAAACAATATAAGTTTTTGATTACTTCCCCCATCATTAACCTTATTGCTTTCTAGTTCCATTGTAGAAAATGGAGCAG
GAACAGGATGAACAGTATACCCTCCTCTTTCCTCAAGAATTGCCCATAGAGGGGCCTCCGTCGACTTAGCTATTTTTTCT
CTTCATTTAGCAGGAGTTTCATCAATTTTAGGTTCTGTAAATTTCATTACAACTGTAATTAATATACGTTCAAATGGAAT
CACTCTTGATCGCATACCTTTATTTGTCTGATCAATTGTTATTACAACAGTACTTTTACTACTATCACTACCC
>M00828_25_000000000-A7WCD_1_1112_9672_8811;size=5;
TTTAAATAATATAAGATTTTGAATATTACCTCCTTCTTTAATATTACTTCTATCTAGAAAAATTGTAGAAAGAGGAGCAG
GAACTGGATGAACAGTTTATCCTCCCCTTGCCGGGGCTATTGCCCATGCTGGAGCTTCTGTAGATTTAACTATTTTTTCT
TTACACTTAGCAGGAGTTTCAATAATTTTAGGGGCCATTAATTTTATTACTACAACTATAAATATAAAGTCCCCTGGAAT
AAAGTTAGACCAAATACCTTTATTTGTCTGAGCAGTTGCTATTACTGCCGTTTTATTATTATTATCATTACCC
>M00828_25_000000000-A7WCD_1_2101_9980_11540;size=91;
TATAAATAATATAAGATTTTGATTACTTCCTCCGGCTTTGACTTTACTCTTAGCTAGTAGTATAGTTGAAAGTGGTGCTG
GGACTGGGTGAACTGTTTACCCTCCTCTATCGTCTGGGATTGCCCATGCAGGTGCCTCAGTAGACCTAGTTATCTCTTCT
CTACATTTAGCAGGTGTGTCTTCTATCTTAGGGGGGGTTAATTTTATCACCACTACTATTAATATACGAACTAGAGGGAT
AACTTTAGACCGGATTCCCTTGTTTGTGTGGTCTGTAGTAATCACAGCTGTGTTACTATTGCTTTCACTACCC
>M00828_25_000000000-A7WCD_1_1111_12784_12597;size=4;
ATTAAATAATATTTCATTCTGGTTGTTGCCACCAAGTCTCTTGCTCCTATTAAGCTCAGCCTTAGTAGAAGTGGGTAGCG
GCACTGGGTGGACGGTCTATCCGCCCTTAAGTGGTATTACCAGCCATTCTGGAGGAGCAGTTGATTTAGCAATTTCTAGT
CTTCATCTATCTGGTGTTTCATCCATTTTAGGTTCTATCAATTTTATAACAACTATCTCCAACATGCGTGGACCTGGAAT
GACTATGCATAGATCACCCCTATTTGTGTGGTCCGTTCCAGTAACAGCATTCCTACTTTTATTATCACTTCCC
>M00828_25_000000000-A7WCD_1_1101_22316_19736;size=3;
TATAAATAATCTTTCTTTTTGATTATTAGTTCCTTCATTTACTTTTCTTCTTTTATCTTCTTTGTTAGATGCAGGGGTAG
GGACGGGATGGACGGTTTATCCACCTTTAGCTGATAATAAATTTCATAGGGGTATTTCTGTGGATTTAGCTATTTTTAGG
CTTCACTTAGCTGGTATTTCTTCTATTTTAGGTAGAATTAATTTTTTAACTACAATTTTAGTCTCTCGTATATCTTCTGT
TTTATCTCTTTCACGTATTCCTTTATTTTTATGGTCTGTGGCTATTACAGCTGTTTTACTTATTACTACTCTCATTGCCC
>M00828_25_000000000-A7WCD_1_1102_27885_14388;size=3;
AATAAACAACATAAGATTCTGGCTTTTACCACCAGCTTTAACGCTTCTTTTAGCTAGAAGTATAGTAGAAAGCGGGGCAG
GAACCGGGTGAACGGTATACTCACCTCTAGCCGCAGGAATTGCTCACGCCGGAGCTTCAGTTGATTTAGCCATCTTTTCC
CTACATCTAGCTGGTGTATCTTCTATCCTAGAAGCCGTAAATTTCATTACTACCACTATTAATATACGAACCAGCGGAAT
GACTATAGACCGTATCCCCTTATTTGTTTGATCTGTAGTGATCACAGCCATTTTATTACTTCTTTCTCTTCCC
>M00828_25_000000000-A7WCD_1_2112_21322_24029;size=3;
AATAAGCAATATAAGATTCTGACTTCTACCACCTTCACTAACATTACTTGTTTCTAGAAGAGTTGTAGATGTTGGAGCTG
GAACAGGATGGACAGTATATCCCCCGCTAGCGGCCAACATCGCGCACGGTGGCTCTTCAGTTGATTTCGCTATTTTTTCC
CTGCACTTAGCCGGTGTCTCGTCGATTTTAGGCGCAGTAAATTTTATTACAACAGTGGTTAATATACGAAGCCCTGGGAT
AACATTAGATCGTATGCCTTTATTTGTGTGGTCAGTGGTTATTACAGCTGTTTTATTACTTCTCTCATTGCCT
>M00828_25_000000000-A7WCD_1_2106_15564_10960;size=3;
TATAAATAATATGAGTTTCTGGCTTCTGCCACCTGCATTGACCTTACTTTTAGCTAGTAGTATGGTAGAAAGAGGGGCAG
GTACAGGATGAACTGTGTATCCTCCTTTAGCTTCTGGTATTGCTCACGCCGGGGCTTCTGTAGATTTAGCTATTTTTTCT
CTGCACTTAGCCGGTGTGTCATCAATTCTAGGGGCTGTAAACTTTATCACCACTACTATCAATATACGCTCTAGCGGGAT
AACCTTAGACCGCATTCCCCTATTTGCCTGATCTGTCATAATCACAGCCATTTTATTGCTTTTATCGTTACCC

[truncated: 15 more sheets: FileS3_WC_51.fasta, FileS3_WC_56.fasta, FileS3_WC_58.fasta, FileS3_WC_60.fasta, FileS3_WC_63.fasta, FileS3_WC_66.fasta, FileS3_WC_77.fasta, FileS3_WC_78.fasta, FileS3_WC_79.fasta, FileS3_WC_80.fasta, FileS3_WC_81.fasta, FileS3_WC_82.fasta, FileS3_WC_83.fasta, FileS3_WC_85.fasta, FileS3_WC_86.fasta]
